# Supplementary material for: A comprehensive map of alternative polyadenylation in African American and European American lung cancer patients
Source: Nat Commun. 2021 Sep 23;12:5605. doi: 10.1038/s41467-021-25763-5 (PMC8460807; doi:10.1038/s41467-021-25763-5)
Supplement: Supplementary file 4 — Supplementary Data 1-20 [file 41467_2021_25763_MOESM4_ESM.zip › Supplementary data.xlsx]

## Sheet: Supp Data 1
Supplementary Data 1
gene_name	polyA_sites_in_gene
MBTPS2	2
ERCC2	2
GPR183	3
KPNA2	2
TNIK	12
CTHRC1	2
RIPK2	4
ZNF70	2
FAM26E	6
SLC2A1	3
SLC46A1	2
PXYLP1	2
STK32A	2
ZNF281	3
TTC9	4
ILF3	3
NTRK2	4
WTIP	3
NDFIP2	6
MRPS23	2
ATP11A	9
BCLAF1	7
RAP1GDS1	5
AKAP8	2
PCDH17	3
ATXN3	7
ATP2A2	2
TBL1XR1	2
TM9SF2	2
CNOT7	3
NIPSNAP3A	2
ARF4	2
MSRB2	2
LOX	3
TIMP3	3
SMC1A	3
GPT2	2
COPZ1	2
NCBP2	2
TAPT1	4
HDLBP	2
QKI	8
ALDH1A1	2
STC1	2
FEM1C	2
LEPROTL1	3
AC008124.1	4
SRD5A3	3
SRSF6	3
MIR193BHG	4
PSMD11	4
RUBCN	4
AVL9	5
TMEM189	4
TMEM87B	3
PDCD6IP	2
USP47	10
NUTF2	2
TMEM106B	2
PRKD3	3
PSMD12	4
TUSC2	2
SLC38A1	3
MMS22L	5
INPP4B	4
PPP1CC	3
MEF2D	2
PRKCA	3
NPR3	2
ENY2	3
REEP3	2
DLAT	6
DSEL	4
USP13	5
LZTFL1	2
ZBTB41	3
SUPT7L	3
HLF	3
NPEPPS	2
RNF141	2
RNF41	5
ETF1	5
HMGCS1	2
FOSL2	4
TRAPPC13	5
LIFR	3
RPL37	6
TXNDC15	3
MRPL50	2
ATXN1L	2
KDSR	3
ME2	2
PCNP	2
NDUFAF4	3
TXNL4A	2
TLDC1	3
KCNN3	2
ARPC5L	2
ETAA1	3
C2orf49	4
PEX3	3
SAP30L	2
ABI2	3
PSMB2	4
YIPF6	7
RAP1A	2
LRP10	3
ALDH3A2	3
ADARB1	4
AZIN1	3
LPAR1	3
FAM122A	6
SDC2	4
STK38L	6
KPNA1	7
UQCR10	2
TP53RK	4
ZNRF3	2
SEC23IP	5
NUDT5	3
AP1G1	3
SNX33	2
WDR77	3
TFDP2	4
NQO1	2
MRPS16	3
POLR3D	2
CD302	6
TDRP	5
C1orf21	5
GSE1	3
VPS29	2
MAPRE2	2
TRAPPC11	2
ATF6	3
C1orf27	4
GRPEL2	2
HPSE	2
PTPN21	3
DNAJA2	3
ELP4	7
ZPR1	5
TMEM50B	2
TMEM167B	2
LMCD1	3
MKRN1	3
PRR14L	2
BRMS1L	2
NDUFA6	2
SLC25A17	3
SSX2IP	7
LIPH	4
SSR1	5
ASB1	3
CTNNBIP1	2
SS18L1	2
NUFIP2	7
SMU1	5
HINT3	2
NCOA7	3
BAIAP2L1	3
RALA	3
GPC4	2
ABLIM1	2
GNB4	2
SERINC3	5
VPS36	4
METTL2B	4
RBMS1	3
GRB10	4
COBL	3
C4orf3	2
KLHL42	3
TRNAU1AP	2
CHCHD7	2
CACYBP	2
CDS2	6
TBRG1	3
TMEM55A	5
INSIG2	4
CORO1C	2
MPP6	6
LPAR6	2
TM4SF1	2
SCYL3	2
ACADSB	2
March_6	3
LINC01128	4
TSFM	2
GUCY1A2	4
SPARC	2
FAM208A	2
UBE2V1	3
ANKH	6
STARD3NL	2
PCNX1	4
MYO10	3
UBE2I	2
NMRK1	4
SEPHS1	4
C7orf73	6
MPP5	2
NFYB	7
SOD2	4
PNPLA4	2
OAZ1	2
SPCS3	2
PDXK	3
IMPAD1	7
NUDT21	3
GNB1	2
ISPD	3
MGEA5	3
COPS8	2
UBE2D3	4
SAP18	3
RNF2	3
UBA52	2
RBM18	5
DYNLT3	3
VAPB	2
PIAS1	3
UFM1	2
BHLHE40	4
NUDT12	2
SOGA1	2
PTP4A3	2
FAM76A	2
PPM1L	3
TM2D3	2
PRKAA1	4
VGLL3	3
CNOT8	2
STXBP6	6
FAR1	3
ENTPD4	2
PAK2	6
ACSL3	3
MAP4K2	2
IKZF5	4
TCF3	2
MRPS17	2
ELF3	2
GID8	2
SLC44A1	3
SORL1	4
MAPK1	6
2018-03-01	2
SLC6A14	2
SHE	3
CNIH4	2
UBE2J1	6
GCH1	2
OPA1	7
SCO1	2
MAN1A2	5
BTRC	4
NET1	3
VKORC1L1	5
GMFB	3
RBM8A	2
KRAS	2
GTPBP10	10
TMEM64	3
SERPINB1	3
EIF4E	5
YTHDC2	2
ENAH	5
PDS5B	5
AMIGO1	2
SCARB2	2
PPIA	2
THG1L	2
SLK	6
PSMA2	2
RCN1	3
TOLLIP	3
ACSL5	3
RAB3GAP2	2
TMEM245	3
RAB22A	3
EPB41L4A-AS1	2
NADK2	4
PLEKHA6	3
UBE2W	8
PIGK	4
ATP8B1	2
BCL2L11	2
DMAC1	3
CPNE3	3
CD44	3
EIF2S3	2
GSTM3	3
MAGEH1	2
RTCA	2
DBT	5
KLF7	4
MME	3
DUSP4	2
RHOBTB2	2
TXNDC17	2
STYX	4
CHORDC1	3
PDIA6	2
CEP41	6
TRIM44	3
SAR1B	3
DUSP8	2
PARVB	2
C17orf75	2
CAST	3
GHITM	2
ZMAT3	2
GTF2A1	3
NOL3	3
OIP5-AS1	4
USP6NL	14
ESRP1	2
EIF1	2
DENND1B	9
DNAJC15	3
NAPG	5
ACBD3	3
VMA21	2
PARP1	2
AMOT	2
AGO2	4
MON1B	2
ARFIP2	2
TRIM5	3
TMEM248	2
CTNND1	2
XPR1	8
MCC	2
ISY1	2
PGM2L1	4
FBN1	2
KLHDC10	2
PTPN3	2
FGFR1OP	3
CRTAP	2
TMA7	2
ANP32E	2
TNFAIP1	2
FBXO32	2
PXMP4	2
CNIH1	2
CYFIP1	2
HSPA13	2
HIGD1A	2
ERLEC1	2
RPRD1A	3
NSFL1C	2
TNPO1	2
KIAA1143	2
ALAD	2
LETM1	2
CCDC68	3
HNRNPA2B1	3
ESYT2	4
FAM199X	2
DNAJA1	2
NFIC	2
AP2A2	2
GMCL1	3
ITGB5	2
KLHL36	3
CD47	2
NPAT	4
CD109	2
TKFC	2
GOT1	4
PAFAH1B1	3
GPM6B	3
TJP1	6
WAPL	2
SMIM25	2
ZDHHC2	4
ZNF507	2
PRDX6	2
DDX19B	2
AGPS	7
DPYSL3	2
FAM162A	2
SPTLC2	2
SKIL	2
MTPAP	2
PINK1	3
PGRMC2	4
STAM2	6
TBPL1	3
CEP104	6
SELENOK	2
RAD23B	4
SDR16C5	3
TRIM25	2
MRPS14	4
COBLL1	3
GOLGA8B	3
FAM136A	2
C3orf14	2
NAA30	4
TTF2	5
HCCS	2
2018-09-02	3
VAMP2	2
FAM110C	2
RSU1	4
SGCB	5
SEC22C	3
ERMP1	3
TMBIM6	2
INSIG1	4
AIG1	5
TRAPPC3	2
ZNF276	3
SPATS2L	2
HIPK3	3
SLC9A8	2
C12orf29	2
SYNJ2BP	4
EIF2S1	2
SLFN11	3
SSR3	3
NDUFA5	2
WNK1	3
IGSF3	2
NUDT3	3
WDFY2	8
CRNKL1	7
USP7	5
DPH3	3
MYH9	2
ZC3H7B	2
GOLT1B	3
SRSF10	5
SREK1IP1	8
PA2G4	2
PDE4DIP	4
AASDHPPT	2
ATM	3
PMEPA1	3
HEXIM1	2
DNAJC8	3
MIB1	6
HPGD	3
SLC7A6	6
SLAIN2	6
OXCT1	2
VAPA	4
FBRSL1	2
PTGS1	2
HADHB	2
RPL14	4
POLR3H	2
CISD3	3
CD24	2
RBM26	3
DNM1L	2
NUP50	2
TP53BP1	3
SNX1	2
GALNT5	6
FBXO9	3
YIPF4	7
SLC35B4	6
BNIP3L	2
RGS5	3
UBE2K	5
FAM104A	2
SPTY2D1	2
SYNCRIP	5
APOL6	4
GSPT1	4
TMEM167A	4
CCDC25	2
BMPR2	2
EIF3M	5
PTPRN2	2
CUL5	2
ATP6V0A2	6
SLIT3	4
OPN3	2
GFPT1	6
ANXA11	2
CD55	5
TBC1D20	3
JPT1	2
CLCN7	2
RTL10	3
GNL1	2
APLP2	2
RAN	2
C1orf116	2
HSBP1	3
WDR5	2
PNISR	3
EDEM1	2
B3GLCT	4
CCDC186	4
PSMF1	3
TDP1	4
ADAM10	5
TMEM50A	2
SPOCK2	4
CDC5L	3
MRPS21	2
OTUD5	2
TBC1D1	2
DENND3	2
HNRNPDL	2
ATP6AP2	2
HSDL2	3
ZHX3	5
SFRP2	2
PRPF38A	4
SOCS5	3
ACP1	2
SETD3	3
DNAL1	2
BID	2
AIFM2	2
GATAD2A	2
ANOS1	2
ETNK1	3
RMND5A	4
WWTR1	5
RB1CC1	8
PPP6C	4
PTP4A1	2
CD40	2
RPS6KA3	4
CADM1	2
SUMO2	2
BNIP2	2
ARMC8	6
HIF1AN	4
APPBP2	10
ORC4	2
RAB27A	3
RAB10	4
TM9SF3	7
LMO3	4
ETS2	3
TMED10	2
LIMCH1	2
ZNF555	2
HELZ	3
SERPINE1	3
CRTC1	2
DNALI1	2
TXNL1	4
HNRNPK	2
SDC1	2
GOLPH3L	4
ARL3	2
MED13	7
HOOK1	5
ANKRD40	2
PSMA5	2
SH3GLB1	5
ZNRF1	3
WDR66	3
SLC9B2	9
TPRG1	14
AC119674.2	2
TMED4	4
TXLNGY	7
DNMT3A	3
AC008763.3	2
MGAT4A	6
MXD1	3
CFB	3
MRPL2	2
KRT86	4
SPECC1	9
CENPA	6
GABPB1	4
MPDU1	3
CARMN	3
DLEU1	5
SMARCE1	3
ZNF577	5
CBX2	2
MC1R	3
ZFP64	4
ULK4	10
CAPS2	4
PPP1R1C	3
PMS1	4
TCEA2	2
PPP3CB-AS1	3
NMNAT3	5
PCCB	2
CP	5
EIF4E2	4
ZNF251	4
NLRC5	2
ARID2	6
CC2D1B	3
NDC80	3
ASXL1	6
NTPCR	4
IL5RA	2
CCNDBP1	2
JMJD6	2
EOGT	3
SRP14-AS1	4
FIG4	4
DST	10
SLC30A5	5
TMEM8B	2
2018-09-08	3
ZNHIT3	2
OSMR	10
ZNF280D	13
PHTF2	2
PHKB	9
ANTXR1	4
SPINT1-AS1	2
NIN	2
LARP4	4
TMPO	2
PCBD2	2
INTS11	2
FMN1	11
SPTBN1	2
COX15	3
PFKFB2	3
ITGBL1	3
DNAJC21	8
PCGF3	2
IQCE	3
ELMO1	12
TUBE1	2
NSL1	4
CAMTA1	6
TUBGCP6	2
LINC00476	5
PATJ	12
SNCA	5
NFASC	3
TUBGCP3	2
STK32C	6
TRIM2	4
STXBP4	8
CINP	4
AK9	7
PLCXD2	4
DEF8	2
ZNF331	3
SGMS1	8
DNAJC18	2
QDPR	4
H2AFV	3
CLIP4	4
MKKS	3
VEPH1	4
ZNF394	3
USP31	4
GRAMD1A	2
TPGS2	4
PPIE	2
CLDND1	3
RGS9	3
FARP1	9
PARD3	6
FGF7	8
NPM1	2
BET1	3
ST8SIA1	2
TMEM116	3
STRBP	9
RIF1	6
SMPDL3B	2
TLR1	4
RNF145	2
ZNF626	12
EHMT1	2
CYP7B1	3
CD96	10
PIP4K2A	4
TIA1	10
SCNN1B	2
OGFOD3	4
PATZ1	2
YAE1D1	4
ABCF2	4
AL138756.1	3
TMOD4	2
BICD1	10
KLF3	5
FAM104B	2
LAMP2	4
PCBP1-AS1	6
SYNGR1	3
BPTF	7
PCF11	4
FBXO11	2
STX3	2
ZNF91	4
ICE2	9
EPB41L5	6
MORN1	3
CRBN	7
PREP	2
HOXA-AS2	2
SLC12A5	2
ERN1	3
FUBP1	2
ZZEF1	3
FLCN	2
SNX24	3
LMNA	2
KLC1	2
KMT2E	4
DFFA	4
MTA3	3
NTNG1	2
AP1S2	3
TRMU	3
PRKCQ-AS1	2
FANCC	9
CASC2	2
SELENOP	3
SLC25A53	4
ZNF710	2
SNRNP27	2
AK2	2
HIST1H2BD	3
CSNK2A1	4
SNRPD3	3
LARP6	2
KIF2A	4
NOL4L	3
PCDH7	8
RPGRIP1L	4
SPEF2	6
DSCR3	2
VPS37A	5
SEC61A2	4
PPP3CB	3
PCBP2	4
PMPCB	3
PPP1R21	2
MKNK1	3
AC008770.1	3
SPAG16	7
CUTC	4
H2AFJ	3
TMEM184B	2
CD99	3
XPNPEP3	9
LSAMP	15
NUTM2B-AS1	12
HELLS	8
GOLGA1	3
DIS3L2	5
CHN1	4
FPGS	2
FIGNL1	2
DYRK4	3
PKHD1L1	2
AP2B1	4
AL162231.2	2
INTS12	4
GUCY1A3	6
ABCC3	2
MPHOSPH9	4
GPSM3	2
ARIH2	7
ANKEF1	3
NTM	12
BIRC6	10
STAU2	15
GRHL3	2
PDE4D	7
SIK3	9
CMAHP	5
NUPL2	3
NIPA1	3
ABCA17P	2
KIAA1217	6
POU2AF1	4
RAB5A	5
DNMT1	2
GLB1	2
ENO2	2
ZNF670-ZNF695	2
C14orf37	5
SHB	2
PPP2R3A	3
UAP1	2
SGPP2	3
SORBS2	3
CHCHD4	2
PTGFR	10
EPB41L3	3
MCRIP2	2
GPRC5D-AS1	6
HDAC9	3
TAF1B	5
AC007000.3	3
FSBP	4
CELF2	12
AL139353.1	10
EXOC6	4
NFIA	3
RSF1	11
PSMG3-AS1	3
AC006978.2	5
ATG7	4
TMEM38A	2
CNR1	5
ZNF736	7
TBC1D22A	7
CLEC3B	3
FYN	7
FGFBP2	2
CHPT1	2
KCNT2	8
ALDH7A1	4
NXPE3	7
RILPL1	3
BEND7	3
WWC1	6
C11orf70	4
BMP6	2
ACTR3B	4
EVA1C	5
RDX	4
ITPR2	15
SLFN5	3
AGAP1	14
ZNF318	4
PTK2	4
MARK1	6
AP002026.1	3
PRUNE2	3
NEBL	13
AC025263.2	5
ZNF250	7
AL136295.3	2
SLIT2	4
ALOX5	2
CASP10	5
ARL5A	5
CLASP2	6
PARD6G	4
DNASE1	2
AC078883.1	4
SP140L	2
MIRLET7BHG	3
TTC21B	8
ZNF737	4
HERC2	6
ATF7	5
ST6GALNAC5	9
PLEKHM1	2
FBXL5	4
PLCH1	5
ZNF133	2
WRNIP1	2
AHCYL2	3
AC093155.3	8
TMCC1	6
SUZ12	3
CLASP1	4
LNP1	3
CHODL	3
TSPAN11	2
ZNF107	5
LINC02001	3
ZNF292	14
FAM46C	4
GARNL3	2
AFF2	4
NPAS2	4
KANSL1L	16
PKN2	5
C8orf76	2
AL365273.2	3
THUMPD3	5
DEAF1	2
ACOXL	15
PCMTD1	5
ENKUR	3
USP44	2
GCA	6
OLR1	3
NRF1	6
TMEM140	2
AGBL3	2
WASL	2
AC007036.3	5
TXNDC11	2
SLC30A6	4
SEMA6A	6
Z98752.3	3
GIT2	5
KIAA1549	6
UBR3	11
KAT6B	3
IL1RL1	7
AC106886.5	6
ATE1	3
CEP85L	8
AC010210.1	4
AGO3	15
RAPGEF6	7
SLC35F5	7
CAB39L	6
ZRANB3	5
TECPR2	3
LAMA4	8
PTPN14	2
SLC38A6	7
2018-03-03	6
AC090227.1	2
CDKL3	7
TSPAN12	3
SRPK2	8
GGPS1	2
WBP4	8
LY86	2
LYVE1	4
HOMEZ	5
WWC2	8
CEP128	10
RFX2	6
TANC2	11
GRHL2	4
SHROOM4	5
ARHGAP29	12
HOOK3	4
AC008073.3	3
EIF4EBP2	4
ELL2	8
ZNF197	5
SECISBP2L	4
PHACTR2	6
ANK2	3
BICRAL	5
IL20RB	4
FKBP7	3
AL139220.2	3
TRAPPC12	4
KDM4C	8
SAMD9L	3
KLHL18	4
KIAA0319	4
IRF4	2
PRKCE	6
MLLT10	5
ITGA9	3
PRDM11	2
PDE5A	4
CCDC125	3
AC138393.1	2
METTL5	2
SNHG26	2
ERG	6
SREBF2	4
SUCLA2	4
TXNRD3NB	6
CCSER2	9
PTBP3	4
TOX4	3
NFATC3	3
RHOU	2
OGFRL1	5
TFCP2	2
MFF	2
LAMC2	3
KAT7	2
F11R	3
SNX5	2
RHEB	3
TMF1	9
SORT1	2
PLXNA3	3
HMGB1	2
ATAD1	3
IFT80	6
PECAM1	3
SH3BGRL2	4
AQR	2
TYW3	2
TMEM164	3
AES	2
METTL8	7
PPM1A	4
HEATR1	2
CCDC127	3
AKT3	2
CAND1	7
CDC27	6
ABHD10	2
LPGAT1	2
2018-03-05	4
APEX2	2
USP14	5
AMDHD2	2
FBXO22	4
FGF2	3
MLEC	3
IL2RB	2
PLA2G12A	8
AC021016.2	2
EGLN1	2
RAVER2	2
ARFGEF3	2
CUL2	4
TSPAN6	3
RANBP2	3
DSC2	3
CLCN3	2
SIN3A	3
SIPA1L2	3
CCDC82	4
NUDT4	2
STT3B	2
AC006333.2	4
RBMS3	5
TRAPPC6B	2
LGALSL	2
C19orf12	2
MYO1B	4
PSEN1	2
ZCCHC7	4
ERO1A	5
CFAP65	2
LAS1L	2
MAGI2-AS3	5
NDUFS1	2
ABCA6	5
KLHL5	5
C9orf3	8
MZT2A	2
TTC5	3
MRPL48	2
NUTM2A-AS1	9
PILRA	3
RBCK1	2
AC048341.2	4
BRAF	11
EPB41L4B	3
NRP1	3
WNK2	5
CBX5	2
CAV2	4
TTC17	5
UROS	3
N4BP2L1	6
UQCC1	3
SGIP1	9
MIR503HG	2
UTY	9
BRCA1	4
IPCEF1	3
SHARPIN	2
CD38	9
RMI2	2
CENPL	2
ROS1	16
MS4A8	2
PAG1	5
CHURC1	3
HACD1	4
ZNF680	3
FRMD4A	4
SLC39A10	3
KIAA2026	5
TASP1	8
MFSD8	4
NBR2	7
FBXL2	3
TMEM154	3
AC022509.2	2
WDR41	9
NUDT9	3
FAM20A	7
CASC15	17
CELSR1	2
SH3BP5-AS1	2
KRT7	4
AGPAT3	3
FRYL	4
PSD3	8
ARHGEF37	5
MIA3	7
SEC62	8
MIPEPP3	2
AC110275.1	2
PRKAR2B	2
ACAA2	2
FBXO25	2
MCM4	3
DNAJC10	9
JAM2	5
BRK1	2
ZDHHC9	2
TMX3	2
POMT2	2
MIR155HG	2
CTSV	2
HEBP2	3
MFSD1	2
RNF114	2
PPM1K	2
MAP4K5	4
GOLGA7	2
AKAP2	2
MBD2	2
RALGPS2	4
CALM1	5
POLR2M	4
ANKRD17	4
CCDC47	3
MTHFSD	2
GXYLT1	3
HIST1H2AC	3
CLU	2
RPUSD3	2
TIAL1	5
CEP76	5
FAM149B1	3
ZNF655	3
SENP2	2
VSIG10	2
PPP1R7	3
LINC00969	7
MAP3K13	6
AL136531.2	5
NR2C1	4
CACNA2D4	2
SCFD1	3
ATP2B1	5
SP140	6
SLC34A2	5
CASK	13
SH2D4A	4
GPR143	2
BBX	6
MPDZ	3
GUSBP1	4
HERC1	7
BACH2	5
HSD17B4	2
ZNF790	3
AL645568.1	6
AC093752.1	11
TSHZ2	7
GIMAP1	3
CIITA	4
GET4	2
HDAC11	2
CBFA2T3	2
USP22	2
DNAJC19	3
RNF7	2
DDX51	4
PIK3CA	11
GPRC5B	3
BARD1	3
YARS2	2
SMIM12	2
RNF213	4
PSME3	3
SRRD	2
PPP1R14C	2
ZNF583	5
TUSC3	4
SMAD4	3
SRD5A1	8
DESI1	2
ELN	2
MED28	7
EFNA5	7
UBL4A	2
ORC2	7
DPP8	2
NXN	3
SLC25A36	9
KLHL7	4
EIF2B3	4
CTSC	2
RAET1E-AS1	2
HUS1	3
KIAA1683	2
NCOA2	9
ZNF720	6
PIBF1	13
PIK3CG	2
TMEM260	3
XPO1	2
ANO9	2
PLA2G4C	4
UBR2	3
ANKMY1	6
C7orf49	7
RABGEF1	16
VPS35	2
MEST	2
ZADH2	8
FAM122B	3
APH1B	2
ANKRD50	4
MRS2	4
BCHE	3
BCL2L15	3
IGFBP5	2
MORN3	2
JCAD	3
MRPL42	5
COMMD2	2
SDC4	2
MCM5	2
CYBRD1	4
MPRIP	3
ANKRD39	2
LACTB	2
CCNL2	4
DDAH2	2
PVT1	6
OSMR-AS1	11
ERRFI1	2
PRSS12	5
PLXDC2	16
KIAA1841	4
BMP7	2
PTPN2	6
MYNN	4
PLA2G4F	2
MED14	4
SNX13	10
CTDSPL2	5
DCLK1	6
GPSM2	2
THNSL2	2
ADCY4	2
ZFP28	4
MSANTD3-TMEFF1	2
UCHL5	8
RNLS	2
ECM2	4
ZCCHC2	3
SLC19A1	5
DPYD	9
ZNF765	2
EHBP1	4
TRIOBP	5
ELF5	3
AC012146.1	2
COX20	3
SNU13	2
EMCN	3
RAB30	7
SNAPC1	3
ARMCX3	3
TIPRL	2
NKD1	6
ACAP2	2
SMAD9	3
TRIM22	2
WNT5A	2
SLCO2A1	2
SMIM10L1	6
NOLC1	3
NFATC4	2
SLC13A3	3
TRIM16L	2
LZIC	5
C12orf66	5
BROX	2
PAPOLA	3
ATP6V1E2	3
SMYD3	10
TBC1D8	2
ANAPC16	7
ZMYM6	6
CDYL	2
RAB18	4
YTHDF1	2
MAP3K2	11
MRGBP	5
VTI1B	3
RPA3	2
AKAP12	2
FKBP14	4
RAB11FIP1	2
PROSER1	3
PTPRD	4
RBPMS	7
TEF	2
TP53I3	2
TMEM182	4
USP53	6
ANKRD12	10
PLEKHJ1	2
SVIL-AS1	6
NRG1	4
CARD8	9
C1QBP	2
TMEM5	5
NOL10	4
RABL6	4
COL4A3BP	12
TSGA10	11
CTDSPL	3
ABCA1	5
GPR137C	3
C2orf76	2
PRKAR1A	2
CRIM1	2
WASHC4	3
SYTL4	2
WIPI2	3
TATDN3	3
STRADB	2
CYP4B1	2
LIAS	2
PTPRJ	3
DIO2	2
RPTOR	5
POLG	2
AC009948.1	2
RAPGEF5	6
ANKRD20A11P	2
PDE10A	6
DNAJC1	8
TMEM56	5
FBXL12	2
SNTB1	5
RECQL	2
CYYR1	2
MAN2A1	3
ENPP1	3
FBXW11	7
LGALS8	3
EIF1AX	6
ZNF778	2
DCUN1D4	3
IGF1	6
MBD5	19
NIFK-AS1	4
GATB	5
ZRANB1	7
NUP214	3
PRDM2	7
FLOT2	2
PDLIM3	7
YKT6	2
ARPP19	2
SLC6A8	2
C18orf32	3
SYNE1	5
MEG3	4
RNF34	2
ZNF347	6
MTERF4	9
MAATS1	5
CYTIP	3
SCARA3	2
SPINK5	4
ERCC8	9
REPS2	4
PRDM10	3
ZNF568	5
KIAA0586	6
PWP1	2
ANGEL2	5
GSTM5	2
KBTBD3	2
ECM1	2
OGFOD2	2
BZW1	3
CHD6	12
ABCA10	6
ALPK3	3
ERCC1	4
WDFY3-AS2	2
MTMR10	2
CNTLN	12
C4orf32	5
KDELR2	4
CCBE1	5
MXRA7	4
THBS2	2
MAP1LC3B	2
MAPKAPK5	3
ATPAF2	3
COL5A2	3
KCTD13	2
PRDM1	3
EBF1	8
OPA3	3
FAM185A	3
DUSP3	2
SRR	3
INHBA	2
EXOC2	5
FTSJ1	2
LINC00094	3
TMEM165	6
PRPSAP1	2
RCOR3	3
CCDC162P	4
CREM	6
IMMP2L	15
REL	6
AC110285.2	2
DAPK2	6
NARF	2
DRAM2	2
FMO5	5
KAZN	8
MIR100HG	5
RIC8B	5
TIPIN	2
COL4A1	4
FRMD4B	9
BANK1	3
DTNB	6
TPST2	4
VSNL1	5
WDR20	5
C11orf57	8
ANAPC7	2
IP6K2	2
CEP89	6
GATS	5
CHD9	7
ABCA3	3
SERAC1	6
ENDOV	3
RBMX	3
AKAP9	5
WLS	5
IL16	7
LINC00894	6
AUTS2	11
STK17B	5
RNFT2	2
SAR1A	2
ESD	2
DNAH5	3
RP9P	2
APBB1IP	2
ZCWPW2	4
MEF2A	9
TOMM20	4
OTUD1	2
MR1	6
LMO4	4
GTF3C4	3
MOB1A	5
PSMD8	2
NFATC1	2
TWIST2	3
LIN7C	5
SHMT1	2
SFXN2	2
TMEM170A	3
IKZF3	2
ARHGAP12	2
NSD3	3
GPATCH2L	14
CXorf36	5
SORBS3	3
PLCL2	4
TTC33	5
PRKX	2
SDHAF3	3
NDUFAF7	3
VSTM4	3
SYT11	3
RAB35	2
SNRPB2	2
GGCX	5
ACACA	4
EPC2	10
RPAP2	11
EEA1	4
TRAK2	3
CXorf56	3
FER	6
SSU72	2
SUPT3H	5
PTRH2	2
TMOD3	7
DOCK4	7
NEK1	11
FGF13	2
GNG2	2
UBA3	2
SRSF11	6
TMEM206	2
VWA5A	3
PHB	2
KLF4	2
KIF13A	5
LINC01481	4
TROVE2	2
PRDM6	5
SLC30A4	3
EIF3F	5
PHYKPL	3
MGLL	4
ADGRF1	6
ADARB2	6
ARHGAP26	12
NR4A2	2
ZNF528	5
ARID5B	2
GALNT12	2
ZNF576	2
PDK2	3
ERAP1	3
ZNF85	4
AASS	3
TP53	2
SH3YL1	3
SYPL1	2
PTPN18	3
AC007283.1	2
CCDC102B	8
MSRB3	9
CCDC85A	2
BMP5	6
SLC25A40	8
NDFIP1	2
APBB2	11
ATF7IP	2
LINC01138	5
TMPRSS2	2
CSNK1G1	7
HERC2P2	2
ITSN1	7
CCNYL1	2
MPND	2
BIRC3	3
YARS	2
TRAK1	5
ANKRD44	2
TMED6	2
FAM120C	5
PSENEN	2
LYST	11
TFCP2L1	2
MKRN2	3
SMARCA1	2
VCPIP1	9
ELP2	4
SARS	4
AC068547.1	5
CNTN6	4
RASA2	7
RALBP1	2
MYZAP	2
CTBS	7
UBA5	5
SVEP1	2
KLF12	2
GTF2H1	4
PAN3	3
VAC14	2
FAM168A	6
IREB2	2
JKAMP	2
TIMM50	3
GTF2I	2
FUT8	11
RARA	2
ULK2	4
NDUFV3	6
KCMF1	2
ING5	7
ZNF207	8
RBM12B	3
MOXD1	3
RAB21	7
RCL1	2
ZNF836	2
ADGRV1	6
CYSLTR1	3
TM9SF4	2
TMX1	3
HDAC5	2
MAP3K9	3
MRPL3	3
TOX	2
LARS	5
SPTLC1	3
ZBTB46	3
MYO6	3
PRSS23	2
FAM212B	5
WDR3	6
LAMA3	5
AC010531.1	2
ST3GAL6	5
NEO1	2
IL21R	3
PDE12	5
ATP13A3	2
CAMK2D	10
MSR1	7
CA8	8
SPOP	6
MDM2	2
APOC2	2
FTH1	3
TRAF3	3
MRPS30	4
HNRNPLL	9
PTEN	11
C15orf39	2
CYLD	5
CEP57	5
WNT2B	6
2018-03-08	2
SPICE1	5
COLCA2	2
ZNF71	2
CUL4A	4
KCNK3	3
LMBR1	16
ORC3	3
MLKL	2
FRY	3
FOXN2	2
HDAC4	7
GMPPB	2
NT5C2	4
FASTKD1	6
HGF	4
NOM1	3
CCDC14	3
ATG14	2
LYPLAL1	2
SYNPO2	6
LEMD2	2
SUGT1	4
VPS53	13
CTC1	4
NASP	4
LINC02210-CRHR1	4
ZNF880	6
SNX21	2
WDR59	3
MTSS1L	2
RBM34	3
ARHGAP5	11
ZCCHC4	4
OGT	3
FILIP1	11
ZNF286B	2
SELENOI	2
BBS7	4
ALG1	3
HCG11	6
FIP1L1	6
WWP2	2
SAMD8	2
GPR155	4
FAM98B	3
PAWR	7
MUC20	5
CCNG2	3
AC068888.1	3
COMMD8	2
PDCL	3
CA5B	7
ETV1	2
TIAM2	9
EPS15	8
ZNF791	3
PRKCI	4
KHNYN	2
FEM1B	3
DHX8	2
AL157392.5	5
CRELD1	2
CCAR1	3
LRRC37B	3
CDHR3	3
SRGAP3	3
PNPLA8	6
ERBB4	9
FAM129A	2
SYNE3	2
ICE1	2
IL1RAP	3
AC011997.1	5
DOK4	2
ACYP2	6
PEX5	2
C1GALT1	3
GSTM4	2
PRDM5	8
ATP6V1H	3
SESN1	2
ODF2L	2
ACOT9	2
GOLM1	2
FAM173B	2
THBS1	3
PRPF40A	9
MCTP1	14
CCDC50	7
PRTFDC1	3
FBXL17	16
PLCL1	10
DCAF17	2
SUGT1P3	3
U2SURP	5
TRERF1	5
RIC1	4
NSMCE3	2
NPHP1	4
AC104986.2	2
WDR53	3
DMXL1	7
SEMA5A	3
CDKN2B	4
UBLCP1	2
ANKS6	6
H6PD	2
KRT8	2
PAK1	3
SORBS1	4
ZNF641	3
RPP30	5
BMP8B	2
KLHL6	6
RFX3	7
LMAN2	2
C12orf49	2
LRP11	2
TRPC4AP	4
CAMK4	4
RBM23	2
AC026464.4	2
MRPS25	2
EXD3	3
ZNF652	8
SYK	3
RNF10	3
ZDHHC18	2
MRPS11	4
GPR75-ASB3	5
PARP14	3
ANO1	2
FZR1	3
CCDC15	2
PRELID3B	3
CDC42SE1	2
TTC7A	5
TPBG	2
CHMP1B	4
EGFR	5
FNDC3A	4
ZFYVE16	6
ESR1	7
DGAT2	2
RASGRF1	4
SETD9	4
CFL2	3
LINC00869	2
DTWD1	9
ELMOD3	4
C6orf89	4
CLUAP1	3
CDK13	13
PCDHB16	3
IQGAP1	2
HSPA4	2
PCDHGA6	2
MBD4	2
CLCN5	3
PPIL2	2
SMDT1	2
HCP5	2
NSD1	7
HMBOX1	4
TMEM126B	2
FNDC3B	7
IQANK1	2
MYO9A	9
SF3B3	4
ZNF600	3
DNAJB14	3
AL121753.1	2
FBXO27	5
FOXP1	13
ZNF345	3
DENND6B	2
MACF1	3
FCGR2B	2
MROH1	4
LINC01184	4
KCNQ3	5
RICTOR	4
PKIB	2
ANKRD29	6
TADA2A	7
MAPK13	2
SYNJ1	2
AC006001.3	9
ACAP3	2
ZC3HAV1	2
KCP	2
GNG4	2
CYHR1	4
AP002004.1	2
AC090115.1	2
NQO2	4
FAR2	7
PPL	2
POLR1D	5
ZNF10	5
PTP4A2	2
AF117829.1	14
AC139769.1	5
TMEM268	2
ESS2	2
KPNA4	7
ABHD13	4
SEC24A	4
MAGI1	14
CAAP1	6
MAP4K4	4
FKBP4	2
DNAH14	14
FOXK2	4
AL021392.1	2
IVD	4
VAMP7	2
RAB33B	2
MOCS2	2
NCAPD3	2
STOM	2
LATS1	2
C19orf68	2
BAALC	3
TMEM108	6
ASRGL1	3
EDNRA	3
MRRF	4
PPID	2
AQP4	3
PPM1H	2
RBBP6	8
PNPT1	2
ARRB1	2
MYO5C	2
SMIM15-AS1	2
LYPD3	2
SLAIN1	2
ADCY5	2
CYFIP2	2
CRACR2A	2
AC007388.1	12
CFDP1	2
DCUN1D1	10
AKAP11	2
TET2	3
FNBP1	4
YLPM1	8
PIGN	5
RCAN3	3
DMTF1	2
DNAJC13	2
METTL9	2
RCC1	2
CEP162	6
TOR1AIP1	4
RAPH1	2
PKIA	4
PLEKHA5	8
UBE4B	5
YPEL5	3
GALNT16	3
ADAMTSL3	2
RCHY1	4
ZFP14	3
SOAT1	7
CNST	7
AC010326.4	2
DZIP1	6
APCDD1	2
ST3GAL5	3
SCOC-AS1	2
PTRH1	2
CLSTN2	2
HSDL1	4
BOC	2
TOGARAM1	5
ZNF618	6
STK39	3
SVIL	6
L2HGDH	4
KIAA1468	2
UPF2	3
TMEM161B	4
LIN54	3
RPS6KA5	7
VPS13A	8
RFTN2	4
C1orf52	3
CDC42BPA	3
TMEM65	5
BHLHB9	4
SNHG16	3
CFH	4
PPP4R1L	5
PARD3B	5
TMEM241	5
RUNX1T1	10
MTX3	2
MFAP5	2
TRDMT1	4
EP300	2
NEDD9	5
TRIL	3
AC145207.5	2
SEC14L1	5
SLC23A2	2
LINC00623	2
PIKFYVE	3
ASH1L	4
PM20D2	3
OSGEPL1	2
ZNF789	5
PDE9A	2
POLD3	9
STAT3	6
IPO5	5
COQ4	2
ACBD5	5
H1FX-AS1	2
PDZD8	4
ANKRD36BP2	7
ERGIC2	6
TMEM178A	2
GPR107	3
BMPR1A	6
LRRC8B	3
CHST15	2
SBSPON	5
RABGAP1L	7
PTBP2	6
SAXO2	4
DDX60L	5
MLLT3	9
PLEKHA7	3
SENP1	4
BTD	2
PRKY	3
LRIG3	3
MON2	7
ARID4B	6
MORN4	2
KIF16B	5
FAM126A	12
MAP3K8	4
WAC	3
P4HTM	2
AC104109.3	2
LY9	3
OSBPL2	2
C14orf119	3
FAM3C	2
FGD2	3
ACP6	3
SRPX2	4
RASSF8	4
LSP1	3
WDR92	4
STT3A	3
TCAP	2
MIB2	2
TRIP11	7
RRP8	5
RLF	2
IL20RA	2
SDCBP2-AS1	5
KCTD1	2
NFIB	4
ANKRD16	3
AC093157.1	2
CAMSAP2	6
SLC41A2	11
CARMIL1	4
KCND2	4
COL1A2	3
GLMP	2
[truncated: 5,872 more rows]

## Sheet: Supp Data 2
Supplementary Data 2
Proximal polyA site	Same-exon	Composite-exon	Skipped-exon	Combined
	(%)	(%)	(%)	(%)
Enhanced	1549 (49.6)	903 (28.9)	667 (21.4)	3119 (100)
Repressed	81 (11.6)	233 (56.5)	98 (23.7)	412 (100)

## Sheet: Supp Data 3
Supplementary Data 3
Class	Number of genes	Percentage of genes
Same-exon	1630	46.2
Composite-exon	1136	32.2
Skipped-exon	765	21.6
Combined	3531	100

## Sheet: Supp Data 4
Supplementary Data 4
chr	strand	gene_locus	gene_id	gene_name	gene_biotype	polyA_sites_in_gene	proximal_pos	proximal_pas	proximal_feature	proximal_exp	distal_pos	distal_pas	distal_feature	distal_exp	proximal_polyA_type	distal_polyA_type	proximal_fc	distal_fc	proximal_perc_inc	distal_perc_inc	proximal_padj	distal_padj	pair_type	gene_class
X	+	chrX:21839635-21885423	ENSG00000012174	MBTPS2	protein_coding	2	21885041		utr3	2405	21885421		utr3	19062	AGTAAA_22_PAS3	AATAAA_27_PAS0	-0.45955	0.30251	0.42	0.56	0	0	same	repressed
19	-	chr19:45349836-45370917	ENSG00000104884	ERCC2	protein_coding	2	45351594		utr3	2559	45349837		utr3	2760	CATAAA_17_PAS5	AATAAA_19_PAS0	-0.49902	0.50674	0.56	0.72	0	0	same	repressed
13	-	chr13:99294529-99307404	ENSG00000169508	GPR183	protein_coding	3	99294969		utr3	6565	99294541		utr3	32744	TATAAA_27_PAS2	AATAAA_19_PAS0	-0.36042	0.30766	0.43	0.53	0	0	same	repressed
17	+	chr17:68035518-68046841	ENSG00000182481	KPNA2	protein_coding	2	68046629		utr3	13668	68046835		utr3	11936	CATAAA_18_PAS5	AATAAA_16_PAS0	-0.27853	0.28887	0.64	0.73	0	0	same	repressed
3	-	chr3:171061338-171460407	ENSG00000154310	TNIK	protein_coding	12	171062513		utr3	3882	171061497		utr3	7043	TATAAA_19_PAS2	AATAAA_28_PAS0	-0.92167	0.82797	0.29	0.55	0	0	same	repressed
8	+	chr8:103371514-103382996	ENSG00000164932	CTHRC1	protein_coding	2	103382613		utr3	72096	103382986		utr3	166312	AATAAA_18_PAS0	AATAAA_18_PAS0	-0.37645	0.37281	0.82	0.88	0	0	same	repressed
8	+	chr8:89757746-89791062	ENSG00000104312	RIPK2	protein_coding	4	89790461		utr3	15049	89790607		utr3	13423	CATAAA_16_PAS5	AGTAAA_25_PAS3	-0.29726	0.36539	0.46	0.58	0	0	same	repressed
22	-	chr22:23738677-23751091	ENSG00000187792	ZNF70	protein_coding	2	23739135		utr3	7094	23738682		utr3	14842	TATAAA_22_PAS2	AATAAA_24_PAS0	-0.23461	0.18984	0.48	0.56	0	0	same	repressed
6	+	chr6:116511645-116524791	ENSG00000178033	FAM26E	protein_coding	6	116518416		utr3	6793	116524790		utr3	973	AATAAA_20_PAS0	AATAAA_27_PAS0	-0.2761	0.88086	0.36	0.56	0	0	same	repressed
1	-	chr1:42925374-42959172	ENSG00000117394	SLC2A1	protein_coding	3	42926158		utr3	75325	42925957		utr3	10343	TATAAA_19_PAS2	AATATA_19_PAS6	-0.30377	0.24634	0.89	0.93	0	0	same	repressed
17	-	chr17:28394755-28407196	ENSG00000076351	SLC46A1	protein_coding	2	28399035		utr3	7893	28398232		utr3	1475	ATTACA_24_PAS14	AATAAA_23_PAS0	-0.43968	0.66939	0.48	0.66	0	0	same	repressed
3	+	chr3:141228725-141324211	ENSG00000155893	PXYLP1	protein_coding	2	141294321		utr3	6694	141294631		utr3	13934	AATAAA_29_PAS0	AATAAA_17_PAS0	-0.42658	0.38566	0.45	0.61	0	0	same	repressed
5	+	chr5:147234962-147387851	ENSG00000169302	STK32A	protein_coding	2	147386138		utr3	798	147387845		utr3	6604	ATTAAA_21_PAS1	ATTAAA_16_PAS1	-0.82263	0.53313	0.44	0.67	0	0	same	repressed
1	-	chr1:200404939-200410055	ENSG00000162702	ZNF281	protein_coding	3	200405310		utr3	11454	200404952		utr3	28454	ATTAAA_19_PAS1	AATAAA_20_PAS0	-0.48589	0.32587	0.46	0.6	0	1e-05	same	repressed
14	+	chr14:70641786-70675359	ENSG00000133985	TTC9	protein_coding	4	70672705		utr3	25851	70675359		utr3	5919	ATTAAA_17_PAS1	CATAAA_18_PAS5	-0.468	0.32206	0.55	0.68	0	0.03486	same	repressed
19	+	chr19:10654260-10692416	ENSG00000129351	ILF3	protein_coding	3	10689847		utr3	82449	10692399		utr3	50048	AATAAA_20_PAS0	AATAAA_22_PAS0	0.30842	-0.40417	0.6	0.48	0	0	same	enhanced
9	+	chr9:84668550-85027069	ENSG00000148053	NTRK2	protein_coding	4	84810876		utr3	8984	84815700		utr3	18882	AATACA_16_PAS4	AATAAA_17_PAS0	0.46738	-0.74014	0.75	0.54	0	0	same	enhanced
19	+	chr19:34481637-34512303	ENSG00000142279	WTIP	protein_coding	3	34501168		utr3	27071	34506345		utr3	5421	AATATA_15_PAS6	AATAAA_20_PAS0	0.51146	-0.34979	0.41	0.28	0	0	same	enhanced
13	+	chr13:79481123-79556074	ENSG00000102471	NDFIP2	protein_coding	6	79552921		utr3	9464	79556074		utr3	15038	AATAAA_24_PAS0	AATAAA_28_PAS0	0.93368	-0.83511	0.64	0.35	0	0	same	enhanced
17	-	chr17:57834780-57850055	ENSG00000181610	MRPS23	protein_coding	2	57839486		utr3	72765	57834785		utr3	7025	TATAAA_20_PAS2	AATAAA_21_PAS0	0.39696	-0.45987	0.57	0.42	0	0	same	enhanced
13	+	chr13:112690328-112887167	ENSG00000068650	ATP11A	protein_coding	9	112884708		utr3	6775	112887165		utr3	37747	AATAAA_22_PAS0	TATAAA_16_PAS2	1.24392	-0.40228	0.67	0.38	0	0.00049	same	enhanced
6	-	chr6:136256626-136289850	ENSG00000029363	BCLAF1	protein_coding	7	136260728		utr3	7239	136256862		utr3	8143	AGTAAA_21_PAS3	AATAAA_26_PAS0	0.80521	-0.53194	0.59	0.36	0	0	same	enhanced
4	+	chr4:98261383-98443860	ENSG00000138698	RAP1GDS1	protein_coding	5	98442663		utr3	17350	98443856		utr3	33888	AATAAA_26_PAS0	AATAAA_19_PAS0	0.321	-0.439	0.55	0.41	0	0	same	enhanced
19	-	chr19:15353384-15379797	ENSG00000105127	AKAP8	protein_coding	2	15354632		utr3	17361	15353522		utr3	19281	AATAAA_19_PAS0	AATAAA_19_PAS0	0.34042	-0.33738	0.55	0.43	0	0	same	enhanced
13	+	chr13:57631809-57729310	ENSG00000118946	PCDH17	protein_coding	3	57726699		utr3	7768	57729309		utr3	68511	ATTAAA_20_PAS1	AATAAA_19_PAS0	0.26948	-0.37402	0.39	0.29	0	0.00719	same	enhanced
14	-	chr14:92038651-92106620	ENSG00000066427	ATXN3	protein_coding	7	92063585		utr3	9797	92058552		utr3	29300	AATAAA_17_PAS0	AATAAA_23_PAS0	0.68547	-0.72887	0.58	0.34	0	0	same	enhanced
12	+	chr12:110280755-110351092	ENSG00000174437	ATP2A2	protein_coding	2	110347310		utr3	400645	110351089		utr3	123334	AATAAA_17_PAS0	AATAAA_18_PAS0	0.62455	-0.62936	0.63	0.41	0	0	same	enhanced
3	-	chr3:177019339-177227999	ENSG00000177565	TBL1XR1	protein_coding	2	177024446		utr3	20454	177020754		utr3	325144	ATTAAA_21_PAS1	AATAAA_20_PAS0	0.46547	-0.417	0.69	0.53	0	0	same	enhanced
13	+	chr13:99501416-99564005	ENSG00000125304	TM9SF2	protein_coding	2	99562809		utr3	49106	99563390		utr3	334775	AATAAA_22_PAS0	AATAAA_20_PAS0	0.34647	-0.33935	0.62	0.5	0	0	same	enhanced
8	-	chr8:17224963-17246877	ENSG00000198791	CNOT7	protein_coding	3	17230518		utr3	5445	17229230		utr3	97908	AAGAAA_25_PAS9	AATAAA_26_PAS0	0.33884	-0.29085	0.61	0.5	0	2e-05	same	enhanced
9	+	chr9:104747687-104760121	ENSG00000136783	NIPSNAP3A	protein_coding	2	104759579		utr3	17190	104760117		utr3	63700	ATTAAA_23_PAS1	AATAAA_16_PAS0	0.32459	-0.2797	0.48	0.37	0	0	same	enhanced
3	-	chr3:57571362-57598219	ENSG00000168374	ARF4	protein_coding	2	57572075		utr3	39056	57571364		utr3	700098	ATTAAA_19_PAS1	AATAAA_19_PAS0	0.56856	-0.54972	0.69	0.5	0	0	same	enhanced
10	+	chr10:23095505-23122012	ENSG00000148450	MSRB2	protein_coding	2	23120969		utr3	61886	23122011		utr3	3159	AATAAA_21_PAS0	AATAAA_21_PAS0	0.3226	-0.44803	0.53	0.41	0	0	same	enhanced
5	-	chr5:122063194-122078359	ENSG00000113083	LOX	protein_coding	3	122066465		utr3	7855	122063194		utr3	26275	ATTACA_23_PAS14	AATAAA_19_PAS0	0.86157	-0.53071	0.78	0.57	0	0.00035	same	enhanced
22	+	chr22:32801700-32863042	ENSG00000100234	TIMP3	protein_coding	3	32860566		utr3	156434	32863039		utr3	1357872	ATTAAA_18_PAS1	AGTAAA_24_PAS3	0.49754	-0.44637	0.4	0.25	0	0	same	enhanced
X	-	chrX:53374148-53422727	ENSG00000072501	SMC1A	protein_coding	3	53379697		utr3	5746	53374150		utr3	7994	AATAAA_25_PAS0	AATAAA_16_PAS0	0.62415	-0.48941	0.6	0.41	0	0	same	enhanced
16	+	chr16:46884377-46931296	ENSG00000166123	GPT2	protein_coding	2	46929432		utr3	16771	46931286		utr3	58183	AATAAA_20_PAS0	AATAAA_19_PAS0	0.2802	-0.24929	0.82	0.78	0	0	same	enhanced
12	+	chr12:54301201-54351848	ENSG00000111481	COPZ1	protein_coding	2	54350874		utr3	29845	54351842		utr3	65350	ATTAAA_16_PAS1	AATAAA_16_PAS0	0.36444	-0.34814	0.64	0.53	0	0	same	enhanced
3	-	chr3:196935401-196942596	ENSG00000114503	NCBP2	protein_coding	2	196936854		utr3	22400	196935407		utr3	114799	ATTAAA_16_PAS1	AATAAA_18_PAS0	0.4497	-0.42502	0.71	0.56	0	0	same	enhanced
4	-	chr4:16160504-16227409	ENSG00000169762	TAPT1	protein_coding	4	16161295		utr3	71047	16160504		utr3	8562	AATAAA_26_PAS0	AATATA_20_PAS6	0.3525	-0.45522	0.39	0.25	0	0	same	enhanced
2	-	chr2:241227263-241317060	ENSG00000115677	HDLBP	protein_coding	2	241229223		utr3	120395	241227291		utr3	181045	AATAAA_18_PAS0	AATAAA_17_PAS0	0.45825	-0.45735	0.59	0.43	0	0	same	enhanced
6	+	chr6:163413999-163578595	ENSG00000112531	QKI	protein_coding	8	163573794		utr3	159001	163576675		utr3	13561	AATAAA_22_PAS0	AATAAA_21_PAS0	0.84364	-0.73184	0.51	0.25	0	0	same	enhanced
9	-	chr9:72900661-73080441	ENSG00000165092	ALDH1A1	protein_coding	2	72900965		utr3	20379	72900671		utr3	202161	AATAAA_24_PAS0	AATAAA_19_PAS0	0.35519	-0.31633	0.48	0.36	0	0	same	enhanced
8	-	chr8:23841914-23854806	ENSG00000159167	STC1	protein_coding	2	23842121		utr3	16934	23841989		utr3	47845	AATAAA_22_PAS0	ATTAAA_18_PAS1	0.45758	-0.43022	0.5	0.33	0	0	same	enhanced
5	-	chr5:115520907-115544893	ENSG00000145780	FEM1C	protein_coding	2	115522745		utr3	13446	115520910		utr3	6596	AATAAA_25_PAS0	AATAAA_19_PAS0	0.37548	-0.41005	0.47	0.34	0	0	same	enhanced
8	+	chr8:30095397-30156295	ENSG00000104660	LEPROTL1	protein_coding	3	30106059		utr3	58518	30108063		utr3	75915	ATTAAA_22_PAS1	AATAAA_18_PAS0	0.3648	-0.21953	0.52	0.43	0	2e-05	same	enhanced
11	+	chr11:11841422-11959322	ENSG00000170242	USP47	protein_coding	10	11956173		exon	2206	11959322		utr3	10762	AATAAA_22_PAS0	AATAAA_18_PAS0	0.75725	-0.52925	0.56	0.35	0	0	same	enhanced
4	+	chr4:55346108-55373095	ENSG00000128039	SRD5A3	protein_coding	3	55370308		utr3	28815	55371305		utr3	2189	AATAAA_24_PAS0	AATAAA_20_PAS0	0.34587	-0.35843	0.69	0.57	0	0.00013	same	enhanced
20	+	chr20:43457927-43464246	ENSG00000124193	SRSF6	protein_coding	3	43461548		utr3	17258	43463601		utr3	250554	AATAAA_16_PAS0	AATAAA_19_PAS0	0.30774	-0.41	0.55	0.43	0	0	same	enhanced
13	-	chr13:48389566-48444703	ENSG00000139679	LPAR6	protein_coding	2	48411733		exon	10083	48411138		utr3	31994	AATAAA_27_PAS0	ATTAAA_22_PAS1	0.24754	-0.20038	0.52	0.44	0	0	same	enhanced
17	+	chr17:32444260-32483317	ENSG00000108671	PSMD11	protein_coding	4	32481022		utr3	74880	32483317		utr3	9398	AATAAA_23_PAS0	AATAAA_22_PAS0	0.3591	-1.23009	0.63	0.36	0	0	same	enhanced
3	-	chr3:197671392-197749726	ENSG00000145016	RUBCN	protein_coding	4	197673806		utr3	2360	197671984		utr3	16186	AACAAG_29_PAS16	AATAAA_20_PAS0	0.41082	-0.26874	0.59	0.48	0	0	same	enhanced
7	+	chr7:32495425-32588720	ENSG00000105778	AVL9	protein_coding	5	32584166		utr3	8896	32588708		utr3	45811	ATTAAA_22_PAS1	AATAAA_23_PAS0	0.54637	-0.21039	0.68	0.56	0	0.00018	same	enhanced
20	-	chr20:50118253-50153733	ENSG00000240849	TMEM189	protein_coding	4	50124169		utr3	14560	50118254		utr3	21429	AACAAA_22_PAS13	AATAAA_22_PAS0	0.36739	-0.88687	0.57	0.36	0	0	same	enhanced
2	+	chr2:112055222-112119317	ENSG00000153214	TMEM87B	protein_coding	3	112116494		utr3	9065	112119311		utr3	88774	ATTAAA_22_PAS1	AATAAA_20_PAS0	0.74076	-0.4425	0.68	0.48	0	0	same	enhanced
3	+	chr3:33798351-33869706	ENSG00000170248	PDCD6IP	protein_coding	2	33867004		utr3	126244	33869701		utr3	78564	AATAAA_17_PAS0	AATAAA_20_PAS0	0.34915	-0.35409	0.45	0.33	0	0	same	enhanced
1	+	chr1:825137-859445	ENSG00000228794	LINC01128	processed_transcript	4	854101		exon	1881	859443		exon	5177	AATAAA_27_PAS0	AATAAA_21_PAS0	0.89394	-0.5321	0.61	0.36	0	0.00036	same	enhanced
16	+	chr16:67846731-67872566	ENSG00000102898	NUTF2	protein_coding	2	67871311		utr3	57390	67872563		utr3	22972	AATAAA_22_PAS0	AATAAA_16_PAS0	0.4483	-0.4655	0.53	0.37	0	0	same	enhanced
7	+	chr7:12211240-12243366	ENSG00000106460	TMEM106B	protein_coding	2	12233086		utr3	6717	12237262		utr3	101987	AATAAA_21_PAS0	AATAAA_22_PAS0	0.3499	-0.27549	0.64	0.54	0	0	same	enhanced
2	-	chr2:37250501-37324807	ENSG00000115825	PRKD3	protein_coding	3	37252941		utr3	9026	37250708		utr3	18407	TATAAA_21_PAS2	AATAAA_24_PAS0	0.32207	-0.49893	0.58	0.43	0	0	same	enhanced
17	-	chr17:67337915-67366626	ENSG00000197170	PSMD12	protein_coding	4	67340629		utr3	5653	67337916		utr3	27899	AATACA_19_PAS4	AATAAA_23_PAS0	0.58141	-0.78889	0.66	0.43	0	0	same	enhanced
3	-	chr3:50322906-50328250	ENSG00000114383	TUSC2	protein_coding	2	50325994		utr3	7300	50324909		utr3	94000	AATAAA_19_PAS0	AATAAA_23_PAS0	0.38233	-0.33862	0.57	0.44	0	0	same	enhanced
12	-	chr12:46183062-46270016	ENSG00000111371	SLC38A1	protein_coding	3	46187852		utr3	4523	46183063		utr3	61024	AATACA_20_PAS4	ATTAAA_22_PAS1	0.57719	-0.17571	0.72	0.62	0	0.01646	same	enhanced
6	-	chr6:97142160-97283216	ENSG00000146263	MMS22L	protein_coding	5	97146534		utr3	2374	97142161		utr3	3505	ATTAAA_20_PAS1	AATAAA_21_PAS0	0.80183	-0.63174	0.78	0.56	0	0.02348	same	enhanced
4	-	chr4:142023159-142847431	ENSG00000109452	INPP4B	protein_coding	4	142028725		utr3	4115	142023160		utr3	32189	AATACA_24_PAS4	AATAAA_20_PAS0	0.41883	-0.76839	0.64	0.43	0	0	same	enhanced
12	-	chr12:110719679-110742938	ENSG00000186298	PPP1CC	protein_coding	3	110720647		utr3	6929	110719907		utr3	100293	CATAAA_22_PAS5	ATTAAA_18_PAS1	0.3214	-0.32822	0.64	0.54	0	0	same	enhanced
1	-	chr1:156463726-156500827	ENSG00000116604	MEF2D	protein_coding	2	156466217		utr3	63339	156463727		utr3	291201	AATAAT_29_PAS12	ATTAAA_29_PAS1	0.57589	-0.56612	0.51	0.31	0	0	same	enhanced
17	+	chr17:66302635-66810742	ENSG00000154229	PRKCA	protein_coding	3	66805315		utr3	6226	66810741		utr3	24074	AATAAA_20_PAS0	AATAAA_18_PAS0	0.59049	-0.45589	0.63	0.45	0	0	same	enhanced
5	+	chr5:32689069-32791723	ENSG00000113389	NPR3	protein_coding	2	32786738		utr3	3024	32791716		utr3	57717	AATAAA_20_PAS0	ATTAAA_20_PAS1	0.69879	-0.49774	0.46	0.27	0	0	same	enhanced
8	+	chr8:109334323-109345952	ENSG00000120533	ENY2	protein_coding	3	109343668		utr3	166363	109345949		utr3	9538	AATAAA_24_PAS0	AATAAA_16_PAS0	0.52794	-0.62704	0.56	0.35	0	0	same	enhanced
10	+	chr10:63521362-63625122	ENSG00000165476	REEP3	protein_coding	2	63620968		utr3	22931	63624574		utr3	99506	ATTAAA_15_PAS1	AATAAA_22_PAS0	0.51283	-0.49286	0.6	0.43	0	0	same	enhanced
11	+	chr11:112024813-112064389	ENSG00000150768	DLAT	protein_coding	6	112062627		utr3	6158	112064387		utr3	4624	ATTAAA_25_PAS1	ATTAAA_17_PAS1	1.05921	-0.49793	0.73	0.48	0	0	same	enhanced
18	-	chr18:67506581-67516979	ENSG00000171451	DSEL	protein_coding	4	67514918		utr5	6167	67506588		utr3	7502	AGTAAA_18_PAS3	AATAAA_16_PAS0	0.53004	-0.50132	0.54	0.36	0	0	same	enhanced
3	+	chr3:179652754-179789400	ENSG00000058056	USP13	protein_coding	5	179784728		utr3	3482	179789398		utr3	42171	ATTAAA_17_PAS1	ATTAAA_17_PAS1	0.44311	-0.53416	0.52	0.35	0	0	same	enhanced
3	-	chr3:45823315-45916041	ENSG00000163818	LZTFL1	protein_coding	2	45825965		utr3	1914	45823992		utr3	34250	AATAAA_18_PAS0	AATAAA_17_PAS0	0.60089	-0.3828	0.55	0.38	0	0	same	enhanced
1	-	chr1:197153679-197200541	ENSG00000177888	ZBTB41	protein_coding	3	197155121		utr3	6471	197153683		utr3	39691	AATAAA_22_PAS0	AATAAA_24_PAS0	0.44417	-0.2141	0.64	0.53	0	0.00021	same	enhanced
2	-	chr2:27650811-27663839	ENSG00000119760	SUPT7L	protein_coding	3	27653070		utr3	24136	27652263		utr3	5802	AATATA_10_PAS6	AATAAA_22_PAS0	0.37981	-0.35029	0.53	0.41	0	0	same	enhanced
17	+	chr17:55265011-55325064	ENSG00000108924	HLF	protein_coding	3	55322981		utr3	31357	55325064		utr3	62828	ATTAAA_18_PAS1	AATAAA_24_PAS0	0.35397	-0.28398	0.32	0.24	0	1e-05	same	enhanced
17	+	chr17:47522941-47623275	ENSG00000141279	NPEPPS	protein_coding	2	47622173		utr3	15908	47623268		utr3	180174	AATAAA_18_PAS0	AATAAA_17_PAS0	0.42072	-0.38059	0.64	0.51	0	0	same	enhanced
11	-	chr11:10511677-10541229	ENSG00000110315	RNF141	protein_coding	2	10514742		utr3	13115	10511933		utr3	182038	AATAAA_20_PAS0	AATAAA_21_PAS0	0.52782	-0.48288	0.59	0.41	0	0	same	enhanced
12	-	chr12:56202174-56221932	ENSG00000181852	RNF41	protein_coding	5	56204503		utr3	14041	56202506		utr3	6921	AATAAA_23_PAS0	AATACA_22_PAS4	0.43887	-0.44343	0.54	0.39	0	5e-05	same	enhanced
5	-	chr5:138506094-138543299	ENSG00000120705	ETF1	protein_coding	5	138507915		utr3	7941	138506095		utr3	114026	AATAGA_9_PAS11	ATTAAA_19_PAS1	0.37002	-0.33446	0.52	0.39	0	0	same	enhanced
5	-	chr5:43289394-43313511	ENSG00000112972	HMGCS1	protein_coding	2	43290753		utr3	39343	43289395		utr3	435360	ATTAAA_21_PAS1	AATAAA_23_PAS0	0.45211	-0.43149	0.59	0.45	0	0	same	enhanced
2	+	chr2:28392447-28417311	ENSG00000075426	FOSL2	protein_coding	4	28412969		utr3	30505	28416689		utr3	220257	ATTAAA_20_PAS1	ATTAAA_19_PAS1	0.84875	-0.22071	0.56	0.38	0	2e-05	same	enhanced
5	+	chr5:65624715-65666232	ENSG00000113597	TRAPPC13	protein_coding	5	65664764		utr3	7622	65666230		utr3	1185	ATTAAA_21_PAS1	AGTAAA_20_PAS3	0.64879	-0.49962	0.56	0.37	0	0.00034	same	enhanced
5	-	chr5:38474962-38608353	ENSG00000113594	LIFR	protein_coding	3	38479801		utr3	9806	38474963		utr3	155968	AATATA_24_PAS6	AATAAA_23_PAS0	0.37043	-0.41461	0.3	0.2	0	0	same	enhanced
5	-	chr5:40825261-40835334	ENSG00000145592	RPL37	protein_coding	6	40832439		utr3	2580	40831836		utr3	3503	AATACA_19_PAS4	AATAAA_19_PAS0	0.96357	-0.51147	0.64	0.4	0	0	same	enhanced
5	+	chr5:134873802-134901524	ENSG00000113621	TXNDC15	protein_coding	3	134899815		utr3	31566	134901261		utr3	15348	ATTAAA_19_PAS1	AATAAA_21_PAS0	0.46359	-0.49152	0.55	0.4	0	0	same	enhanced
9	-	chr9:101387632-101398613	ENSG00000136897	MRPL50	protein_coding	2	101389965		utr3	25016	101387633		utr3	5508	ATTAAA_23_PAS1	AATAAA_19_PAS0	0.35975	-0.44201	0.54	0.4	0	0	same	enhanced
16	+	chr16:71845990-71885267	ENSG00000224470	ATXN1L	protein_coding	2	71857133		utr3	21569	71857327		utr3	29439	AATAAA_19_PAS0	TATAAA_18_PAS2	0.24909	-0.24166	0.46	0.37	0	0	same	enhanced
18	-	chr18:63327725-63367509	ENSG00000119537	KDSR	protein_coding	3	63331476		utr3	5080	63327738		utr3	31423	AGTAAA_29_PAS3	AATAAA_20_PAS0	0.75199	-0.36977	0.61	0.41	0	0	same	enhanced
18	+	chr18:50878733-50954256	ENSG00000082212	ME2	protein_coding	2	50947887		utr3	20017	50949789		utr3	4203	AATAAA_17_PAS0	AATAAA_21_PAS0	0.26095	-0.33738	0.52	0.42	0	0	same	enhanced
3	+	chr3:101574094-101594436	ENSG00000081154	PCNP	protein_coding	2	101593017		utr3	14378	101594434		utr3	166124	AATAAA_20_PAS0	AATAAA_17_PAS0	0.50132	-0.46079	0.61	0.43	0	0	same	enhanced
6	-	chr6:96889312-96897880	ENSG00000123545	NDUFAF4	protein_coding	3	96891014		utr3	12003	96889946		utr3	698	AATAAA_19_PAS0	AATAAA_24_PAS0	0.59224	-0.59754	0.55	0.36	0	0.00037	same	enhanced
18	-	chr18:79970810-80033948	ENSG00000141759	TXNL4A	protein_coding	2	79973513		utr3	91662	79970811		utr3	6474	AATAAA_23_PAS0	GATAAA_20_PAS7	0.2549	-0.33043	0.56	0.46	0	0	same	enhanced
16	-	chr16:84476420-84554032	ENSG00000140950	TLDC1	protein_coding	3	84479640		utr3	4356	84478074		utr3	6055	AAGAAA_22_PAS9	ATTAAA_24_PAS1	0.5033	-0.30543	0.69	0.55	0	3e-05	same	enhanced
1	-	chr1:154697454-154870279	ENSG00000143603	KCNN3	protein_coding	2	154707949		utr3	2022	154697476		utr3	2177	AATAAA_26_PAS0	AATAAA_21_PAS0	0.91895	-0.91986	0.8	0.41	0	0	same	enhanced
9	+	chr9:124862129-124877732	ENSG00000136950	ARPC5L	protein_coding	2	124877413		utr3	123030	124877731		utr3	68897	AATAAA_26_PAS0	AATAAA_26_PAS0	0.28223	-0.28586	0.57	0.46	0	0	same	enhanced
2	+	chr2:67397318-67410544	ENSG00000143971	ETAA1	protein_coding	3	67410190		utr3	4845	67410400		utr3	11035	AATAAA_21_PAS0	AATAAA_19_PAS0	0.52	-0.25744	0.62	0.49	0	2e-05	same	enhanced
2	+	chr2:105337358-105349210	ENSG00000135974	C2orf49	protein_coding	4	105345522		utr3	3462	105348767		utr3	43454	AATAAA_21_PAS0	AATAAA_23_PAS0	0.34655	-0.74606	0.62	0.42	0	0.00225	same	enhanced
6	+	chr6:143450806-143490009	ENSG00000034693	PEX3	protein_coding	3	143489365		utr3	4601	143490008		utr3	18764	AATAAA_23_PAS0	AATAAA_20_PAS0	0.46337	-0.23481	0.52	0.39	0	0.00426	same	enhanced
5	+	chr5:154445956-154461053	ENSG00000164576	SAP30L	protein_coding	2	154456144		utr3	29991	154461051		utr3	51887	AATAAA_20_PAS0	AATAAA_24_PAS0	0.38835	-0.37792	0.47	0.35	0	0	same	enhanced
2	+	chr2:203328218-203447722	ENSG00000138443	ABI2	protein_coding	3	203427596		utr3	13009	203432167		utr3	58241	AATAAA_21_PAS0	AATAAA_19_PAS0	0.84695	-0.56372	0.65	0.4	0	0	same	enhanced
1	-	chr1:35599543-35641843	ENSG00000126067	PSMB2	protein_coding	4	35603138		utr3	124502	35599543		utr3	9596	AATAAA_25_PAS0	CATAAA_20_PAS5	0.49715	-0.47437	0.63	0.47	0	0	same	enhanced
X	+	chrX:68498322-68537284	ENSG00000181704	YIPF6	protein_coding	7	68532459		utr3	3778	68537234		utr3	10981	AATAAA_19_PAS0	AATAAA_21_PAS0	0.72576	-0.81393	0.65	0.38	0	0	same	enhanced
1	+	chr1:111542217-111716690	ENSG00000116473	RAP1A	protein_coding	2	111713112		utr3	164683	111716687		utr3	18247	ATTAAA_20_PAS1	AATAAA_17_PAS0	0.40122	-0.41876	0.4	0.3	0	0	same	enhanced
14	+	chr14:22871612-22881579	ENSG00000197324	LRP10	protein_coding	3	22877835		utr3	20553	22881578		utr3	24675	AGTAAA_18_PAS3	TATAAA_29_PAS2	0.41906	-0.44703	0.58	0.44	0	0.00161	same	enhanced
17	+	chr17:19648135-19677597	ENSG00000072210	ALDH3A2	protein_coding	3	19675741		utr3	57857	19677594		utr3	38159	AATAAA_17_PAS0	TATAAA_25_PAS2	0.28213	-0.16463	0.48	0.41	0	0.00163	same	enhanced
21	+	chr21:45073852-45226559	ENSG00000197381	ADARB1	protein_coding	4	45222580		utr3	5095	45226558		utr3	56365	AATAAA_17_PAS0	AATAAA_21_PAS0	0.39459	-0.75333	0.42	0.25	0	0	same	enhanced
8	-	chr8:102826356-102893863	ENSG00000155096	AZIN1	protein_coding	3	102828003		utr3	73592	102827660		utr3	29951	AATAAA_21_PAS0	AGTAAA_17_PAS3	0.07805	-0.1245	0.61	0.58	0	0.04957	same	enhanced
9	-	chr9:110873262-111038457	ENSG00000198121	LPAR1	protein_coding	3	110874983		utr3	4839	110873263		utr3	52111	AATAAA_21_PAS0	AATAAA_17_PAS0	0.85741	-0.36417	0.6	0.39	0	0	same	enhanced
9	+	chr9:68780033-68784607	ENSG00000187866	FAM122A	protein_coding	6	68781315		utr3	7534	68784596		utr3	1075	AATACA_27_PAS4	AATAAA_27_PAS0	0.46884	-0.50942	0.46	0.31	0	0.00117	same	enhanced
8	+	chr8:96493350-96611779	ENSG00000169439	SDC2	protein_coding	4	96609611		utr3	13784	96611438		utr3	13066	AATAAA_17_PAS0	ATTAAA_20_PAS1	0.68433	-0.28689	0.53	0.35	0	0.00809	same	enhanced
12	+	chr12:27243967-27325958	ENSG00000211455	STK38L	protein_coding	6	27322719		utr3	8336	27325954		utr3	6688	AATAAA_25_PAS0	AATAAA_17_PAS0	0.849	-0.7793	0.7	0.43	0	0	same	enhanced
3	-	chr3:122421948-122514944	ENSG00000114030	KPNA1	protein_coding	7	122426026		utr3	2309	122422134		utr3	3746	AATAAA_14_PAS0	ATTAAA_20_PAS1	0.84763	-0.691	0.59	0.35	0	0	same	enhanced
22	+	chr22:29767368-29770412	ENSG00000184076	UQCR10	protein_coding	2	29769942		utr3	175773	29770412		utr3	11720	AATAAA_20_PAS0	AATAAA_18_PAS0	0.45434	-0.49581	0.55	0.37	0	0	same	enhanced
20	-	chr20:46684364-46689778	ENSG00000172315	TP53RK	protein_coding	4	46686644		utr3	36282	46684365		utr3	20015	AGTAAA_22_PAS3	ATTAAA_22_PAS1	0.34417	-0.39872	0.6	0.46	0	0	same	enhanced
22	+	chr22:28883591-29057486	ENSG00000183579	ZNRF3	protein_coding	2	29053986		utr3	5745	29057486		utr3	12063	AATATA_21_PAS6	AATACA_24_PAS4	0.83985	-0.79049	0.71	0.43	0	0	same	enhanced
10	+	chr10:119892710-119944657	ENSG00000107651	SEC23IP	protein_coding	5	119940967		utr3	8035	119942144		utr3	21423	ATTAAA_22_PAS1	AATAAA_27_PAS0	0.36872	-0.33856	0.57	0.45	0	0	same	enhanced
10	-	chr10:12165324-12196143	ENSG00000165609	NUDT5	protein_coding	3	12167574		utr3	31839	12165650		utr3	1639	AATAAA_17_PAS0	AATAAA_24_PAS0	0.51061	-0.4451	0.58	0.42	0	0.00613	same	enhanced
16	-	chr16:71728999-71809200	ENSG00000166747	AP1G1	protein_coding	3	71731882		utr3	12919	71729003		utr3	122454	AATAAA_21_PAS0	AATAAA_25_PAS0	0.33709	-0.38922	0.55	0.42	0	0	same	enhanced
15	+	chr15:75647905-75662300	ENSG00000173548	SNX33	protein_coding	2	75658629		utr3	19229	75662249		utr3	9552	GATAAA_22_PAS7	ATTAAA_16_PAS1	0.43402	-0.47538	0.52	0.36	0	0	same	enhanced
1	-	chr1:111439889-111449375	ENSG00000116455	WDR77	protein_coding	3	111440952		utr3	10779	111439890		utr3	2317	AATAAA_18_PAS0	AGTAAA_19_PAS3	0.51912	-0.51186	0.63	0.45	0	0.0004	same	enhanced
3	-	chr3:141944427-142149543	ENSG00000114126	TFDP2	protein_coding	4	141952496		utr3	6084	141944429		utr3	42289	AATAAA_20_PAS0	AATAAA_16_PAS0	0.52562	-0.9769	0.66	0.4	0	0	same	enhanced
16	-	chr16:69706995-69726950	ENSG00000181019	NQO1	protein_coding	2	69710841		utr3	106823	69709401		utr3	41096	AATAAA_23_PAS0	AATAAA_29_PAS0	0.29861	-0.30876	0.77	0.69	0	0	same	enhanced
10	-	chr10:73248842-73252692	ENSG00000182180	MRPS16	protein_coding	3	73250741		utr3	51556	73248849		utr3	77633	AATAAA_17_PAS0	AATAAA_23_PAS0	0.34021	-0.37049	0.65	0.53	0	0	same	enhanced
8	+	chr8:22245103-22254599	ENSG00000168495	POLR3D	protein_coding	2	22251165		utr3	12779	22254353		utr3	4560	AATAAA_25_PAS0	TATAAA_24_PAS2	0.47016	-0.53557	0.6	0.44	0	0	same	enhanced
2	-	chr2:159768629-159798254	ENSG00000241399	CD302	protein_coding	6	159771763		utr3	20291	159768629		utr3	29541	TATAAA_17_PAS2	AATAAA_18_PAS0	0.36038	-0.28461	0.36	0.25	0	0	same	enhanced
8	-	chr8:489791-545780	ENSG00000180190	TDRP	protein_coding	5	492287		utr3	2011	489804		utr3	4777	AATAGA_24_PAS11	AATAAA_16_PAS0	1.0032	-0.19724	0.62	0.4	0	0.00017	same	enhanced
1	+	chr1:184387057-184629019	ENSG00000116667	C1orf21	protein_coding	5	184620324		utr3	40167	184629018		utr3	11261	AATAAA_24_PAS0	ATTAAA_20_PAS1	0.57925	-0.76977	0.45	0.23	0	0	same	enhanced
16	+	chr16:85169524-85676203	ENSG00000131149	GSE1	protein_coding	3	85673585		utr3	26222	85676198		utr3	122989	ATTAAA_28_PAS1	AATAAA_18_PAS0	0.42188	-0.65929	0.56	0.36	0	0	same	enhanced
12	-	chr12:110491096-110502116	ENSG00000111237	VPS29	protein_coding	2	110491926		utr3	73741	110491624		utr3	45865	ATTAAA_19_PAS1	AATAAA_21_PAS0	0.27273	-0.27849	0.54	0.44	0	0	same	enhanced
18	+	chr18:34976927-35143469	ENSG00000166974	MAPRE2	protein_coding	2	35141851		utr3	32266	35143465		utr3	30247	AATAAA_19_PAS0	AATAAA_21_PAS0	0.33978	-0.34248	0.42	0.3	0	0	same	enhanced
4	+	chr4:183659266-183713593	ENSG00000168538	TRAPPC11	protein_coding	2	183712862		utr3	4822	183713586		utr3	36434	AATAAA_29_PAS0	AATAAA_18_PAS0	0.36221	-0.24163	0.53	0.43	0	0	same	enhanced
1	+	chr1:161766293-161964069	ENSG00000118217	ATF6	protein_coding	3	161959060		utr3	16815	161964068		utr3	71498	CATAAA_24_PAS5	AATAAA_19_PAS0	0.52876	-0.46584	0.58	0.41	0	0	same	enhanced
1	+	chr1:186375837-186421377	ENSG00000157181	C1orf27	protein_coding	4	186419230		utr3	11079	186421372		utr3	35588	ATTAAA_15_PAS1	AATAAA_22_PAS0	0.41427	-0.57186	0.6	0.44	0	0	same	enhanced
5	+	chr5:149345429-149354582	ENSG00000164284	GRPEL2	protein_coding	2	149351361		utr3	3684	149354581		utr3	53031	ATTAAA_20_PAS1	AATAAA_25_PAS0	0.471	-0.35167	0.54	0.4	0	0	same	enhanced
4	-	chr4:83292460-83335152	ENSG00000173083	HPSE	protein_coding	2	83295322		utr3	4937	83292462		utr3	6041	AATAAA_19_PAS0	AATAAA_22_PAS0	0.40166	-0.39071	0.64	0.5	0	0	same	enhanced
14	-	chr14:88465777-88554732	ENSG00000070778	PTPN21	protein_coding	3	88467772		utr3	6659	88465778		utr3	81287	ATTAAA_24_PAS1	AATAAA_19_PAS0	0.74465	-0.2636	0.36	0.22	0	0	same	enhanced
16	-	chr16:46955361-46973787	ENSG00000069345	DNAJA2	protein_coding	3	46956591		utr3	21019	46955361		utr3	19014	AATAAA_21_PAS0	AATAAA_21_PAS0	0.3693	-0.53253	0.54	0.38	0	0	same	enhanced
11	+	chr11:31509699-31790327	ENSG00000109911	ELP4	protein_coding	7	31783778		utr3	13907	31788951		utr3	1604	AATAAA_27_PAS0	AATAAA_19_PAS0	0.51197	-0.93379	0.53	0.28	0	0	same	enhanced
11	-	chr11:116773798-116788049	ENSG00000109917	ZPR1	protein_coding	5	116778560		utr3	21369	116773802		utr3	2162	AATAAA_16_PAS0	AATAAA_22_PAS0	0.57586	-0.87227	0.57	0.33	0	0	same	enhanced
21	-	chr21:33432484-33480010	ENSG00000142188	TMEM50B	protein_coding	2	33450600		utr3	12116	33449141		utr3	96300	AATACA_21_PAS4	AATAAA_20_PAS0	0.36344	-0.31509	0.52	0.41	0	0	same	enhanced
1	+	chr1:109089802-109096933	ENSG00000215717	TMEM167B	protein_coding	2	109094795		utr3	5961	109096932		utr3	65581	ATTACA_17_PAS14	AATAAA_20_PAS0	0.41883	-0.3377	0.59	0.45	0	0	same	enhanced
3	+	chr3:8501706-8574672	ENSG00000071282	LMCD1	protein_coding	3	8568088		utr3	152270	8574665		utr3	12624	AATAAA_24_PAS0	AATAAA_18_PAS0	0.39079	-0.29641	0.36	0.26	0	1e-05	same	enhanced
7	-	chr7:140453039-140479568	ENSG00000133606	MKRN1	protein_coding	3	140454296		utr3	2271	140453039		utr3	5278	AATAAA_15_PAS0	ATTAAA_22_PAS1	0.67183	-0.48847	0.63	0.44	0	0	same	enhanced
22	-	chr22:31676255-31750139	ENSG00000183530	PRR14L	protein_coding	2	31684722		utr3	3306	31681349		utr3	42712	AATACA_17_PAS4	AATAAA_23_PAS0	0.59301	-0.4749	0.74	0.56	0	0	same	enhanced
14	+	chr14:35826317-35932324	ENSG00000100916	BRMS1L	protein_coding	2	35870666		utr3	3074	35871961		utr3	18586	AATAAA_17_PAS0	AATAAA_23_PAS0	0.5876	-0.35194	0.66	0.5	0	0	same	enhanced
22	-	chr22:42085524-42090954	ENSG00000184983	NDUFA6	protein_coding	2	42086114		utr3	161692	42085526		utr3	25621	AATAAA_22_PAS0	AATAAA_28_PAS0	0.37472	-0.39959	0.58	0.46	0	0	same	enhanced
22	-	chr22:40769629-40819398	ENSG00000100372	SLC25A17	protein_coding	3	40770219		utr3	7289	40769636		utr3	4297	TATAAA_20_PAS2	ATTAAA_15_PAS1	0.3493	-0.46775	0.61	0.47	0	0	same	enhanced
1	-	chr1:84643706-84690802	ENSG00000117155	SSX2IP	protein_coding	7	84646949		utr3	2345	84644477		utr3	3103	AATAAA_18_PAS0	AGTAAA_18_PAS3	0.77007	-0.47361	0.75	0.55	0	0.00632	same	enhanced
3	-	chr3:185506261-185552612	ENSG00000163898	LIPH	protein_coding	4	185508234		utr3	6030	185506261		utr3	24271	GATAAA_20_PAS7	AATAAA_21_PAS0	0.69701	-0.40204	0.56	0.37	0	0	same	enhanced
6	-	chr6:7268305-7326654	ENSG00000124783	SSR1	protein_coding	5	7289149		utr3	9349	7281143		utr3	165694	AAGAAA_19_PAS9	ATTAAA_20_PAS1	0.42883	-0.35576	0.67	0.54	0	0	same	enhanced
2	+	chr2:238426741-238452249	ENSG00000065802	ASB1	protein_coding	3	238446917		utr3	11316	238452248		utr3	33693	ATTAAA_20_PAS1	AATAAA_27_PAS0	0.25633	-0.44064	0.56	0.44	0	0	same	enhanced
1	-	chr1:9848275-9910335	ENSG00000178585	CTNNBIP1	protein_coding	2	9850109		utr3	38245	9848275		utr3	64926	ATTACA_27_PAS14	AATAAA_20_PAS0	0.92023	-0.91191	0.7	0.38	0	0	same	enhanced
20	+	chr20:62143794-62182483	ENSG00000184402	SS18L1	protein_coding	2	62180283		utr3	1674	62182483		utr3	27178	AGTAAA_19_PAS3	AATAAA_22_PAS0	0.57443	-0.33703	0.69	0.54	0	0	same	enhanced
17	-	chr17:29255835-29294117	ENSG00000108256	NUFIP2	protein_coding	7	29262388		utr3	25605	29261627		utr3	46995	AATAAA_11_PAS0	ATTAAA_22_PAS1	0.38138	-0.4541	0.58	0.43	0	0.00083	same	enhanced
9	-	chr9:33041763-33076658	ENSG00000122692	SMU1	protein_coding	5	33047233		utr3	3022	33044981		utr3	20155	AATGAA_17_PAS8	ATTAAA_22_PAS1	0.57232	-0.17929	0.52	0.39	0	0.01879	same	enhanced
6	+	chr6:125956780-125980243	ENSG00000111911	HINT3	protein_coding	2	125978052		utr3	7948	125980240		utr3	61565	AATAAA_19_PAS0	AATAAA_22_PAS0	0.48325	-0.43554	0.56	0.4	0	0	same	enhanced
6	+	chr6:125781160-125932029	ENSG00000111912	NCOA7	protein_coding	3	125929630		utr3	14990	125931105		utr3	286907	AATAAA_22_PAS0	AATAAA_20_PAS0	0.47301	-0.60865	0.54	0.34	0	0	same	enhanced
7	-	chr7:98291650-98401067	ENSG00000006453	BAIAP2L1	protein_coding	3	98293243		utr3	43435	98291650		utr3	19486	AGTAAA_21_PAS3	AATAAA_20_PAS0	0.72893	-0.20153	0.7	0.54	0	0	same	enhanced
7	+	chr7:39623482-39708123	ENSG00000006451	RALA	protein_coding	3	39706300		utr3	59804	39708115		utr3	166710	AATAAA_19_PAS0	AATAAA_16_PAS0	0.85388	-0.47953	0.62	0.38	0	0	same	enhanced
X	-	chrX:133300102-133415489	ENSG00000076716	GPC4	protein_coding	2	133302384		utr3	15353	133301033		utr3	75573	ATTAAA_23_PAS1	AATAAA_19_PAS0	0.43029	-0.39702	0.58	0.45	0	0	same	enhanced
10	-	chr10:114431112-114685002	ENSG00000099204	ABLIM1	protein_coding	2	114431774		utr3	16163	114431112		utr3	249582	ATTAAA_23_PAS1	AATAAA_23_PAS0	0.36187	-0.31448	0.48	0.37	0	0	same	enhanced
3	-	chr3:179396088-179451589	ENSG00000114450	GNB4	protein_coding	2	179396359		utr3	10226	179396088		utr3	119020	ATTAAA_19_PAS1	AATAAA_19_PAS0	0.29715	-0.24513	0.51	0.42	0	0	same	enhanced
20	-	chr20:44496220-44522108	ENSG00000132824	SERINC3	protein_coding	5	44499593		utr3	27486	44497937		utr3	5441	AATGAA_22_PAS8	AATAAA_22_PAS0	0.25794	-0.57415	0.52	0.37	0	0.0011	same	enhanced
13	-	chr13:52412601-52450627	ENSG00000136100	VPS36	protein_coding	4	52415324		utr3	5530	52412606		utr3	25576	AATAAA_11_PAS0	AATAAA_27_PAS0	0.3866	-0.61755	0.53	0.37	0	0	same	enhanced
7	+	chr7:128476728-128506601	ENSG00000165055	METTL2B	protein_coding	4	128504075		utr3	4746	128505314		utr3	19166	AATAAA_23_PAS0	AATAAA_21_PAS0	0.41863	-0.25209	0.58	0.46	0	0	same	enhanced
2	-	chr2:160272150-160493793	ENSG00000153250	RBMS1	protein_coding	3	160274003		utr3	31513	160272151		utr3	136937	AATAAA_29_PAS0	AATAAA_21_PAS0	0.78902	-0.25786	0.59	0.41	0	0.00156	same	enhanced
7	-	chr7:50590062-50793461	ENSG00000106070	GRB10	protein_coding	4	50592580		utr3	19596	50590068		utr3	79821	ATTAAA_17_PAS1	AATAAA_24_PAS0	0.31385	-0.29179	0.53	0.42	0	0.00374	same	enhanced
7	-	chr7:51016211-51316817	ENSG00000106078	COBL	protein_coding	3	51017281		utr3	2374	51016212		utr3	24869	AATAAA_24_PAS0	AATAAA_20_PAS0	1.1938	-0.25341	0.54	0.3	0	0.0042	same	enhanced
4	-	chr4:119296418-119304444	ENSG00000164096	C4orf3	protein_coding	2	119298490		utr3	465867	119297054		utr3	157973	TATAAA_18_PAS2	AATAAA_16_PAS0	0.45609	-0.46071	0.55	0.39	0	0	same	enhanced
12	+	chr12:27780019-27803039	ENSG00000087448	KLHL42	protein_coding	3	27798168		utr3	6137	27803038		utr3	46170	AATAAA_20_PAS0	AATAAA_18_PAS0	0.73329	-0.50762	0.64	0.43	0	0	same	enhanced
1	+	chr1:28553084-28578544	ENSG00000180098	TRNAU1AP	protein_coding	2	28577758		utr3	22797	28578543		utr3	6326	AATAAT_22_PAS12	AATACA_22_PAS4	0.21172	-0.27099	0.54	0.45	0	0	same	enhanced
8	+	chr8:56211685-56218797	ENSG00000170791	CHCHD7	protein_coding	2	56217464		utr3	67407	56218614		utr3	28847	ATTAAA_21_PAS1	AATAAA_20_PAS0	0.44594	-0.45685	0.58	0.41	0	0	same	enhanced
1	+	chr1:174999162-175011714	ENSG00000116161	CACYBP	protein_coding	2	175010262		utr3	109991	175010799		utr3	37274	AATAAA_20_PAS0	AATAAA_23_PAS0	0.26293	-0.27715	0.64	0.54	0	0	same	enhanced
20	+	chr20:5126785-5197886	ENSG00000101290	CDS2	protein_coding	6	5190454		utr3	10210	5197885		utr3	35483	AGTAAA_26_PAS3	AATAAA_20_PAS0	0.35287	-0.74563	0.51	0.3	0	0	same	enhanced
11	+	chr11:124622835-124635397	ENSG00000154144	TBRG1	protein_coding	3	124632434		utr3	34402	124634709		utr3	48677	AATAAA_16_PAS0	AATAAA_24_PAS0	0.46015	-0.32288	0.51	0.36	0	0	same	enhanced
8	-	chr8:90993795-91041063	ENSG00000155099	TMEM55A	protein_coding	5	90995446		utr3	4722	90994275		utr3	13167	AATAAA_23_PAS0	AATAAA_16_PAS0	0.67308	-0.69801	0.56	0.34	0	0	same	enhanced
2	+	chr2:118088451-118110996	ENSG00000125629	INSIG2	protein_coding	4	118108592		utr3	6689	118110995		exon	4593	ATTAAA_19_PAS1	AATAAA_20_PAS0	0.94102	-0.35935	0.63	0.41	0	0.0004	same	enhanced
12	-	chr12:108645108-108731595	ENSG00000110880	CORO1C	protein_coding	2	108646571		utr3	25746	108645112		utr3	59555	ATTATA_14_PAS15	GATAAA_18_PAS7	0.43033	-0.41578	0.52	0.38	0	0	same	enhanced
7	+	chr7:24573267-24694192	ENSG00000105926	MPP6	protein_coding	6	24687877		utr3	7115	24693684		utr3	2272	CATAAA_20_PAS5	AATAAA_25_PAS0	0.71761	-0.95576	0.71	0.43	0	0	same	enhanced
15	+	chr15:41283989-41309736	ENSG00000247556	OIP5-AS1	processed_transcript	4	41299085		exon	9455	41306526		exon	126076	AATAAA_28_PAS0	AATAAA_25_PAS0	0.44936	-0.54529	0.6	0.42	0	0	same	enhanced
3	-	chr3:149369021-149377864	ENSG00000169908	TM4SF1	protein_coding	2	149369671		utr3	84575	149369022		utr3	275235	AGTAAA_23_PAS3	AATAAA_17_PAS0	0.46207	-0.45601	0.56	0.42	0	0	same	enhanced
1	-	chr1:169849630-169894266	ENSG00000000457	SCYL3	protein_coding	2	169853089		utr3	13489	169849631		utr3	5230	AATAAA_20_PAS0	ATTAAA_19_PAS1	0.26409	-0.31303	0.54	0.45	0	0	same	enhanced
10	+	chr10:123008978-123058310	ENSG00000196177	ACADSB	protein_coding	2	123055135		utr3	25808	123058288		utr3	69439	AATAAA_21_PAS0	AATAAA_21_PAS0	0.35818	-0.33954	0.49	0.36	0	0	same	enhanced
5	+	chr5:10353702-10440387	ENSG00000145495	March_6	protein_coding	3	10433998		utr3	22408	10437037		utr3	76830	ATTAAA_20_PAS1	ATTAAA_17_PAS1	0.26832	-0.2069	0.61	0.52	0	0	same	enhanced
8	+	chr8:141117277-141195807	ENSG00000105339	DENND3	protein_coding	2	141193680		exon	8879	141195798		utr3	83510	AATAAA_24_PAS0	AATAAA_16_PAS0	0.41453	-0.36548	0.36	0.25	0	0	same	enhanced
12	+	chr12:57787046-57808070	ENSG00000123297	TSFM	protein_coding	2	57796735		utr3	131876	57797586		utr3	8312	AATAAA_28_PAS0	ATTAAA_21_PAS1	0.25576	-0.30149	0.62	0.52	0	0	same	enhanced
11	-	chr11:106674011-107018523	ENSG00000152402	GUCY1A2	protein_coding	4	106685507		utr3	3099	106684424		utr3	2788	AATAAA_17_PAS0	AATAAA_24_PAS0	0.08408	-0.09176	0.33	0.31	0	0.00871	same	enhanced
5	-	chr5:151661095-151687164	ENSG00000113140	SPARC	protein_coding	2	151662442		utr3	1442993	151661442		utr3	503744	AATAAA_19_PAS0	AATAAA_27_PAS0	0.67508	-0.67667	0.63	0.39	0	0	same	enhanced
3	-	chr3:56620132-56683236	ENSG00000163946	FAM208A	protein_coding	2	56622859		utr3	20541	56620132		exon	77537	AATAAA_21_PAS0	AATAAA_19_PAS0	0.48367	-0.46826	0.56	0.39	0	0	same	enhanced
20	-	chr20:50081123-50115958	ENSG00000244687	UBE2V1	protein_coding	3	50082562		utr3	14014	50081125		utr3	21845	AATATA_21_PAS6	AATAAA_27_PAS0	0.58863	-0.312	0.62	0.47	0	0.04283	same	enhanced
5	-	chr5:14704803-14871777	ENSG00000154122	ANKH	protein_coding	6	14711066		utr3	9624	14704805		utr3	8812	AATGAA_19_PAS8	AGTAAA_24_PAS3	0.61465	-0.5044	0.69	0.49	0	2e-05	same	enhanced
7	+	chr7:38178221-38230670	ENSG00000010270	STARD3NL	protein_coding	2	38230407		utr3	11397	38230667		utr3	86427	AATAAA_17_PAS0	ATTAAA_17_PAS1	0.38562	-0.34789	0.52	0.4	0	0	same	enhanced
14	+	chr14:70907404-71115381	ENSG00000100731	PCNX1	protein_coding	4	71110152		utr3	17289	71115381		utr3	65462	AATAAA_26_PAS0	AATAAA_21_PAS0	0.5583	-0.41185	0.54	0.39	0	0	same	enhanced
5	-	chr5:16661913-16936275	ENSG00000145555	MYO10	protein_coding	3	16666027		utr3	13630	16665303		utr3	69353	ATTAAA_22_PAS1	AATAAA_16_PAS0	0.43674	-0.44987	0.6	0.45	0	0.0057	same	enhanced
16	+	chr16:1308879-1327017	ENSG00000103275	UBE2I	protein_coding	2	1325346		utr3	155539	1327015		utr3	38125	AATAAA_15_PAS0	ATTAAA_17_PAS1	0.70472	-0.72485	0.59	0.34	0	0	same	enhanced
9	-	chr9:75060572-75088216	ENSG00000106733	NMRK1	protein_coding	4	75061201		utr3	11171	75060578		utr3	11076	AATAAA_21_PAS0	AATAAA_17_PAS0	0.36835	-0.50979	0.49	0.34	0	0	same	enhanced
10	-	chr10:13317423-13348297	ENSG00000086475	SEPHS1	protein_coding	4	13318974		utr3	6713	13317430		utr3	23317	AATAAA_24_PAS0	AATAAA_30_PAS0	0.53662	-0.45676	0.61	0.43	0	0	same	enhanced
7	+	chr7:135662495-135693417	ENSG00000243317	C7orf73	protein_coding	6	135674446		utr3	39153	135676410		utr3	29218	AGTAAA_19_PAS3	AATAAA_19_PAS0	0.30576	-0.71458	0.64	0.47	0	0	same	enhanced
14	+	chr14:67241108-67335818	ENSG00000072415	MPP5	protein_coding	2	67333961		utr3	7134	67335810		utr3	43784	AATAAA_22_PAS0	AATAAA_29_PAS0	0.30147	-0.23262	0.48	0.4	0	0	same	enhanced
12	-	chr12:104117076-104138288	ENSG00000120837	NFYB	protein_coding	7	104119502		utr3	15319	104117783		utr3	5591	ATTAAA_20_PAS1	GATAAA_26_PAS7	0.63542	-0.35674	0.55	0.37	0	0	same	enhanced
6	-	chr6:159669056-159762528	ENSG00000112096	SOD2	protein_coding	4	159682279		utr3	65993	159669069		utr3	4669	AGTAAA_20_PAS3	AATAAA_17_PAS0	0.47178	-0.90328	0.54	0.32	0	0	same	enhanced
X	-	chrX:7898246-7927738	ENSG00000006757	PNPLA4	protein_coding	2	7900663		utr3	19484	7898892		utr3	4696	AATAAA_26_PAS0	AATAAA_25_PAS0	0.49791	-0.60999	0.58	0.38	0	0	same	enhanced
19	+	chr19:2269508-2273489	ENSG00000104904	OAZ1	protein_coding	2	2273323		utr3	580059	2273486		utr3	1142925	AATAAA_17_PAS0	AATAAA_18_PAS0	0.27794	-0.2775	0.5	0.41	0	0	same	enhanced
4	+	chr4:176319963-176332244	ENSG00000129128	SPCS3	protein_coding	2	176328343		utr3	40834	176332242		utr3	222732	ATTAAA_18_PAS1	AATAAA_20_PAS0	0.54221	-0.52753	0.67	0.48	0	0	same	enhanced
21	+	chr21:43719093-43762306	ENSG00000160209	PDXK	protein_coding	3	43756255		utr3	14981	43762295		utr3	129020	AACAAA_15_PAS13	AATAAA_20_PAS0	0.60767	-0.64829	0.6	0.38	0	0	same	enhanced
8	-	chr8:56957932-56993843	ENSG00000104331	IMPAD1	protein_coding	7	56962708		utr3	20057	56957936		utr3	93779	AATAAA_21_PAS0	AATAAA_17_PAS0	0.5384	-0.36859	0.6	0.44	0	0	same	enhanced
16	-	chr16:56429132-56452198	ENSG00000167005	NUDT21	protein_coding	3	56432624		utr3	26085	56429134		utr3	164143	AATAAA_20_PAS0	AATAAA_20_PAS0	0.37387	-0.35165	0.61	0.49	0	0	same	enhanced
1	-	chr1:1785284-1891116	ENSG00000078369	GNB1	protein_coding	2	1786756		utr3	48139	1785286		utr3	322754	AATAAA_17_PAS0	AATAAA_22_PAS0	0.51745	-0.49367	0.63	0.46	0	0	same	enhanced
7	-	chr7:16087526-16421321	ENSG00000214960	ISPD	protein_coding	3	16091498		utr3	2018	16087526		utr3	14829	AATAAA_24_PAS0	AATAAA_22_PAS0	0.73775	-0.44864	0.6	0.4	0	0.00068	same	enhanced
10	-	chr10:101784442-101818464	ENSG00000198408	MGEA5	protein_coding	3	101786143		utr3	14644	101784451		utr3	264681	AATAAA_18_PAS0	AATAAA_15_PAS0	0.27529	-0.27855	0.55	0.43	0	0	same	enhanced
2	+	chr2:237085311-237100465	ENSG00000198612	COPS8	protein_coding	2	237098034		utr3	5336	237098690		utr3	62174	CATAAA_26_PAS5	AATAAA_23_PAS0	0.36947	-0.2732	0.6	0.48	0	0	same	enhanced
4	-	chr4:102794382-102868895	ENSG00000109332	UBE2D3	protein_coding	4	102796591		utr3	162621	102795970		utr3	673912	AATAAA_17_PAS0	AATAAA_26_PAS0	0.46248	-0.23277	0.5	0.38	0	0	same	enhanced
13	+	chr13:21140513-21149083	ENSG00000150459	SAP18	protein_coding	3	21147414		utr3	26103	21148351		utr3	75234	AATAAA_26_PAS0	AATAAA_22_PAS0	0.49169	-0.68622	0.56	0.36	0	0	same	enhanced
1	+	chr1:185045363-185102607	ENSG00000121481	RNF2	protein_coding	3	185100373		utr3	970	185102173		utr3	17860	ATTAAA_19_PAS1	TATAAA_19_PAS2	0.97243	-0.38186	0.7	0.46	0	0	same	enhanced
19	+	chr19:18571729-18577549	ENSG00000221983	UBA52	protein_coding	2	18575440		utr3	24278	18577458		utr3	7298	AGTAAA_19_PAS3	AATAAA_17_PAS0	0.35521	-0.39402	0.53	0.41	0	0	same	enhanced
9	-	chr9:122237623-122264838	ENSG00000119446	RBM18	protein_coding	5	122241669		utr3	6384	122238204		utr3	8711	AATAAA_19_PAS0	AATAAA_22_PAS0	0.47879	-0.37568	0.59	0.44	0	0.00035	same	enhanced
X	-	chrX:37836756-37847636	ENSG00000165169	DYNLT3	protein_coding	3	37840540		utr3	10131	37838836		utr3	46335	ACTAAA_30_PAS10	AATAAA_24_PAS0	0.76397	-0.23453	0.64	0.46	0	6e-05	same	enhanced
20	+	chr20:58389121-58451100	ENSG00000124164	VAPB	protein_coding	2	58445553		utr3	77289	58451097		utr3	19527	AATAAA_23_PAS0	AATAAA_26_PAS0	0.35111	-0.37534	0.52	0.4	0	0	same	enhanced
15	+	chr15:68054178-68198602	ENSG00000033800	PIAS1	protein_coding	3	68188383		utr3	3724	68191461		utr3	52376	TATAAA_23_PAS2	AATAAA_21_PAS0	0.58083	-0.22869	0.49	0.34	0	7e-05	same	enhanced
13	+	chr13:38349848-38363618	ENSG00000120686	UFM1	protein_coding	2	38360838		utr3	64775	38362999		utr3	135905	AATAAA_26_PAS0	AATACA_19_PAS4	0.7313	-0.72614	0.68	0.44	0	0	same	enhanced
3	+	chr3:4979115-4985322	ENSG00000134107	BHLHE40	protein_coding	4	4983772		utr3	16681	4984954		utr3	17011	AACAAA_25_PAS13	ATTAAA_19_PAS1	1.04369	-0.9986	0.72	0.39	0	0.00082	same	enhanced
5	-	chr5:103548854-103562792	ENSG00000112874	NUDT12	protein_coding	2	103550856		utr3	1510	103548855		utr3	10941	AATAAA_22_PAS0	ATTAAA_17_PAS1	0.67723	-0.44671	0.59	0.39	0	0	same	enhanced
20	-	chr20:36777441-36863685	ENSG00000149639	SOGA1	protein_coding	2	36780415		utr3	3879	36777448		utr3	27371	ATTAAA_23_PAS1	AATAAA_17_PAS0	0.57432	-0.45059	0.61	0.44	0	0	same	enhanced
8	+	chr8:141391992-141432453	ENSG00000184489	PTP4A3	protein_coding	2	141431519		utr3	42900	141432451		utr3	7003	AATAAA_17_PAS0	AGTAAA_23_PAS3	0.33194	-0.38596	0.62	0.51	0	0	same	enhanced
1	+	chr1:27725978-27763121	ENSG00000009780	FAM76A	protein_coding	2	27761602		utr3	11204	27763113		utr3	14662	AATAAA_20_PAS0	AATAAA_20_PAS0	0.4418	-0.42911	0.51	0.38	0	0	same	enhanced
3	+	chr3:160755601-161078906	ENSG00000163590	PPM1L	protein_coding	3	161075599		utr3	4548	161078898		utr3	21684	AATAAA_18_PAS0	AATAAA_24_PAS0	0.48471	-0.30795	0.48	0.36	0	0	same	enhanced
15	-	chr15:101621443-101652390	ENSG00000184277	TM2D3	protein_coding	2	101642318		utr3	11765	101641850		utr3	203996	GATAAA_24_PAS7	AATAAA_18_PAS0	0.33994	-0.28965	0.55	0.43	0	0	same	enhanced
5	-	chr5:40759378-40798373	ENSG00000132356	PRKAA1	protein_coding	4	40762387		utr3	4822	40759389		utr3	27717	AATAAA_23_PAS0	AATAAA_19_PAS0	0.46134	-0.52323	0.58	0.4	0	0.00021	same	enhanced
3	-	chr3:86876387-86991118	ENSG00000206538	VGLL3	protein_coding	3	86940639		utr3	49125	86937974		utr3	22829	AATAAA_16_PAS0	AATAAA_18_PAS0	0.35438	-0.59982	0.38	0.24	0	0	same	enhanced
5	+	chr5:154857552-154876792	ENSG00000155508	CNOT8	protein_coding	2	154875778		utr3	8268	154876790		utr3	147853	AGTAAA_20_PAS3	AATAAA_26_PAS0	0.31726	-0.27197	0.51	0.41	0	0	same	enhanced
14	-	chr14:24809655-25050296	ENSG00000168952	STXBP6	protein_coding	6	24812495		utr3	12135	24811053		utr3	2174	AATAAA_17_PAS0	AATAAA_22_PAS0	0.55475	-0.5299	0.26	0.14	0	0.01758	same	enhanced
11	+	chr11:13668669-13732345	ENSG00000197601	FAR1	protein_coding	3	13731493		utr3	108864	13732343		utr3	47494	AATAAA_22_PAS0	ATTAAA_24_PAS1	0.30467	-0.39144	0.54	0.42	0	0	same	enhanced
8	-	chr8:23385782-23457694	ENSG00000197217	ENTPD4	protein_coding	2	23432353		utr3	11501	23429164		utr3	27135	AATAAA_26_PAS0	AATAAA_21_PAS0	0.30546	-0.28049	0.6	0.5	0	0	same	enhanced
3	+	chr3:196739856-196832646	ENSG00000180370	PAK2	protein_coding	6	196829344		utr3	16138	196832493		utr3	17707	AATAAA_21_PAS0	AATAAA_24_PAS0	0.51557	-0.43946	0.64	0.47	0	1e-05	same	enhanced
2	+	chr2:222860933-222944638	ENSG00000123983	ACSL3	protein_coding	3	222942216		utr3	123656	222944620		utr3	100885	AATAAA_25_PAS0	AATAAA_19_PAS0	0.23335	-0.53109	0.52	0.38	0	0	same	enhanced
11	-	chr11:64784913-64803240	ENSG00000168067	MAP4K2	protein_coding	2	64789137		utr3	11459	64784919		utr3	16399	ATTAAA_18_PAS1	AATAAA_20_PAS0	0.67769	-0.6716	0.43	0.23	0	0	same	enhanced
10	-	chr10:122990805-123008816	ENSG00000095574	IKZF5	protein_coding	4	122993615		utr3	2752	122990807		utr3	17558	AATAAA_23_PAS0	AATAAA_24_PAS0	0.88392	-0.19714	0.58	0.39	0	1e-05	same	enhanced
19	-	chr19:1609289-1652604	ENSG00000071564	TCF3	protein_coding	2	1611168		utr3	12670	1609293		utr3	137963	AATAAA_20_PAS0	AATAAA_22_PAS0	0.42717	-0.36531	0.7	0.58	0	0	same	enhanced
7	+	chr7:55951818-55956500	ENSG00000239789	MRPS17	protein_coding	2	55955258		utr3	16843	55956499		utr3	16484	AAGAAA_24_PAS9	AATAAA_19_PAS0	0.68997	-0.68686	0.71	0.5	0	0	same	enhanced
1	+	chr1:202007944-202017187	ENSG00000163435	ELF3	protein_coding	2	202016002		utr3	121296	202017102		utr3	20865	AATAAA_25_PAS0	ATTAAA_23_PAS1	0.50167	-0.52762	0.59	0.41	0	0	same	enhanced
20	+	chr20:62938118-62948474	ENSG00000101193	GID8	protein_coding	2	62945629		utr3	147820	62948472		utr3	41976	AATAAA_22_PAS0	AGTAAA_25_PAS3	0.34537	-0.3577	0.6	0.49	0	0	same	enhanced
9	+	chr9:105244621-105439170	ENSG00000070214	SLC44A1	protein_coding	3	105391398		utr3	66462	105397343		utr3	18134	AATAAA_17_PAS0	AATAAA_23_PAS0	0.89775	-0.78436	0.61	0.32	0	0	same	enhanced
11	+	chr11:121452202-121633692	ENSG00000137642	SORL1	protein_coding	4	121629633		utr3	5266	121633481		utr3	2296	GATAAA_25_PAS7	AATAAA_21_PAS0	0.6561	-0.36786	0.67	0.49	0	0.02448	same	enhanced
22	-	chr22:21754499-21867679	ENSG00000100030	MAPK1	protein_coding	6	21762589		utr3	35068	21759659		utr3	5302	AATAAA_23_PAS0	AGTAAA_19_PAS3	0.54999	-0.26525	0.57	0.43	0	0.00334	same	enhanced
1	+	chr1:220786758-220819656	ENSG00000186205	March_1	protein_coding	2	220814386		utr3	24262	220819653		utr3	2019	AATAAA_19_PAS0	AATAAA_18_PAS0	0.36124	-0.57688	0.46	0.32	0	0	same	enhanced
X	+	chrX:116436621-116461457	ENSG00000268104	SLC6A14	protein_coding	2	116459122		utr3	26957	116461455		utr3	203612	TATAAA_19_PAS2	ATTAAA_18_PAS1	0.77766	-0.73821	0.6	0.32	0	0	same	enhanced
1	-	chr1:154469771-154502112	ENSG00000169291	SHE	protein_coding	3	154481586		utr3	8906	154479488		utr3	48796	AATAAA_22_PAS0	AATAAA_13_PAS0	0.2883	-0.19145	0.28	0.22	0	0.0001	same	enhanced
1	+	chr1:224356849-224379458	ENSG00000143771	CNIH4	protein_coding	2	224375995		utr3	138382	224379440		utr3	25531	TATAAA_26_PAS2	AATAAA_17_PAS0	0.54927	-0.58264	0.57	0.38	0	0	same	enhanced
6	-	chr6:89326624-89352847	ENSG00000198833	UBE2J1	protein_coding	6	89329611		utr3	21115	89328070		utr3	84734	ATTAAA_27_PAS1	AATAAA_22_PAS0	0.30375	-0.27379	0.6	0.49	0	0.00318	same	enhanced
14	-	chr14:54842007-54902851	ENSG00000131979	GCH1	protein_coding	2	54843842		utr3	3318	54842016		utr3	55157	AATAAA_19_PAS0	ATTAAA_18_PAS1	0.53809	-0.40259	0.61	0.44	0	0	same	enhanced
3	+	chr3:193593143-193697822	ENSG00000198836	OPA1	protein_coding	7	193695053		utr3	14747	193697249		utr3	1290	TATAAA_21_PAS2	AATAAA_17_PAS0	0.47958	-0.40701	0.62	0.46	0	0.01399	same	enhanced
17	-	chr17:10672473-10698374	ENSG00000133028	SCO1	protein_coding	2	10680337		utr3	54411	10672482		utr3	28160	AGTAAA_25_PAS3	AATAAA_12_PAS0	0.3094	-0.32064	0.5	0.38	0	0	same	enhanced
1	+	chr1:117367448-117528871	ENSG00000198162	MAN1A2	protein_coding	5	117525350		utr3	4758	117528867		utr3	52072	ATTAAA_19_PAS1	AATAAA_20_PAS0	0.33561	-0.34088	0.61	0.49	0	0	same	enhanced
10	+	chr10:101354032-101557320	ENSG00000166167	BTRC	protein_coding	4	101553482		utr3	3883	101557310		utr3	31209	TATAAA_23_PAS2	ATTAAA_8_PAS1	0.6528	-0.22652	0.63	0.47	0	0.0043	same	enhanced
10	+	chr10:5412550-5458462	ENSG00000173848	NET1	protein_coding	3	5457710		utr3	23751	5458460		utr3	38918	ATTAAA_16_PAS1	ATTAAA_25_PAS1	0.51871	-0.45253	0.75	0.61	0	0	same	enhanced
7	+	chr7:65873266-65959562	ENSG00000196715	VKORC1L1	protein_coding	5	65956560		utr3	2772	65957862		utr3	2154	TATAAA_17_PAS2	AATAAA_23_PAS0	0.59977	-0.62773	0.61	0.41	0	0.00074	same	enhanced
14	-	chr14:54474483-54489195	ENSG00000197045	GMFB	protein_coding	3	54477180		utr3	5485	54474483		utr3	80736	AATAAA_22_PAS0	AATAAA_23_PAS0	0.40613	-0.56757	0.59	0.43	0	0	same	enhanced
1	-	chr1:145918837-145927677	ENSG00000265241	RBM8A	protein_coding	2	145925723		utr3	204402	145923648		utr3	45657	AATAAA_24_PAS0	AATAAA_26_PAS0	0.23944	-0.25026	0.61	0.52	0	0	same	enhanced
12	-	chr12:25204788-25250935	ENSG00000133703	KRAS	protein_coding	2	25206931		utr3	25472	25205245		utr3	135559	AATAAA_25_PAS0	AATAAA_20_PAS0	0.18864	-0.1684	0.61	0.55	0	0	same	enhanced
7	+	chr7:90335222-90391454	ENSG00000105793	GTPBP10	protein_coding	10	90385183		utr3	7040	90387482		utr3	2221	ATTAAA_25_PAS1	ATTAAA_23_PAS1	0.47607	-0.44945	0.61	0.44	0	0.0002	same	enhanced
8	-	chr8:90621994-90791631	ENSG00000180694	TMEM64	protein_coding	3	90623545		utr3	53393	90622724		utr3	3963	AATAAA_22_PAS0	TATAAA_24_PAS2	0.42263	-0.30327	0.49	0.35	0	0.00855	same	enhanced
6	-	chr6:2832331-2842005	ENSG00000021355	SERPINB1	protein_coding	3	2833501		utr3	101203	2832332		utr3	245867	AATAAA_17_PAS0	AATAAA_27_PAS0	0.2863	-0.32637	0.44	0.34	0	0	same	enhanced
4	-	chr4:98871683-98930636	ENSG00000151247	EIF4E	protein_coding	5	98880061		utr3	50934	98872310		utr3	2805	AATAAA_28_PAS0	AATAAA_21_PAS0	0.32527	-0.51389	0.54	0.38	0	3e-05	same	enhanced
5	+	chr5:113513682-113595284	ENSG00000047188	YTHDC2	protein_coding	2	113593706		utr3	5916	113595281		utr3	87774	AATAAA_19_PAS0	ATTAAA_18_PAS1	0.37524	-0.29166	0.51	0.39	0	0	same	enhanced
1	-	chr1:225486834-225653141	ENSG00000154380	ENAH	protein_coding	5	225494816		utr3	84650	225486836		utr3	28545	AATAAA_17_PAS0	AATAAA_19_PAS0	0.33645	-0.89565	0.6	0.39	0	0	same	enhanced
13	+	chr13:32586426-32778018	ENSG00000083642	PDS5B	protein_coding	5	32775906		utr3	21949	32777807		utr3	4733	AATAAA_24_PAS0	ATTAAA_21_PAS1	0.41188	-0.53973	0.47	0.32	0	0	same	enhanced
1	-	chr1:109504174-109509737	ENSG00000181754	AMIGO1	protein_coding	2	109506824		utr3	1505	109504178		utr3	7283	ATTAAA_21_PAS1	ATTAAA_29_PAS1	0.62645	-0.42954	0.49	0.32	0	0	same	enhanced
4	-	chr4:76158732-76234535	ENSG00000138760	SCARB2	protein_coding	2	76161453		utr3	114001	76158740		utr3	358519	AATAAA_17_PAS0	AATAAA_19_PAS0	0.34147	-0.33399	0.54	0.41	0	0	same	enhanced
7	+	chr7:44796679-44824563	ENSG00000196262	PPIA	protein_coding	2	44801632		utr3	793980	44803115		utr3	175852	AATAAA_23_PAS0	AATAAA_24_PAS0	0.31036	-0.31285	0.56	0.45	0	0	same	enhanced
5	+	chr5:157731196-157741447	ENSG00000113272	THG1L	protein_coding	2	157739765		utr3	13074	157741445		utr3	5011	TATAAA_22_PAS2	AATAAA_18_PAS0	0.47568	-0.54689	0.59	0.42	0	0	same	enhanced
10	+	chr10:103967200-104029232	ENSG00000065613	SLK	protein_coding	6	104026081		utr3	12225	104029230		utr3	160239	AATAAA_18_PAS0	AATAAA_19_PAS0	0.86943	-0.51634	0.59	0.35	0	0	same	enhanced
7	-	chr7:42916856-42932222	ENSG00000106588	PSMA2	protein_coding	2	42917412		utr3	210652	42916864		utr3	23961	AATAAA_16_PAS0	AATAAA_24_PAS0	0.25501	-0.27851	0.55	0.44	0	0	same	enhanced
11	+	chr11:31812390-32105754	ENSG00000049449	RCN1	protein_coding	3	32104769		utr3	3761	32105534		utr3	35459	ATTAAA_19_PAS1	AATAAA_23_PAS0	0.67777	-0.37393	0.73	0.56	0	0	same	enhanced
11	-	chr11:1274370-1309653	ENSG00000078902	TOLLIP	protein_coding	3	1276624		utr3	54555	1274371		utr3	60967	AATAGA_27_PAS11	AATAAA_24_PAS0	0.6136	-0.31914	0.56	0.4	0	0	same	enhanced
10	+	chr10:112374017-112428379	ENSG00000197142	ACSL5	protein_coding	3	112427556		utr3	4195	112428374		utr3	73346	AATAAA_25_PAS0	AATAAA_16_PAS0	0.58617	-0.53738	0.6	0.4	0	0	same	enhanced
1	-	chr1:220148292-220272453	ENSG00000118873	RAB3GAP2	protein_coding	2	220151095		utr3	2938	220148293		utr3	51156	AATAAA_30_PAS0	AATAAA_17_PAS0	0.68625	-0.50467	0.67	0.45	0	0	same	enhanced
9	-	chr9:109015151-109119944	ENSG00000106771	TMEM245	protein_coding	3	109019905		utr3	7369	109015153		utr3	78698	AATAAA_15_PAS0	AATAAA_22_PAS0	0.595	-0.51039	0.52	0.32	0	0	same	enhanced
20	+	chr20:58309695-58367506	ENSG00000124209	RAB22A	protein_coding	3	58360663		utr3	54129	58367505		utr3	37775	AATAAA_21_PAS0	AATAAA_24_PAS0	0.23678	-0.42422	0.59	0.46	0	0	same	enhanced
4	-	chr4:103019867-103079433	ENSG00000164038	SLC9B2	protein_coding	9	103078245		intron	8330	103065319		intron	797	AATAAA_26_PAS0	AATACA_22_PAS4	-0.93183	1.16082	0.27	0.59	0	1e-05	skipped	repressed
5	-	chr5:36192591-36242278	ENSG00000152620	NADK2	protein_coding	4	36194824		utr3	5530	36192885		utr3	50301	AATAAA_26_PAS0	AATAAA_19_PAS0	0.55107	-0.32679	0.67	0.51	0	0	same	enhanced
1	-	chr1:204218850-204377664	ENSG00000143850	PLEKHA6	protein_coding	3	204220730		utr3	7284	204218853		utr3	8769	ATTATA_27_PAS15	AATAAA_18_PAS0	0.59586	-0.73962	0.71	0.49	0	0	same	enhanced
8	-	chr8:73780096-73878909	ENSG00000104343	UBE2W	protein_coding	8	73792970		utr3	1407	73788128		utr3	17994	AATACA_17_PAS4	AATAAA_19_PAS0	0.72818	-0.32815	0.6	0.43	0	3e-05	same	enhanced
1	-	chr1:77088989-77219429	ENSG00000142892	PIGK	protein_coding	4	77092033		utr3	4371	77088991		utr3	31838	ATTAAA_18_PAS1	ATTAAA_19_PAS1	0.47272	-0.42441	0.57	0.41	0	0	same	enhanced
18	-	chr18:57646425-57803100	ENSG00000081923	ATP8B1	protein_coding	2	57648355		utr3	2344	57646447		utr3	46765	AATAAA_18_PAS0	AGTAAA_18_PAS3	0.55759	-0.37976	0.69	0.52	0	0	same	enhanced
2	+	chr2:111119377-111168446	ENSG00000153094	BCL2L11	protein_coding	2	111164629		utr3	8088	111168443		utr3	71822	ATTAAA_18_PAS1	AATAAA_18_PAS0	0.77352	-0.67132	0.76	0.54	0	0	same	enhanced
9	-	chr9:7796489-7888379	ENSG00000137038	DMAC1	protein_coding	3	7798346		utr3	76672	7796501		utr3	8986	AATAAA_19_PAS0	AATAAA_22_PAS0	0.3179	-0.49289	0.5	0.35	0	0	same	enhanced
8	+	chr8:86514426-86561497	ENSG00000085719	CPNE3	protein_coding	3	86558657		utr3	4322	86561411		utr3	72325	AGTAAA_19_PAS3	GATAAA_21_PAS7	0.63623	-0.55503	0.67	0.47	0	0	same	enhanced
11	+	chr11:35138869-35232401	ENSG00000026508	CD44	protein_coding	3	35229467		utr3	265915	35232401		utr3	174296	CATAAA_18_PAS5	ATTAAA_22_PAS1	0.41574	-0.37133	0.5	0.36	0	0	same	enhanced
X	+	chrX:24054715-24077970	ENSG00000130741	EIF2S3	protein_coding	2	24077466		utr3	38421	24077968		utr3	104944	AATAAA_21_PAS0	AGTAAA_19_PAS3	0.21948	-0.20677	0.59	0.51	0	0	same	enhanced
1	-	chr1:109733931-109741037	ENSG00000134202	GSTM3	protein_coding	3	109736975		utr3	71232	109733937		utr3	4079	AATGAA_18_PAS8	AATAAA_23_PAS0	0.85333	-0.90032	0.63	0.31	0	0	same	enhanced
X	+	chrX:55452104-55453565	ENSG00000187601	MAGEH1	protein_coding	2	55453283		utr3	34840	55453564		utr3	101223	AATATA_19_PAS6	AATAAA_20_PAS0	0.28651	-0.27341	0.5	0.4	0	0	same	enhanced
1	+	chr1:100266206-100292768	ENSG00000137996	RTCA	protein_coding	2	100291769		utr3	34923	100292766		utr3	14195	AATAAA_21_PAS0	AATAAA_23_PAS0	0.32109	-0.35087	0.58	0.46	0	0	same	enhanced
1	-	chr1:100186918-100249833	ENSG00000137992	DBT	protein_coding	5	100195319		utr3	874	100186922		utr3	8971	ATTAAA_23_PAS1	AATAAA_20_PAS0	1.14085	-0.417	0.68	0.42	0	0.01472	same	enhanced
2	-	chr2:207074136-207167266	ENSG00000118263	KLF7	protein_coding	4	207080356		utr3	4355	207075100		utr3	78009	AATAAA_24_PAS0	AATAAA_17_PAS0	0.93773	-0.97897	0.66	0.34	0	0	same	enhanced
3	+	chr3:155024123-155183728	ENSG00000196549	MME	protein_coding	3	155181066		utr3	3654	155183702		utr3	51847	AATGAA_10_PAS8	AATAAA_24_PAS0	1.14638	-0.84714	0.45	0.18	0	0	same	enhanced
8	-	chr8:29333063-29350667	ENSG00000120875	DUSP4	protein_coding	2	29336457		utr3	18456	29333064		utr3	15066	AATAAA_22_PAS0	AATAAA_18_PAS0	0.41765	-0.41922	0.69	0.57	0	0	same	enhanced
8	+	chr8:22987416-23020198	ENSG00000008853	RHOBTB2	protein_coding	2	23018441		utr3	12932	23020196		utr3	60129	AATGAA_18_PAS8	AATACA_21_PAS4	0.39617	-0.35984	0.41	0.29	0	0	same	enhanced
17	+	chr17:6640757-6644540	ENSG00000129235	TXNDC17	protein_coding	2	6643089		utr3	15947	6644440		utr3	1166	AATAAA_21_PAS0	AATACA_20_PAS4	0.36477	-0.58253	0.67	0.48	0	0	same	enhanced
14	+	chr14:52730179-52774997	ENSG00000198252	STYX	protein_coding	4	52771176		utr3	2861	52774941		utr3	8580	AATACA_22_PAS4	ATTAAA_16_PAS1	0.54483	-0.46939	0.66	0.5	0	0	same	enhanced
11	-	chr11:90201159-90223363	ENSG00000110172	CHORDC1	protein_coding	3	90202016		utr3	3695	90201448		utr3	48091	AGTAAA_27_PAS3	AATAAA_20_PAS0	0.49636	-0.46257	0.67	0.51	0	9e-05	same	enhanced
2	-	chr2:10783390-10837976	ENSG00000143870	PDIA6	protein_coding	2	10783860		utr3	472549	10783392		utr3	141352	AATAAA_22_PAS0	AATAAA_18_PAS0	0.27459	-0.27802	0.69	0.6	0	0	same	enhanced
7	-	chr7:130393770-130442432	ENSG00000106477	CEP41	protein_coding	6	130396535		utr3	9298	130393771		utr3	522	ATTAAA_18_PAS1	AGTAAA_18_PAS3	0.47047	-0.97206	0.59	0.35	0	0	same	enhanced
11	+	chr11:35662804-35818006	ENSG00000166326	TRIM44	protein_coding	3	35807111		utr3	6709	35818005		utr3	8058	ATTAAA_18_PAS1	ATTAAA_19_PAS1	0.71998	-0.3587	0.58	0.39	0	0.03023	same	enhanced
5	-	chr5:134601143-134649270	ENSG00000152700	SAR1B	protein_coding	3	134606429		utr3	18689	134601150		utr3	101909	AATAAA_24_PAS0	AATAAA_25_PAS0	0.56068	-0.52163	0.61	0.42	0	0	same	enhanced
11	-	chr11:1554043-1571919	ENSG00000184545	DUSP8	protein_coding	2	1556386		utr3	4160	1554050		utr3	2699	AGTAAA_23_PAS3	AATAAA_24_PAS0	0.60965	-0.65053	0.52	0.31	0	0	same	enhanced
22	+	chr22:44010531-44172948	ENSG00000188677	PARVB	protein_coding	2	44169220		utr3	18749	44172937		utr3	7660	AATAAA_21_PAS0	AATAAA_17_PAS0	0.32626	-0.35416	0.5	0.36	0	0	same	enhanced
17	-	chr17:32324564-32350022	ENSG00000108666	C17orf75	protein_coding	2	32331593		utr3	16914	32328442		utr3	10352	AATAAA_20_PAS0	AATAAA_20_PAS0	0.53369	-0.55938	0.59	0.38	0	0	same	enhanced
5	+	chr5:96525266-96779594	ENSG00000153113	CAST	protein_coding	3	96772812		utr3	58837	96774678		utr3	200476	AATGAA_16_PAS8	ATTAAA_22_PAS1	0.82303	-0.48661	0.56	0.33	0	0	same	enhanced
10	+	chr10:84139439-84153244	ENSG00000165678	GHITM	protein_coding	2	84152543		utr3	26051	84153173		utr3	247200	AATAAA_22_PAS0	AATACA_20_PAS4	0.26564	-0.24583	0.57	0.47	0	0	same	enhanced
3	-	chr3:179017222-179072278	ENSG00000172667	ZMAT3	protein_coding	2	179020046		utr3	15869	179017226		utr3	47395	AATAAA_20_PAS0	AATAAA_26_PAS0	0.35911	-0.33779	0.56	0.42	0	0	same	enhanced
14	-	chr14:81175451-81221376	ENSG00000165417	GTF2A1	protein_coding	3	81177245		utr3	5138	81175454		utr3	52191	ATTAAA_21_PAS1	AATAAA_26_PAS0	0.71138	-0.21966	0.61	0.45	0	2e-05	same	enhanced
16	+	chr16:67170153-67175734	ENSG00000140939	NOL3	protein_coding	3	67175191		utr3	1890	67175733		utr3	10625	AATAAA_24_PAS0	AATGAA_16_PAS8	0.75091	-0.29162	0.66	0.49	0	4e-05	same	enhanced
3	+	chr3:188947213-189325303	ENSG00000188001	TPRG1	protein_coding	14	189151134		exon	2420	189315691		utr3	1484	AATAAA_23_PAS0	ATTAAA_22_PAS1	-0.94377	1.17457	0.28	0.63	0	0.00587	skipped	repressed
10	-	chr10:11453945-11611753	ENSG00000148429	USP6NL	protein_coding	14	11462053		utr3	1167	11454022		utr3	3431	AATAGA_18_PAS11	ATTAAA_16_PAS1	1.14814	-0.8547	0.66	0.33	0	0	same	enhanced
8	+	chr8:94641073-94707465	ENSG00000104413	ESRP1	protein_coding	2	94706442		utr3	7516	94707463		utr3	104520	AATAAA_23_PAS0	AATAAA_23_PAS0	0.5384	-0.45083	0.76	0.62	0	0	same	enhanced
17	+	chr17:41688884-41692667	ENSG00000173812	EIF1	protein_coding	2	41690997		utr3	1460114	41691640		utr3	383515	AATAAA_17_PAS0	AATAAA_17_PAS0	0.29652	-0.2977	0.5	0.4	0	0	same	enhanced
1	-	chr1:197504747-197775695	ENSG00000213047	DENND1B	protein_coding	9	197510384		utr3	1365	197504750		utr3	11993	AATAAA_21_PAS0	AATAAA_18_PAS0	1.09828	-0.47937	0.72	0.47	0	0	same	enhanced
13	+	chr13:43023202-43114223	ENSG00000120675	DNAJC15	protein_coding	3	43107407		utr3	51090	43114210		utr3	14807	AATAAA_17_PAS0	AATAAA_24_PAS0	0.60314	-0.87864	0.56	0.3	0	0	same	enhanced
18	+	chr18:10525904-10552760	ENSG00000134265	NAPG	protein_coding	5	10550357		utr3	4502	10552757		utr3	33438	AATAAA_20_PAS0	AATAAA_16_PAS0	0.62947	-0.80547	0.68	0.44	0	0	same	enhanced
1	-	chr1:226144678-226186729	ENSG00000182827	ACBD3	protein_coding	3	226144944		utr3	27758	226144680		utr3	112350	AATAAA_17_PAS0	ATTAAA_17_PAS1	0.339	-0.4035	0.64	0.51	0	0.00289	same	enhanced
X	+	chrX:151396514-151409363	ENSG00000160131	VMA21	protein_coding	2	151405159		utr3	28061	151409362		utr3	295011	AATAAA_27_PAS0	ATTAAA_23_PAS1	0.31732	-0.29823	0.59	0.48	0	0	same	enhanced
1	-	chr1:226360690-226408078	ENSG00000143799	PARP1	protein_coding	2	226361003		utr3	193032	226360691		utr3	13615	AATAAA_20_PAS0	ATTAAA_23_PAS1	0.43914	-0.47579	0.68	0.53	0	0	same	enhanced
X	-	chrX:112774502-112840814	ENSG00000126016	AMOT	protein_coding	2	112775657		utr3	1725	112774877		utr3	15265	AATAAA_26_PAS0	AATAAA_24_PAS0	1.20565	-0.91929	0.8	0.48	0	0	same	enhanced
8	-	chr8:140520155-140635618	ENSG00000123908	AGO2	protein_coding	4	140531773		utr3	3604	140520158		utr3	63050	ATTAAA_24_PAS1	AATAAA_18_PAS0	0.50595	-0.37222	0.6	0.45	0	0	same	enhanced
16	+	chr16:77190834-77202404	ENSG00000103111	MON1B	protein_coding	2	77199635		utr3	19658	77202397		utr3	77475	AATAAA_18_PAS0	AATAAA_19_PAS0	0.36516	-0.34804	0.53	0.41	0	0	same	enhanced
11	-	chr11:6474682-6481478	ENSG00000132254	ARFIP2	protein_coding	2	6476519		utr3	16751	6474704		utr3	2232	AATAAA_19_PAS0	AATAAA_25_PAS0	0.36497	-0.52964	0.56	0.39	0	0	same	enhanced
11	-	chr11:5663556-5938618	ENSG00000132256	TRIM5	protein_coding	3	5665420		utr3	469	5663561		utr3	8672	AATAAA_22_PAS0	AATAAA_22_PAS0	1.16505	-0.24533	0.66	0.42	0	5e-05	same	enhanced
7	+	chr7:66921224-66958550	ENSG00000106609	TMEM248	protein_coding	2	66956151		utr3	112379	66958549		utr3	244828	AATAAA_24_PAS0	AATAAA_17_PAS0	0.36784	-0.36522	0.56	0.42	0	0	same	enhanced
11	+	chr11:57793243-57819545	ENSG00000198561	CTNND1	protein_coding	2	57818444		utr3	281492	57819177		utr3	67225	AATAAA_19_PAS0	ATTAAA_22_PAS1	0.38157	-0.3882	0.49	0.35	0	0	same	enhanced
1	+	chr1:180632003-180890250	ENSG00000143324	XPR1	protein_coding	8	180886123		utr3	22752	180890249		utr3	20838	AATAAA_21_PAS0	ATTACA_25_PAS14	0.45428	-0.45364	0.74	0.6	0	1e-05	same	enhanced
5	-	chr5:113022098-113488829	ENSG00000171444	MCC	protein_coding	2	113024856		utr3	4693	113022106		utr3	23830	AATAAA_20_PAS0	AATAAA_18_PAS0	0.41639	-0.32345	0.46	0.33	0	0	same	enhanced
3	-	chr3:129127414-129161292	ENSG00000240682	ISY1	protein_coding	2	129129185		utr3	39787	129127415		utr3	6147	ATTAAA_23_PAS1	AATAAA_26_PAS0	0.64608	-0.75362	0.58	0.34	0	0	same	enhanced
11	-	chr11:74330317-74398472	ENSG00000165434	PGM2L1	protein_coding	4	74334280		utr3	3742	74330318		utr3	15527	GATAAA_18_PAS7	AATAAA_18_PAS0	1.05137	-0.53902	0.86	0.65	0	0.0001	same	enhanced
15	-	chr15:48408305-48645848	ENSG00000166147	FBN1	protein_coding	2	48410073		utr3	87788	48408313		utr3	5491	AATAAA_29_PAS0	AATAAA_19_PAS0	0.2175	-0.32861	0.59	0.49	0	0	same	enhanced
7	+	chr7:130070509-130135719	ENSG00000128607	KLHDC10	protein_coding	2	130130887		utr3	3979	130135702		utr3	48183	AATACA_21_PAS4	AATAAA_18_PAS0	0.50553	-0.40816	0.62	0.46	0	0	same	enhanced
9	-	chr9:109375465-109498312	ENSG00000070159	PTPN3	protein_coding	2	109378237		utr3	32368	109375701		utr3	10416	AATAAA_19_PAS0	TATAAA_21_PAS2	0.30033	-0.35167	0.54	0.43	0	0	same	enhanced
6	+	chr6:166999181-167052712	ENSG00000213066	FGFR1OP	protein_coding	3	167040314		utr3	5766	167042407		utr3	27054	AATAAA_20_PAS0	AATAAA_19_PAS0	0.37996	-0.52764	0.62	0.47	0	0	same	enhanced
3	+	chr3:33113978-33147772	ENSG00000170275	CRTAP	protein_coding	2	33143157		utr3	255707	33145029		utr3	72099	AAGAAA_16_PAS9	AATAAA_18_PAS0	0.35863	-0.3656	0.5	0.37	0	0	same	enhanced
3	+	chr3:48440256-48444207	ENSG00000232112	TMA7	protein_coding	2	48444044		utr3	202950	48444201		utr3	143689	AATAAA_29_PAS0	ATTAAA_17_PAS1	0.24952	-0.25095	0.51	0.42	0	0	same	enhanced
1	-	chr1:150218416-150236155	ENSG00000143401	ANP32E	protein_coding	2	150220378		utr3	24947	150218424		utr3	81865	ATTAAA_19_PAS1	AATAAA_20_PAS0	0.44768	-0.41377	0.71	0.58	0	0	same	enhanced
17	+	chr17:28335601-28347008	ENSG00000109079	TNFAIP1	protein_coding	2	28345078		utr3	9759	28347006		utr3	111588	AATGAA_18_PAS8	AATAAA_19_PAS0	0.43472	-0.37113	0.53	0.39	0	0	same	enhanced
8	-	chr8:123497888-123541205	ENSG00000156804	FBXO32	protein_coding	2	123503126		utr3	34515	123497889		utr3	51973	AATAAA_18_PAS0	AATAAA_20_PAS0	0.19259	-0.18737	0.71	0.68	0	0	same	enhanced
20	-	chr20:33702753-33720318	ENSG00000101417	PXMP4	protein_coding	2	33707559		utr3	6039	33704113		utr3	69457	AGTAAA_17_PAS3	AATAAA_20_PAS0	0.58734	-0.50914	0.51	0.32	0	0	same	enhanced
14	-	chr14:54423559-54441430	ENSG00000100528	CNIH1	protein_coding	2	54426935		utr3	169516	54423560		utr3	48826	AATAAA_16_PAS0	AATAAA_21_PAS0	0.23759	-0.24769	0.54	0.46	0	0	same	enhanced
15	-	chr15:22867051-22981062	ENSG00000273749	CYFIP1	protein_coding	2	22869465		utr3	77014	22867054		utr3	9059	AATAAA_18_PAS0	AATAAA_15_PAS0	0.41438	-0.45625	0.48	0.33	0	0	same	enhanced
21	-	chr21:14371114-14383483	ENSG00000155304	HSPA13	protein_coding	2	14372798		utr3	6394	14371117		utr3	71774	AATAAA_22_PAS0	AATAAA_28_PAS0	0.54264	-0.42696	0.64	0.49	0	0	same	enhanced
3	-	chr3:42784297-42804530	ENSG00000181061	HIGD1A	protein_coding	2	42785157		utr3	54306	42784300		utr3	175190	AATAAA_29_PAS0	ATTAAA_21_PAS1	0.33794	-0.32909	0.56	0.43	0	0	same	enhanced
2	+	chr2:53787043-53818818	ENSG00000068912	ERLEC1	protein_coding	2	53818150		utr3	14574	53818794		utr3	91745	GATAAA_17_PAS7	AATAAA_17_PAS0	0.33422	-0.29796	0.6	0.5	0	0	same	enhanced
18	-	chr18:35984386-36067575	ENSG00000141425	RPRD1A	protein_coding	3	35991847		utr3	4710	35989830		utr3	47685	AATAAA_28_PAS0	AATAAA_22_PAS0	0.69861	-0.45283	0.66	0.46	0	0	same	enhanced
20	-	chr20:1442161-1470739	ENSG00000088833	NSFL1C	protein_coding	2	1443503		utr3	43324	1442169		utr3	12463	AATAAA_26_PAS0	ATTAAA_18_PAS1	0.35892	-0.40973	0.55	0.42	0	0	same	enhanced
5	+	chr5:72816311-72916732	ENSG00000083312	TNPO1	protein_coding	2	72910328		utr3	46168	72914386		utr3	165500	AATAAA_26_PAS0	AATAAA_18_PAS0	0.7454	-0.72546	0.69	0.44	0	0	same	enhanced
3	-	chr3:44737660-44761661	ENSG00000163807	KIAA1143	protein_coding	2	44753036		utr3	14907	44748745		utr3	117291	TATAAA_19_PAS2	AATAAA_18_PAS0	0.44217	-0.41512	0.54	0.4	0	0	same	enhanced
9	-	chr9:113386316-113401332	ENSG00000148218	ALAD	protein_coding	2	113388211		utr3	2417	113386318		utr3	25816	AGTAAA_17_PAS3	AATAAA_18_PAS0	0.87987	-0.67667	0.66	0.39	0	0	same	enhanced
4	-	chr4:1811478-1856246	ENSG00000168924	LETM1	protein_coding	2	1814290		utr3	5060	1811480		utr3	54873	AATAAA_23_PAS0	ATTAAA_26_PAS1	0.41488	-0.29723	0.63	0.53	0	0	same	enhanced
18	-	chr18:54901508-54959507	ENSG00000166510	CCDC68	protein_coding	3	54903087		utr3	2207	54901562		utr3	20666	TATAAA_21_PAS2	CATAAA_18_PAS5	0.4719	-0.43556	0.38	0.24	0	0.00015	same	enhanced
7	-	chr7:26189926-26201528	ENSG00000122566	HNRNPA2B1	protein_coding	3	26191846		utr3	556403	26189927		utr3	33970	AATAAA_18_PAS0	AATAAA_26_PAS0	0.4164	-0.22406	0.54	0.42	0	1e-05	same	enhanced
7	-	chr7:158730994-158830252	ENSG00000117868	ESYT2	protein_coding	4	158733604		utr3	43602	158730997		utr3	281791	AATAAA_27_PAS0	AATAAA_21_PAS0	0.55825	-0.35565	0.59	0.44	0	0	same	enhanced
X	+	chrX:104166619-104195901	ENSG00000123575	FAM199X	protein_coding	2	104191443		utr3	14794	104195893		utr3	20340	AATAAA_26_PAS0	AATAAA_20_PAS0	0.5308	-0.51979	0.63	0.46	0	0	same	enhanced
9	+	chr9:33025210-33039906	ENSG00000086061	DNAJA1	protein_coding	2	33039065		utr3	135191	33039898		utr3	95738	AATAAA_22_PAS0	AATATA_18_PAS6	0.36115	-0.3637	0.47	0.35	0	0	same	enhanced
19	+	chr19:3314402-3469216	ENSG00000141905	NFIC	protein_coding	2	3465376		utr3	15144	3469216		utr3	69535	AATAAA_24_PAS0	ATTAAA_25_PAS1	0.53821	-0.49677	0.52	0.33	0	0	same	enhanced
11	+	chr11:924893-1012244	ENSG00000183020	AP2A2	protein_coding	2	1010918		utr3	59477	1012238		utr3	17709	ATTAAA_15_PAS1	AATAAA_17_PAS0	0.24943	-0.2716	0.5	0.42	0	0	same	enhanced
2	+	chr2:69829641-69881395	ENSG00000087338	GMCL1	protein_coding	3	69879630		utr3	3172	69881365		utr3	28206	GATAAA_20_PAS7	AATAAA_23_PAS0	0.56687	-0.24902	0.67	0.52	0	2e-05	same	enhanced
3	-	chr3:124761947-124901417	ENSG00000082781	ITGB5	protein_coding	2	124763163		utr3	61894	124761950		utr3	14634	AATAAA_26_PAS0	AATAAA_19_PAS0	0.34625	-0.36821	0.54	0.42	0	0	same	enhanced
16	+	chr16:84648524-84667685	ENSG00000135686	KLHL36	protein_coding	3	84662308		utr3	19048	84667554		exon	31694	ATTAAA_21_PAS1	ATTAAA_19_PAS1	0.33585	-0.30047	0.51	0.39	0	0	same	enhanced
3	-	chr3:108043297-108091024	ENSG00000196776	CD47	protein_coding	2	108047079		utr3	241036	108043299		utr3	91459	AATAAA_18_PAS0	AATAAA_17_PAS0	0.57255	-0.57594	0.54	0.34	0	0	same	enhanced
11	-	chr11:108157214-108222641	ENSG00000149308	NPAT	protein_coding	4	108158628		utr3	3078	108157214		utr3	3167	AATAGA_19_PAS11	AATAAA_19_PAS0	0.71623	-0.53636	0.64	0.42	0	0.00551	same	enhanced
6	+	chr6:73695784-73828315	ENSG00000156535	CD109	protein_coding	2	73823928		utr3	20784	73828311		utr3	96074	AATAAA_18_PAS0	AATAAA_22_PAS0	0.59525	-0.5654	0.64	0.44	0	0	same	enhanced
11	+	chr11:61333209-61353294	ENSG00000149476	TKFC	protein_coding	2	61346909		utr3	15591	61348757		utr3	5831	AATAAA_16_PAS0	AATAAA_22_PAS0	0.50003	-0.56376	0.59	0.42	0	0	same	enhanced
10	-	chr10:99396869-99430623	ENSG00000120053	GOT1	protein_coding	4	99397285		utr3	12810	99396873		utr3	65405	AATAAA_24_PAS0	AATAAA_20_PAS0	0.28679	-0.489	0.6	0.46	0	3e-05	same	enhanced
17	+	chr17:2593209-2685614	ENSG00000007168	PAFAH1B1	protein_coding	3	2681906		utr3	111231	2685613		utr3	221951	AATAAA_21_PAS0	ATTAAA_18_PAS1	0.51541	-0.71647	0.56	0.35	0	0	same	enhanced
X	-	chrX:13771030-13938637	ENSG00000046653	GPM6B	protein_coding	3	13773456		utr3	10427	13771457		utr3	27314	AATAAA_21_PAS0	ATTAAA_21_PAS1	0.54728	-0.24971	0.3	0.19	0	0	same	enhanced
15	-	chr15:29699366-29968864	ENSG00000104067	TJP1	protein_coding	6	29701537		utr3	5047	29699367		utr3	1658	ATTAAA_19_PAS1	TATAAA_19_PAS2	0.58709	-0.62961	0.52	0.31	0	0	same	enhanced
10	-	chr10:86435255-86521814	ENSG00000062650	WAPL	protein_coding	2	86437011		utr3	62283	86435256		utr3	46561	AATAAA_23_PAS0	AATAAA_22_PAS0	0.29775	-0.30039	0.53	0.42	0	0	same	enhanced
1	-	chr1:56173432-56494745	ENSG00000284686	AC119674.2	protein_coding	2	56490973		intron	3352	56470430		intron	2406	AATAAA_18_PAS0	AAGAAA_19_PAS9	-0.82427	0.82159	0.2	0.45	0	0	skipped	repressed
8	+	chr8:17156028-17224798	ENSG00000104219	ZDHHC2	protein_coding	4	17220452		utr3	21590	17224796		utr3	1888	ATTAAA_15_PAS1	AATGAA_18_PAS8	0.33127	-0.31811	0.48	0.39	0	0.00837	same	enhanced
19	+	chr19:32345593-32387666	ENSG00000168813	ZNF507	protein_coding	2	32383253		utr3	2133	32387665		utr3	1451	AATAAA_20_PAS0	AATAAA_16_PAS0	0.47695	-0.55024	0.6	0.42	0	0	same	enhanced
1	+	chr1:173477265-173488806	ENSG00000117592	PRDX6	protein_coding	2	173488010		utr3	73998	173488804		utr3	219017	ATTAAA_18_PAS1	AATAAA_22_PAS0	0.34175	-0.33701	0.59	0.47	0	0	same	enhanced
16	+	chr16:70289662-70335282	ENSG00000157349	DDX19B	protein_coding	2	70333822		utr3	43067	70335211		utr3	4933	AATACA_20_PAS4	AAGAAA_17_PAS9	0.33915	-0.44294	0.49	0.35	0	0	same	enhanced
2	+	chr2:177392643-177559298	ENSG00000018510	AGPS	protein_coding	7	177538283		utr3	4470	177543832		utr3	18278	AATATA_16_PAS6	AATAAA_19_PAS0	0.6034	-0.69402	0.65	0.42	0	0	same	enhanced
5	-	chr5:147390810-147510055	ENSG00000113657	DPYSL3	protein_coding	2	147393373		utr3	112707	147390812		utr3	465100	ATTAAA_17_PAS1	ATTAAA_19_PAS1	0.38838	-0.38416	0.62	0.49	0	0	same	enhanced
3	+	chr3:122384175-122412333	ENSG00000114023	FAM162A	protein_coding	2	122409996		utr3	105798	122412332		utr3	6223	AATAAA_16_PAS0	AATAAA_21_PAS0	0.62466	-0.75095	0.65	0.41	0	0	same	enhanced
14	-	chr14:77505996-77616772	ENSG00000100596	SPTLC2	protein_coding	2	77512018		utr3	25718	77505997		utr3	296147	ATTAAA_22_PAS1	AATAAA_19_PAS0	0.43485	-0.41969	0.53	0.38	0	0	same	enhanced
3	+	chr3:170357677-170396834	ENSG00000136603	SKIL	protein_coding	2	170393159		utr3	24906	170396827		utr3	234917	AATAAA_20_PAS0	AATAAA_18_PAS0	0.43397	-0.40766	0.61	0.46	0	0	same	enhanced
10	-	chr10:30309800-30374447	ENSG00000107951	MTPAP	protein_coding	2	30312829		utr3	65403	30309804		utr3	3330	AATAAA_20_PAS0	AATAAA_18_PAS0	0.28773	-0.40308	0.51	0.38	0	0	same	enhanced
1	+	chr1:20633454-20651510	ENSG00000158828	PINK1	protein_coding	3	20650737		utr3	12591	20651509		utr3	20077	ACTAAA_21_PAS10	AGTAAA_20_PAS3	0.73164	-0.30104	0.52	0.35	0	5e-05	same	enhanced
4	-	chr4:128269236-128288828	ENSG00000164040	PGRMC2	protein_coding	4	128270909		utr3	6579	128269251		utr3	87083	AAGAAA_14_PAS9	AATAAA_20_PAS0	0.82024	-0.8185	0.66	0.37	0	0	same	enhanced
2	-	chr2:152116800-152175991	ENSG00000115145	STAM2	protein_coding	6	152120431		utr3	3511	152116801		utr3	32847	AATAAA_27_PAS0	AATAAA_20_PAS0	0.80438	-0.55407	0.62	0.39	0	0	same	enhanced
6	+	chr6:133952169-133990431	ENSG00000028839	TBPL1	protein_coding	3	133987488		utr3	16948	133989224		utr3	3117	AATAAA_17_PAS0	AATAAA_23_PAS0	0.46055	-0.35244	0.54	0.39	0	2e-05	same	enhanced
1	-	chr1:3812080-3857213	ENSG00000116198	CEP104	protein_coding	6	3814782		utr3	1836	3812088		utr3	7816	AATAAA_21_PAS0	AATAAA_14_PAS0	0.93654	-0.64375	0.65	0.39	0	0	same	enhanced
3	-	chr3:53884409-53891987	ENSG00000113811	SELENOK	protein_coding	2	53885199		utr3	72010	53884429		utr3	17117	AATAAA_21_PAS0	AATAAA_13_PAS0	0.29001	-0.31953	0.49	0.38	0	0	same	enhanced
9	+	chr9:107283136-107332193	ENSG00000119318	RAD23B	protein_coding	4	107330453		utr3	18198	107330891		utr3	136912	AGTAAA_25_PAS3	ATTAAA_22_PAS1	0.60567	-0.20791	0.61	0.46	0	0.00722	same	enhanced
8	-	chr8:56300009-56320775	ENSG00000170786	SDR16C5	protein_coding	3	56301300		utr3	34929	56300068		utr3	11943	AATAAT_18_PAS12	ATTAAA_22_PAS1	0.22792	-0.37732	0.36	0.26	0	1e-05	same	enhanced
17	-	chr17:56887908-56914037	ENSG00000121060	TRIM25	protein_coding	2	56891207		utr3	5456	56887909		utr3	44810	CATAAA_18_PAS5	AATAAA_20_PAS0	0.46304	-0.40594	0.54	0.41	0	0	same	enhanced
1	-	chr1:175010788-175023424	ENSG00000120333	MRPS14	protein_coding	4	175014402		utr3	52954	175012959		utr3	7654	AATAAA_22_PAS0	ATTAAA_16_PAS1	0.58519	-0.55587	0.57	0.37	0	0	same	enhanced
2	-	chr2:164653623-164843678	ENSG00000082438	COBLL1	protein_coding	3	164684828		utr3	81134	164680194		utr3	20746	ATTAAA_17_PAS1	AATAAA_28_PAS0	0.52905	-0.41752	0.45	0.29	0	0	same	enhanced
15	-	chr15:34525206-34588502	ENSG00000215252	GOLGA8B	protein_coding	3	34527212		utr3	3506	34525277		utr3	59641	GATAAA_23_PAS7	ATTAAA_19_PAS1	0.63212	-0.44849	0.58	0.41	0	0	same	enhanced
2	-	chr2:70295974-70302089	ENSG00000035141	FAM136A	protein_coding	2	70297234		utr3	8075	70295976		utr3	19348	AATATA_17_PAS6	AATAAA_25_PAS0	0.43812	-0.40713	0.74	0.62	0	0	same	enhanced
3	+	chr3:62318972-62336212	ENSG00000114405	C3orf14	protein_coding	2	62333642		utr3	12221	62336211		utr3	808	ATTAAA_25_PAS1	ATTAAA_19_PAS1	0.47917	-0.89847	0.58	0.36	0	0	same	enhanced
14	+	chr14:57390543-57415916	ENSG00000139977	NAA30	protein_coding	4	57410606		utr3	4341	57412246		utr3	3255	AATAAA_21_PAS0	AATAAA_16_PAS0	0.51587	-0.52821	0.61	0.43	0	0.00129	same	enhanced
1	+	chr1:117060302-117107452	ENSG00000116830	TTF2	protein_coding	5	117102728		utr3	1145	117105142		utr3	629	AATAAA_19_PAS0	AATAAA_18_PAS0	1.53477	-0.58738	0.81	0.48	0	0.02792	same	enhanced
X	+	chrX:11111300-11123077	ENSG00000004961	HCCS	protein_coding	2	11121877		utr3	22873	11123073		utr3	50298	ATTAAA_18_PAS1	AATAAA_19_PAS0	0.42901	-0.40493	0.62	0.47	0	0	same	enhanced
2	+	chr2:241315099-241354026	ENSG00000168385	Sept_2	protein_coding	3	241352550		utr3	40339	241354023		utr3	389634	AATAAA_20_PAS0	AATAAA_24_PAS0	0.6203	-0.46755	0.65	0.48	0	0	same	enhanced
17	-	chr17:8159148-8163545	ENSG00000220205	VAMP2	protein_coding	2	8160676		utr3	6109	8159153		utr3	5459	ATTATA_8_PAS15	AATAAA_17_PAS0	0.55496	-0.56535	0.51	0.33	0	0	same	enhanced
2	-	chr2:38813-46869	ENSG00000184731	FAM110C	protein_coding	2	41220		utr3	3262	38815		utr3	18318	AATAAA_22_PAS0	AATAAA_23_PAS0	0.75364	-0.61635	0.78	0.57	0	0	same	enhanced
10	-	chr10:16590610-16817527	ENSG00000148484	RSU1	protein_coding	4	16592913		utr3	46418	16590621		utr3	55957	AATAAA_18_PAS0	ATTAAA_17_PAS1	0.50435	-0.38577	0.49	0.34	0	0	same	enhanced
4	-	chr4:52020705-52038481	ENSG00000163069	SGCB	protein_coding	5	52023937		utr3	4018	52020705		utr3	58467	ATTAAA_23_PAS1	AATAAA_19_PAS0	0.87957	-0.40851	0.57	0.36	0	0	same	enhanced
3	-	chr3:42547968-42601079	ENSG00000093183	SEC22C	protein_coding	3	42552903		utr3	3615	42547970		utr3	54937	AGTAAA_19_PAS3	AATAAA_20_PAS0	0.66386	-0.50277	0.57	0.37	0	0	same	enhanced
9	-	chr9:5765075-5833116	ENSG00000099219	ERMP1	protein_coding	3	5785208		utr3	2458	5784572		utr3	46041	AATAAA_19_PAS0	AATAAA_16_PAS0	0.79444	-0.1589	0.65	0.49	0	0.00245	same	enhanced
12	+	chr12:49707724-49764933	ENSG00000139644	TMBIM6	protein_coding	2	49763000		utr3	242728	49764933		utr3	444045	AATGAA_14_PAS8	AATAAA_23_PAS0	0.54504	-0.54329	0.64	0.46	0	0	same	enhanced
7	+	chr7:155297775-155310234	ENSG00000186480	INSIG1	protein_coding	4	155308591		utr3	8156	155310232		utr3	45366	ATTAAA_22_PAS1	ATTAAA_16_PAS1	0.40423	-0.5169	0.5	0.37	0	0	same	enhanced
6	+	chr6:143060495-143340303	ENSG00000146416	AIG1	protein_coding	5	143339852		utr3	1654	143340301		utr3	20159	TATAAA_25_PAS2	AATAAA_20_PAS0	0.47994	-0.35736	0.6	0.45	0	0	same	enhanced
1	-	chr1:36136569-36156052	ENSG00000054116	TRAPPC3	protein_coding	2	36137031		utr3	28415	36136581		utr3	77339	AATAAA_30_PAS0	AATAAA_20_PAS0	0.36026	-0.34521	0.61	0.51	0	0	same	enhanced
16	+	chr16:89720399-89740902	ENSG00000158805	ZNF276	protein_coding	3	89738569		utr3	11404	89740898		utr3	8387	AATAAA_18_PAS0	AATAAA_27_PAS0	0.33818	-0.3505	0.55	0.44	0	7e-05	same	enhanced
2	+	chr2:200305880-200482262	ENSG00000196141	SPATS2L	protein_coding	2	200478528		utr3	109219	200482262		utr3	8407	ATTAAA_19_PAS1	AATAAA_16_PAS0	0.34268	-0.37954	0.54	0.4	0	0	same	enhanced
11	+	chr11:33256671-33357022	ENSG00000110422	HIPK3	protein_coding	3	33355364		utr3	40247	33357019		utr3	289403	ATTAAA_18_PAS1	ATTAAA_21_PAS1	0.35053	-0.3414	0.48	0.36	0	0	same	enhanced
20	+	chr20:49812712-49892241	ENSG00000197818	SLC9A8	protein_coding	2	49890393		utr3	8332	49892240		utr3	13672	TATAAA_23_PAS2	AATAAA_24_PAS0	0.34395	-0.32141	0.51	0.39	0	0	same	enhanced
12	+	chr12:88033845-88050159	ENSG00000133641	C12orf29	protein_coding	2	88048447		utr3	10872	88050158		utr3	8068	AATAAA_19_PAS0	AATAAA_21_PAS0	0.56896	-0.59251	0.63	0.44	0	0	same	enhanced
14	-	chr14:70366495-70417060	ENSG00000213463	SYNJ2BP	protein_coding	4	70372800		utr3	3062	70366499		utr3	49185	AGTAAA_20_PAS3	AATAAA_24_PAS0	0.44983	-0.43553	0.53	0.38	0	0	same	enhanced
14	+	chr14:67359996-67386515	ENSG00000134001	EIF2S1	protein_coding	2	67383857		utr3	32200	67386514		utr3	72572	AATAAA_19_PAS0	AATAAA_21_PAS0	0.33436	-0.32541	0.59	0.47	0	0	same	enhanced
17	-	chr17:35350304-35373700	ENSG00000172716	SLFN11	protein_coding	3	35350570		utr3	23734	35350320		utr3	36223	AATAAA_26_PAS0	AATAAA_25_PAS0	0.35344	-0.55575	0.5	0.36	0	0	same	enhanced
3	-	chr3:156540139-156555183	ENSG00000114850	SSR3	protein_coding	3	156543006		utr3	270635	156540147		utr3	489286	ATTAAA_18_PAS1	ATTAAA_16_PAS1	0.27948	-0.24081	0.65	0.56	0	1e-05	same	enhanced
7	-	chr7:123536996-123558254	ENSG00000128609	NDUFA5	protein_coding	2	123542058		utr3	49351	123541029		utr3	218275	ATTAAA_19_PAS1	AATAAA_28_PAS0	0.35039	-0.34162	0.57	0.45	0	0	same	enhanced
12	+	chr12:752592-911451	ENSG00000060237	WNK1	protein_coding	3	909637		utr3	45781	911238		utr3	26734	AATAAA_22_PAS0	ATTAAA_20_PAS1	0.5006	-0.27191	0.53	0.4	0	0.01299	same	enhanced
1	-	chr1:116574398-116667754	ENSG00000143061	IGSF3	protein_coding	2	116576778		utr3	4691	116574408		utr3	42954	AATATA_27_PAS6	AGTAAA_18_PAS3	0.53029	-0.41358	0.69	0.54	0	0	same	enhanced
6	-	chr6:34279678-34392673	ENSG00000272325	NUDT3	protein_coding	3	34288349		utr3	22659	34279679		utr3	66258	ATTAAA_23_PAS1	AATAAA_23_PAS0	0.42637	-0.39173	0.57	0.42	0	0	same	enhanced
13	+	chr13:51584454-51767706	ENSG00000139668	WDFY2	protein_coding	8	51759995		utr3	4229	51766792		utr3	19694	TATAAA_23_PAS2	AATAAA_21_PAS0	0.57128	-0.35351	0.57	0.41	0	0.02975	same	enhanced
20	-	chr20:20034367-20056045	ENSG00000101343	CRNKL1	protein_coding	7	20036143		utr3	10207	20034369		utr3	2539	TATAAA_17_PAS2	AGTAAA_26_PAS3	0.36344	-0.42648	0.59	0.44	0	0.00027	same	enhanced
16	-	chr16:8892093-8964513	ENSG00000187555	USP7	protein_coding	5	8893492		utr3	61771	8892099		utr3	41533	AATAAA_21_PAS0	ATTAAA_18_PAS1	0.33609	-0.9109	0.56	0.35	0	0	same	enhanced
3	-	chr3:16257977-16264971	ENSG00000154813	DPH3	protein_coding	3	16260389		utr3	18957	16257978		utr3	22399	AATAAA_16_PAS0	AATAAA_23_PAS0	0.43564	-0.49737	0.52	0.37	0	0	same	enhanced
22	-	chr22:36281280-36388017	ENSG00000100345	MYH9	protein_coding	2	36281645		utr3	378461	36281280		utr3	543543	AATAAA_18_PAS0	AATAAA_19_PAS0	0.24798	-0.24746	0.52	0.45	0	0	same	enhanced
22	+	chr22:41301521-41360146	ENSG00000100403	ZC3H7B	protein_coding	2	41359322		utr3	12802	41360102		utr3	184059	ATTAAA_26_PAS1	AATAAA_19_PAS0	0.44821	-0.41454	0.55	0.39	0	0	same	enhanced
12	+	chr12:21501780-21518407	ENSG00000111711	GOLT1B	protein_coding	3	21516200		utr3	10558	21518387		utr3	5778	ATTAAA_19_PAS1	AATAAA_21_PAS0	0.53259	-0.44323	0.67	0.51	0	0.00499	same	enhanced
1	-	chr1:23964803-23980926	ENSG00000188529	SRSF10	protein_coding	5	23967462		utr3	9163	23966448		utr3	79908	AATAAA_21_PAS0	AATAAA_23_PAS0	0.3767	-0.3206	0.58	0.46	0	0.02121	same	enhanced
5	-	chr5:64718143-64768684	ENSG00000153006	SREK1IP1	protein_coding	8	64724269		utr3	3406	64718152		utr3	10214	AATAAA_23_PAS0	AATAAA_19_PAS0	0.6341	-0.79388	0.63	0.39	0	0	same	enhanced
12	+	chr12:56109289-56113906	ENSG00000170515	PA2G4	protein_coding	2	56113147		utr3	27733	56113904		utr3	137412	AATAAA_15_PAS0	AATAAA_20_PAS0	0.44299	-0.41654	0.62	0.47	0	0	same	enhanced
1	+	chr1:148808180-149048285	ENSG00000178104	PDE4DIP	protein_coding	4	148981773		utr3	27690	148985692		utr3	5766	AATAAA_19_PAS0	ATTAAA_26_PAS1	0.53181	-0.49268	0.53	0.36	0	0	same	enhanced
11	+	chr11:106075500-106098709	ENSG00000149313	AASDHPPT	protein_coding	2	106096987		utr3	9444	106098692		utr3	40611	AATAAA_20_PAS0	AATAAA_25_PAS0	0.33392	-0.2884	0.63	0.53	0	0	same	enhanced
11	+	chr11:108222483-108369101	ENSG00000149311	ATM	protein_coding	3	108366487		utr3	2810	108369098		utr3	43643	ATTAAA_22_PAS1	AATAAA_18_PAS0	1.4055	-0.35356	0.76	0.48	0	0	same	enhanced
20	-	chr20:57648391-57711535	ENSG00000124225	PMEPA1	protein_coding	3	57651060		utr3	36607	57648397		utr3	66278	AATAAA_18_PAS0	AATAAA_21_PAS0	0.21045	-0.24266	0.65	0.57	0	0	same	enhanced
17	+	chr17:45148501-45152100	ENSG00000186834	HEXIM1	protein_coding	2	45150648		utr3	113439	45152095		utr3	44703	AATAAA_23_PAS0	ATTAAA_16_PAS1	0.4914	-0.50143	0.55	0.38	0	0	same	enhanced
1	-	chr1:28199455-28233024	ENSG00000126698	DNAJC8	protein_coding	3	28200558		utr3	53504	28200280		utr3	7889	AATAAA_16_PAS0	ATTAAA_19_PAS1	0.31581	-0.44851	0.56	0.43	0	0	same	enhanced
18	+	chr18:21704956-21870956	ENSG00000101752	MIB1	protein_coding	6	21868816		utr3	19253	21870948		utr3	26838	ATTAAA_19_PAS1	AATAAA_15_PAS0	0.44785	-0.396	0.61	0.47	0	0.01055	same	enhanced
4	-	chr4:174490176-174523153	ENSG00000164120	HPGD	protein_coding	3	174491017		utr3	18942	174490231		utr3	72409	AATAAA_19_PAS0	AATAAA_21_PAS0	0.44399	-0.14712	0.26	0.19	0	0	same	enhanced
16	+	chr16:68264515-68301822	ENSG00000103064	SLC7A6	protein_coding	6	68299008		utr3	1531	68301818		utr3	14365	AATAAA_18_PAS0	AATAAA_20_PAS0	0.62817	-0.34754	0.63	0.48	0	5e-05	same	enhanced
4	+	chr4:48341321-48426211	ENSG00000109171	SLAIN2	protein_coding	6	48422525		utr3	16000	48426195		utr3	10296	AATAAA_21_PAS0	AATAAA_17_PAS0	0.33442	-0.25901	0.48	0.38	0	0.04536	same	enhanced
5	-	chr5:41730064-41870518	ENSG00000083720	OXCT1	protein_coding	2	41731532		utr3	12249	41730065		utr3	39712	AATAAA_21_PAS0	AATAAA_21_PAS0	0.80825	-0.74662	0.75	0.51	0	0	same	enhanced
18	+	chr18:9914001-9960020	ENSG00000101558	VAPA	protein_coding	4	9954824		utr3	223232	9960019		utr3	23722	AATAAA_29_PAS0	AATAAA_17_PAS0	0.48757	-1.01074	0.48	0.25	0	0	same	enhanced
12	+	chr12:132489550-132585187	ENSG00000112787	FBRSL1	protein_coding	2	132584291		utr3	8953	132585184		utr3	20990	ATTAAA_17_PAS1	AATACA_20_PAS4	0.77515	-0.75758	0.62	0.35	0	0	same	enhanced
9	+	chr9:122370529-122395702	ENSG00000095303	PTGS1	protein_coding	2	122393300		utr3	20713	122395701		utr3	10609	AATAAA_22_PAS0	AATAAA_18_PAS0	0.34474	-0.3881	0.5	0.37	0	0	same	enhanced
2	+	chr2:26243169-26290467	ENSG00000138029	HADHB	protein_coding	2	26290097		utr3	39284	26290463		utr3	162336	ATTAAA_17_PAS1	AATAAA_20_PAS0	0.21707	-0.2037	0.51	0.43	0	0	same	enhanced
3	+	chr3:40457291-40468586	ENSG00000188846	RPL14	protein_coding	4	40462366		utr3	35875	40468584		utr3	2052	AATAAA_17_PAS0	AATAAA_23_PAS0	0.44968	-0.636	0.5	0.33	0	0	same	enhanced
22	-	chr22:41525803-41544605	ENSG00000100413	POLR3H	protein_coding	2	41528842		utr3	13575	41525825		utr3	5951	AATAAA_18_PAS0	AATAAA_17_PAS0	0.3164	-0.36511	0.5	0.38	0	0	same	enhanced
17	+	chr17:38730234-38735043	ENSG00000277972	CISD3	protein_coding	3	38733690		utr3	14931	38734660		utr3	2634	AACAAG_18_PAS16	GATAAA_22_PAS7	0.26891	-0.37602	0.53	0.41	0	1e-05	same	enhanced
6	-	chr6:106969830-106975626	ENSG00000272398	CD24	protein_coding	2	106971298		utr3	39100	106969832		utr3	173180	AATAAA_24_PAS0	AATAAA_24_PAS0	0.51967	-0.49112	0.84	0.71	0	0	same	enhanced
13	-	chr13:79311823-79406476	ENSG00000139746	RBM26	protein_coding	3	79314570		utr3	16149	79311823		utr3	50552	ATTAAA_17_PAS1	AATAAA_24_PAS0	0.34011	-0.36266	0.53	0.41	0	0.00028	same	enhanced
12	+	chr12:32679199-32745649	ENSG00000087470	DNM1L	protein_coding	2	32743614		utr3	14602	32745545		utr3	33773	AATAAA_22_PAS0	AATAAA_24_PAS0	0.34978	-0.31565	0.58	0.46	0	0	same	enhanced
22	+	chr22:45163840-45188014	ENSG00000093000	NUP50	protein_coding	2	45184816		utr3	2248	45188014		utr3	10346	AATAAA_18_PAS0	AATAAA_25_PAS0	0.63429	-0.50514	0.7	0.48	0	0	same	enhanced
15	-	chr15:43403060-43510727	ENSG00000067369	TP53BP1	protein_coding	3	43407215		utr3	109050	43403064		utr3	27427	AATAAA_28_PAS0	AATAAA_17_PAS0	0.40012	-0.57274	0.56	0.38	0	0	same	enhanced
15	+	chr15:64094122-64146089	ENSG00000028528	SNX1	protein_coding	2	64138002		utr3	332520	64144226		utr3	50547	AATAAA_18_PAS0	AATAAA_22_PAS0	0.34536	-0.35409	0.43	0.31	0	0	same	enhanced
2	+	chr2:157257597-157314210	ENSG00000136542	GALNT5	protein_coding	6	157311403		utr3	3105	157314072		utr3	2270	ATTAAA_24_PAS1	AATAAA_17_PAS0	0.78336	-0.4903	0.57	0.35	0	0.00422	same	enhanced
6	+	chr6:53051990-53100872	ENSG00000112146	FBXO9	protein_coding	3	53097881		utr3	6024	53100869		utr3	5645	ATTAAA_16_PAS1	AATAAA_18_PAS0	0.7061	-0.63536	0.57	0.33	0	0	same	enhanced
2	+	chr2:32277909-32316593	ENSG00000119820	YIPF4	protein_coding	7	32305886		utr3	33874	32311928		utr3	3068	AATAAA_26_PAS0	AATAAA_16_PAS0	1.23772	-0.67489	0.69	0.36	0	0	same	enhanced
7	-	chr7:134289331-134317050	ENSG00000205060	SLC35B4	protein_coding	6	134294608		utr3	1512	134289333		utr3	8003	AATAGA_28_PAS11	AATAAA_21_PAS0	0.73735	-0.49258	0.64	0.43	0	0	same	enhanced
8	+	chr8:26382897-26505635	ENSG00000104765	BNIP3L	protein_coding	2	26410990		utr3	19252	26413119		utr3	131701	AATAAA_21_PAS0	ATTAAA_13_PAS1	0.28322	-0.25456	0.5	0.41	0	0	same	enhanced
1	-	chr1:163111120-163321790	ENSG00000143248	RGS5	protein_coding	3	163146849		utr3	10824	163142299		utr3	32390	AATAAA_21_PAS0	ATTAAA_24_PAS1	0.18341	-0.54051	0.46	0.34	0	0.00577	same	enhanced
4	+	chr4:39698043-39782791	ENSG00000078140	UBE2K	protein_coding	5	39778636		utr3	48753	39782787		utr3	49694	ATTAAA_29_PAS1	AATAAA_25_PAS0	0.4203	-0.44543	0.6	0.46	0	0	same	enhanced
17	-	chr17:73207352-73236752	ENSG00000133193	FAM104A	protein_coding	2	73209120		utr3	9133	73207365		utr3	33259	AATAAA_17_PAS0	ATTAAA_19_PAS1	0.46992	-0.43521	0.66	0.51	0	0	same	enhanced
11	-	chr11:18606400-18634790	ENSG00000179119	SPTY2D1	protein_coding	2	18607545		utr3	3152	18606401		utr3	58618	ATTAAA_22_PAS1	ATTAAA_19_PAS1	0.45498	-0.26978	0.58	0.45	0	0	same	enhanced
6	-	chr6:85607784-85643791	ENSG00000135316	SYNCRIP	protein_coding	5	85612571		utr3	31219	85608334		utr3	255422	AATAAA_27_PAS0	AATAAA_21_PAS0	0.61388	-0.5593	0.6	0.4	0	0	same	enhanced
22	+	chr22:35648394-35668408	ENSG00000221963	APOL6	protein_coding	4	35662712		utr3	17085	35666168		utr3	141429	AATAAA_21_PAS0	ATTAAA_20_PAS1	0.60536	-0.21123	0.58	0.44	0	0.04979	same	enhanced
16	-	chr16:11868127-11916081	ENSG00000103342	GSPT1	protein_coding	4	11872681		utr3	68726	11868129		utr3	85220	AATAAA_17_PAS0	AATAAA_25_PAS0	0.53242	-0.61194	0.56	0.37	0	0	same	enhanced
5	-	chr5:83052845-83077862	ENSG00000174695	TMEM167A	protein_coding	4	83056901		utr3	4597	83052847		utr3	59013	TATAAA_17_PAS2	AATAAA_22_PAS0	0.58399	-0.49768	0.66	0.48	0	0	same	enhanced
8	-	chr8:27733310-27772652	ENSG00000147419	CCDC25	protein_coding	2	27735053		utr3	32946	27733319		utr3	16804	AATAAA_25_PAS0	AATAAA_21_PAS0	0.19498	-0.21601	0.51	0.44	0	0	same	enhanced
2	+	chr2:202376935-202567750	ENSG00000204217	BMPR2	protein_coding	2	202560323		utr3	12462	202567746		utr3	193677	ATTAAA_18_PAS1	ATTAAA_20_PAS1	0.63387	-0.55963	0.46	0.27	0	0	same	enhanced
11	+	chr11:32583797-32606261	ENSG00000149100	EIF3M	protein_coding	5	32602479		utr3	8467	32604512		utr3	2403	TATAAA_21_PAS2	ATTAAA_15_PAS1	0.94679	-0.78146	0.55	0.26	0	0	same	enhanced
7	-	chr7:157539055-158587787	ENSG00000155093	PTPRN2	protein_coding	2	157540513		utr3	6659	157539056		utr3	20398	AATAAA_26_PAS0	ATTAAA_18_PAS1	0.36114	-0.31436	0.43	0.32	0	0	same	enhanced
11	+	chr11:108008732-108107775	ENSG00000166266	CUL5	protein_coding	2	108104835		utr3	5245	108107763		utr3	89730	ATTAAA_17_PAS1	AATAAA_22_PAS0	0.46111	-0.37086	0.62	0.48	0	0	same	enhanced
12	+	chr12:123712317-123761754	ENSG00000185344	ATP6V0A2	protein_coding	6	123758269		utr3	6159	123760696		utr3	4398	AATATA_15_PAS6	AGTAAA_19_PAS3	0.36716	-0.10935	0.56	0.47	0	0.00468	same	enhanced
5	-	chr5:168661732-169301128	ENSG00000184347	SLIT3	protein_coding	4	168666289		utr3	5395	168662635		utr3	2742	AATAAA_20_PAS0	ACTAAA_17_PAS10	0.42699	-0.63196	0.38	0.22	0	0	same	enhanced
1	-	chr1:241590101-241677375	ENSG00000054277	OPN3	protein_coding	2	241593612		utr3	62523	241593205		utr3	29637	AATAAA_19_PAS0	AATAAA_26_PAS0	0.22584	-0.23883	0.52	0.44	0	0	same	enhanced
2	-	chr2:69319768-69387253	ENSG00000198380	GFPT1	protein_coding	6	69326062		utr3	5518	69321691		utr3	18098	AGTAAA_21_PAS3	AATAAA_22_PAS0	0.78239	-0.17136	0.7	0.55	0	0.01597	same	enhanced
10	-	chr10:80150888-80205571	ENSG00000122359	ANXA11	protein_coding	2	80155597		utr3	130950	80150892		utr3	15127	AATAGA_20_PAS11	AATAAA_18_PAS0	0.52852	-0.57407	0.46	0.28	0	0	same	enhanced
1	+	chr1:207321507-207386803	ENSG00000196352	CD55	protein_coding	5	207359711		utr3	66499	207360500		utr3	464275	AATAAA_21_PAS0	AATAAA_22_PAS0	0.63014	-0.43916	0.44	0.28	0	0.00018	same	enhanced
20	-	chr20:435479-462552	ENSG00000125875	TBC1D20	protein_coding	3	438485		utr3	2400	435481		utr3	20806	ATTAAA_18_PAS1	AATAAA_16_PAS0	1.08611	-0.26346	0.64	0.41	0	0.0008	same	enhanced
17	-	chr17:75135247-75165584	ENSG00000189159	JPT1	protein_coding	2	75135988		utr3	153754	75135250		utr3	97977	ATTAAA_17_PAS1	AGTAAA_21_PAS3	0.38975	-0.3931	0.73	0.62	0	0	same	enhanced
16	-	chr16:1444933-1475579	ENSG00000103249	CLCN7	protein_coding	2	1445343		utr3	17297	1444935		utr3	20438	AATAAA_16_PAS0	AATAAA_22_PAS0	0.31077	-0.30926	0.53	0.43	0	0	same	enhanced
22	-	chr22:19846137-19854895	ENSG00000215012	RTL10	protein_coding	3	19850240		utr3	4775	19846147		utr3	17037	ATTAAA_18_PAS1	AATAAA_18_PAS0	0.50941	-0.27726	0.65	0.54	0	6e-05	same	enhanced
6	-	chr6:30541376-30557173	ENSG00000204590	GNL1	protein_coding	2	30545964		utr3	52221	30541389		utr3	11903	AATAAA_20_PAS0	AATAAA_27_PAS0	0.50802	-0.5491	0.5	0.32	0	0	same	enhanced
11	+	chr11:130069836-130144810	ENSG00000084234	APLP2	protein_coding	2	130143796		utr3	76548	130144803		utr3	549772	AATAAA_23_PAS0	AATAAA_18_PAS0	0.30919	-0.30101	0.49	0.38	0	0	same	enhanced
12	+	chr12:130871878-130877677	ENSG00000132341	RAN	protein_coding	2	130876278		utr3	1040358	130877676		utr3	85126	AATAAA_23_PAS0	AATATA_24_PAS6	0.45889	-0.46907	0.58	0.42	0	0	same	enhanced
1	-	chr1:207018520-207032755	ENSG00000182795	C1orf116	protein_coding	2	207020696		utr3	23648	207018523		utr3	46515	ATTAAA_18_PAS1	AATAAA_15_PAS0	0.52208	-0.50508	0.4	0.25	0	0	same	enhanced
16	+	chr16:83807842-83819736	ENSG00000230989	HSBP1	protein_coding	3	83811792		utr3	31492	83812988		utr3	103601	ATTAAA_22_PAS1	AATAAA_20_PAS0	0.22576	-0.52593	0.57	0.44	0	0	same	enhanced
9	+	chr9:134135364-134159967	ENSG00000196363	WDR5	protein_coding	2	134158297		utr3	10922	134159965		utr3	147303	ATTACA_24_PAS14	AATAAA_21_PAS0	0.47587	-0.41832	0.65	0.5	0	0	same	enhanced
6	-	chr6:99398050-99425330	ENSG00000132424	PNISR	protein_coding	3	99399966		utr3	116663	99398654		utr3	23650	AATAAA_26_PAS0	AATAAA_22_PAS0	0.44428	-0.52332	0.5	0.34	0	0	same	enhanced
3	+	chr3:5187645-5219956	ENSG00000134109	EDEM1	protein_coding	2	5216121		utr3	3918	5219956		utr3	45868	AATAAA_21_PAS0	ATTAAA_20_PAS1	0.77811	-0.64633	0.67	0.44	0	0	same	enhanced
13	+	chr13:31199935-31332275	ENSG00000187676	B3GLCT	protein_coding	4	31329986		utr3	1337	31332271		utr3	13901	AATAAA_19_PAS0	AATAAA_22_PAS0	0.55871	-0.56263	0.6	0.4	0	0.01544	same	enhanced
10	-	chr10:114120861-114174219	ENSG00000165813	CCDC186	protein_coding	4	114122213		utr3	9248	114120863		utr3	54673	AATAAA_23_PAS0	ATTAAA_24_PAS1	0.51716	-0.38426	0.58	0.42	0	0	same	enhanced
20	+	chr20:1113262-1189414	ENSG00000125818	PSMF1	protein_coding	3	1165475		utr3	39713	1167319		utr3	81568	AATACA_23_PAS4	AATAAA_20_PAS0	0.59097	-0.35821	0.58	0.41	0	0	same	enhanced
14	+	chr14:89954938-90044767	ENSG00000042088	TDP1	protein_coding	4	90043338		utr3	7188	90044761		utr3	11476	AATAAA_18_PAS0	AATAAA_20_PAS0	0.32489	-0.44964	0.68	0.55	0	0	same	enhanced
15	-	chr15:58588806-58749977	ENSG00000137845	ADAM10	protein_coding	5	58596970		utr3	5822	58595395		utr3	104073	ATTAAA_21_PAS1	AATAAA_19_PAS0	0.32779	-0.39534	0.57	0.46	0	0.00021	same	enhanced
1	+	chr1:25337916-25362360	ENSG00000183726	TMEM50A	protein_coding	2	25361140		utr3	12187	25362358		utr3	84745	TATAAA_25_PAS2	ATTAAA_19_PAS1	0.36446	-0.32188	0.53	0.41	0	0	same	enhanced
10	-	chr10:72059034-72089031	ENSG00000107742	SPOCK2	protein_coding	4	72062383		utr3	5059	72059034		utr3	75617	AATACA_24_PAS4	AATAAA_20_PAS0	0.75297	-0.43319	0.36	0.2	0	0	same	enhanced
6	+	chr6:44387524-44450425	ENSG00000096401	CDC5L	protein_coding	3	44447048		utr3	17702	44450418		utr3	17464	TATAAA_18_PAS2	ATTAAA_17_PAS1	0.27291	-0.22517	0.55	0.47	0	0	same	enhanced
1	+	chr1:150293719-150308978	ENSG00000266472	MRPS21	protein_coding	2	150308346		utr3	191306	150308978		utr3	17053	AATAAA_23_PAS0	AATAAA_21_PAS0	0.39427	-0.44067	0.57	0.42	0	0	same	enhanced
X	-	chrX:48922027-48958385	ENSG00000068308	OTUD5	protein_coding	2	48922640		utr3	6943	48922210		utr3	89251	ATTAAA_18_PAS1	AATAAA_21_PAS0	0.4629	-0.39092	0.61	0.46	0	0	same	enhanced
4	+	chr4:37891086-38139174	ENSG00000065882	TBC1D1	protein_coding	2	38137618		utr3	47479	38139169		utr3	21298	AATAAA_20_PAS0	AATAAA_25_PAS0	0.53251	-0.55329	0.54	0.35	0	0	same	enhanced
Y	+	chrY:19567312-19606273	ENSG00000131002	TXLNGY	transcribed_unprocessed_pseudogene	7	19594158		exon	6847	19604492		exon	3905	AATAAA_20_PAS0	TATAAA_8_PAS2	-0.52924	0.26152	0.44	0.58	0	0.04181	skipped	repressed
4	-	chr4:82422563-82430407	ENSG00000152795	HNRNPDL	protein_coding	2	82424629		utr3	587271	82423195		utr3	30310	AATAAA_18_PAS0	AACAAA_17_PAS13	0.38088	-0.40258	0.48	0.35	0	0	same	enhanced
X	+	chrX:40579371-40606847	ENSG00000182220	ATP6AP2	protein_coding	2	40605882		utr3	31166	40606633		utr3	284159	TATAAA_27_PAS2	AATAAA_20_PAS0	0.48439	-0.46806	0.62	0.47	0	0	same	enhanced
9	+	chr9:112379936-112472409	ENSG00000119471	HSDL2	protein_coding	3	112470603		utr3	7710	112472403		utr3	63764	AGTAAA_20_PAS3	AATAAA_21_PAS0	0.49526	-0.33673	0.49	0.35	0	0	same	enhanced
20	-	chr20:41178447-41317671	ENSG00000174306	ZHX3	protein_coding	5	41184830		utr3	5234	41178450		utr3	27168	AATAAA_18_PAS0	AATAAA_21_PAS0	0.47073	-0.61588	0.52	0.33	0	1e-05	same	enhanced
4	-	chr4:153780591-153789119	ENSG00000145423	SFRP2	protein_coding	2	153781177		utr3	47567	153780591		utr3	160103	AATAAA_29_PAS0	TATAAA_25_PAS2	0.24753	-0.2403	0.76	0.7	0	0	same	enhanced
1	+	chr1:52404563-52420838	ENSG00000134748	PRPF38A	protein_coding	4	52417019		utr3	32604	52420823		utr3	38806	ATTAAA_24_PAS1	AATAAA_18_PAS0	0.65726	-0.3009	0.56	0.4	0	0	same	enhanced
2	+	chr2:46698951-46763128	ENSG00000171150	SOCS5	protein_coding	3	46761612		utr3	4225	46762664		utr3	34133	AATAAA_27_PAS0	AAGAAA_25_PAS9	0.59739	-0.18581	0.61	0.48	0	0	same	enhanced
2	+	chr2:264139-278282	ENSG00000143727	ACP1	protein_coding	2	277506		utr3	51082	278279		utr3	121796	AATAAA_21_PAS0	TATAAA_22_PAS2	0.542	-0.53187	0.66	0.47	0	0	same	enhanced
14	-	chr14:99397745-99480888	ENSG00000183576	SETD3	protein_coding	3	99398530		utr3	6865	99397749		utr3	116102	TATAAA_22_PAS2	ATTAAA_19_PAS1	0.34323	-0.21852	0.51	0.42	0	0.00426	same	enhanced
14	+	chr14:73644874-73703731	ENSG00000119661	DNAL1	protein_coding	2	73696073		utr3	2727	73703726		utr3	1600	GATAAA_22_PAS7	AATAAA_21_PAS0	0.64524	-0.72718	0.57	0.33	0	0	same	enhanced
22	-	chr22:17734137-17774769	ENSG00000015475	BID	protein_coding	2	17735373		utr3	23158	17734141		utr3	12700	AATATA_21_PAS6	AATAAA_18_PAS0	0.33564	-0.35784	0.63	0.5	0	0	same	enhanced
10	-	chr10:70098222-70132933	ENSG00000042286	AIFM2	protein_coding	2	70113986		utr3	11545	70112277		utr3	14007	ATTAAA_19_PAS1	AATAAA_16_PAS0	0.49052	-0.48141	0.64	0.48	0	0	same	enhanced
19	+	chr19:19385825-19508930	ENSG00000167491	GATAD2A	protein_coding	2	19506977		utr3	10107	19508924		utr3	86851	AATAAA_21_PAS0	AATAAA_18_PAS0	0.39183	-0.35458	0.55	0.4	0	0	same	enhanced
X	-	chrX:8528873-8732185	ENSG00000011201	ANOS1	protein_coding	2	8530385		utr3	7959	8528874		utr3	82300	AATAAA_24_PAS0	AATAAA_20_PAS0	0.37411	-0.30118	0.29	0.2	0	0	same	enhanced
12	+	chr12:22625074-22690664	ENSG00000139163	ETNK1	protein_coding	3	22685708		utr3	33025	22690663		utr3	143523	ATTAAA_22_PAS1	AATAAA_21_PAS0	0.32951	-0.47566	0.58	0.45	0	0	same	enhanced
2	+	chr2:86720172-86778040	ENSG00000153561	RMND5A	protein_coding	4	86774201		utr3	50210	86778032		utr3	36487	AATAAA_21_PAS0	ATTAAA_18_PAS1	0.75226	-0.55872	0.66	0.43	0	0	same	enhanced
3	-	chr3:149517234-149736713	ENSG00000018408	WWTR1	protein_coding	5	149520591		utr3	12086	149517235		utr3	79553	AATAAA_26_PAS0	AATAAA_20_PAS0	0.81835	-0.46937	0.58	0.36	0	0.0127	same	enhanced
8	-	chr8:52622455-52745842	ENSG00000023287	RB1CC1	protein_coding	8	52623584		utr3	2320	52622458		utr3	44470	AATAAA_29_PAS0	AATAAA_20_PAS0	1.07997	-0.54838	0.67	0.41	0	0.00387	same	enhanced
9	-	chr9:125146572-125189938	ENSG00000119414	PPP6C	protein_coding	4	125149127		utr3	57839	125146573		utr3	7558	AATAAA_19_PAS0	ATTAAA_21_PAS1	0.39201	-0.32824	0.46	0.35	0	0.00044	same	enhanced
6	+	chr6:63521747-63583586	ENSG00000112245	PTP4A1	protein_coding	2	63581454		utr3	819747	63583376		utr3	167416	AATAAA_26_PAS0	ATTAAA_21_PAS1	0.42464	-0.42819	0.56	0.41	0	0	same	enhanced
20	+	chr20:46118271-46129862	ENSG00000101017	CD40	protein_coding	2	46129513		utr3	80335	46129652		utr3	36170	AATAAA_23_PAS0	TATAAA_20_PAS2	0.19557	-0.20655	0.44	0.37	0	0	same	enhanced
X	-	chrX:20149910-20267099	ENSG00000177189	RPS6KA3	protein_coding	4	20154822		utr3	18856	20149916		utr3	90126	ATTAAA_20_PAS1	AATAAA_15_PAS0	0.25792	-0.33693	0.49	0.39	0	0	same	enhanced
11	-	chr11:115169217-115504956	ENSG00000182985	CADM1	protein_coding	2	115176404		utr3	31707	115173633		utr3	130124	GATAAA_21_PAS7	AATAAA_19_PAS0	0.58035	-0.56587	0.46	0.28	0	0	same	enhanced
17	-	chr17:75165585-75182982	ENSG00000188612	SUMO2	protein_coding	2	75168157		utr3	21929	75167730		utr3	126262	CATAAA_24_PAS5	AATAAA_21_PAS0	0.35103	-0.33129	0.63	0.51	0	0	same	enhanced
15	-	chr15:59659145-59689533	ENSG00000140299	BNIP2	protein_coding	2	59662851		utr3	55360	59659145		utr3	166364	AACAAA_11_PAS13	AATAAA_19_PAS0	0.27012	-0.26087	0.41	0.33	0	0	same	enhanced
3	+	chr3:138187247-138298388	ENSG00000114098	ARMC8	protein_coding	6	138245680		utr3	23549	138246717		utr3	6775	AATAAA_21_PAS0	AATAAA_18_PAS0	0.54541	-0.39497	0.56	0.41	0	0	same	enhanced
10	+	chr10:100529071-100559997	ENSG00000166135	HIF1AN	protein_coding	4	100548842		utr3	2813	100553916		utr3	31014	CATAAA_20_PAS5	AATAAA_25_PAS0	0.49201	-0.5337	0.59	0.41	0	0	same	enhanced
17	-	chr17:60443148-60526218	ENSG00000062725	APPBP2	protein_coding	10	60447238		utr3	8863	60443158		utr3	17120	AATAAA_20_PAS0	AATAAA_19_PAS0	0.82834	-0.72812	0.61	0.37	0	0	same	enhanced
2	-	chr2:147930396-148021603	ENSG00000115947	ORC4	protein_coding	2	147935263		utr3	34984	147930396		utr3	5379	AATAAA_22_PAS0	TATAAA_21_PAS2	0.59605	-0.71126	0.51	0.29	0	0	same	enhanced
15	-	chr15:55202965-55317182	ENSG00000069974	RAB27A	protein_coding	3	55205350		utr3	35003	55202968		utr3	80264	AATAAA_23_PAS0	AATAAA_23_PAS0	0.50333	-0.56932	0.55	0.36	0	0	same	enhanced
2	+	chr2:26034106-26137453	ENSG00000084733	RAB10	protein_coding	4	26135106		utr3	6516	26137223		utr3	8414	AATAAA_28_PAS0	TATAAA_18_PAS2	0.66743	-0.35573	0.69	0.52	0	0.01009	same	enhanced
10	-	chr10:96518108-96587451	ENSG00000077147	TM9SF3	protein_coding	7	96520987		utr3	40691	96518110		utr3	81190	AATAAA_16_PAS0	AATAAA_16_PAS0	0.40529	-0.95855	0.61	0.36	0	0	same	enhanced
12	-	chr12:16548372-16610593	ENSG00000048540	LMO3	protein_coding	4	16550879		utr3	5345	16548424		utr3	75038	AATACA_18_PAS4	AATAAA_23_PAS0	0.61915	-0.24954	0.5	0.36	0	2e-05	same	enhanced
21	+	chr21:38805306-38824954	ENSG00000157557	ETS2	protein_coding	3	38823797		utr3	284467	38824951		utr3	201974	TATAAA_22_PAS2	AATAAA_20_PAS0	0.17344	-0.3518	0.36	0.29	0	0	same	enhanced
14	-	chr14:75131469-75176630	ENSG00000170348	TMED10	protein_coding	2	75134245		utr3	363266	75131469		utr3	402684	ATTAAA_26_PAS1	AATAAA_19_PAS0	0.38174	-0.38139	0.61	0.47	0	0	same	enhanced
4	+	chr4:41359606-41700043	ENSG00000064042	LIMCH1	protein_coding	2	41697812		utr3	19247	41700041		utr3	382565	AATAAA_24_PAS0	AATAAA_16_PAS0	0.54281	-0.50962	0.35	0.2	0	0	same	enhanced
19	+	chr19:2841434-2860483	ENSG00000186300	ZNF555	protein_coding	2	2854107		utr3	2162	2857683		utr3	3040	AATAAA_16_PAS0	AATAAA_22_PAS0	0.43324	-0.38488	0.52	0.37	0	0	same	enhanced
17	-	chr17:67070437-67245988	ENSG00000198265	HELZ	protein_coding	3	67077169		utr3	3513	67070445		utr3	56384	ATTAAA_25_PAS1	AATAAA_18_PAS0	0.52668	-0.51609	0.61	0.43	0	0	same	enhanced
7	+	chr7:101127088-101139265	ENSG00000106366	SERPINE1	protein_coding	3	101138302		utr3	169093	101139247		utr3	426480	AATAAT_20_PAS12	AATAAA_21_PAS0	0.39029	-0.39537	0.56	0.42	0	0.00017	same	enhanced
19	+	chr19:18683676-18782332	ENSG00000105662	CRTC1	protein_coding	2	18777951		utr3	10312	18782331		utr3	2561	AATAAA_20_PAS0	AATAAA_22_PAS0	0.34922	-0.49439	0.55	0.4	0	0	same	enhanced
1	+	chr1:37556918-37566856	ENSG00000163879	DNALI1	protein_coding	2	37565148		utr3	17930	37566855		utr3	21433	AATAAA_21_PAS0	AATAAA_20_PAS0	0.46927	-0.46582	0.47	0.3	0	0	same	enhanced
18	-	chr18:56597207-56651599	ENSG00000091164	TXNL1	protein_coding	4	56602823		utr3	55482	56597209		utr3	4088	AATAAA_27_PAS0	ATTAAA_19_PAS1	0.6711	-1.10708	0.52	0.22	0	0	same	enhanced
9	-	chr9:83968082-83980615	ENSG00000165119	HNRNPK	protein_coding	2	83968909		utr3	630565	83968178		utr3	290778	AATAAA_17_PAS0	AATAAA_23_PAS0	0.30393	-0.30565	0.53	0.43	0	0	same	enhanced
2	-	chr2:20200796-20225432	ENSG00000115884	SDC1	protein_coding	2	20201496		utr3	227856	20200798		utr3	178001	AATAAA_19_PAS0	AATAAA_25_PAS0	0.45286	-0.45304	0.73	0.61	0	0	same	enhanced
1	-	chr1:150646224-150697143	ENSG00000143457	GOLPH3L	protein_coding	4	150647066		utr3	7639	150646229		utr3	63799	AATAAA_19_PAS0	AATAAA_21_PAS0	0.35054	-0.48975	0.66	0.52	0	0	same	enhanced
10	-	chr10:102673730-102714406	ENSG00000138175	ARL3	protein_coding	2	102676666		utr3	43692	102673732		utr3	8938	AATAAA_27_PAS0	AATAAA_19_PAS0	0.45476	-0.51689	0.51	0.34	0	0	same	enhanced
17	-	chr17:61942604-62065281	ENSG00000108510	MED13	protein_coding	7	61945877		utr3	5657	61942605		utr3	78640	ATTAAA_18_PAS1	AATAAA_22_PAS0	0.62132	-0.46442	0.61	0.44	0	0	same	enhanced
1	+	chr1:59814785-59876377	ENSG00000134709	HOOK1	protein_coding	5	59873579		utr3	1421	59876319		utr3	24909	AATAAA_18_PAS0	AATAAA_20_PAS0	0.72496	-0.48968	0.79	0.6	0	9e-05	same	enhanced
17	-	chr17:50693189-50707923	ENSG00000154945	ANKRD40	protein_coding	2	50694857		utr3	8820	50693197		utr3	56593	AATAAA_20_PAS0	ATTAAA_22_PAS1	0.48572	-0.43029	0.56	0.4	0	0	same	enhanced
1	-	chr1:109399030-109426426	ENSG00000143106	PSMA5	protein_coding	2	109401850		utr3	57695	109399041		utr3	5876	AATAAA_19_PAS0	ATTAAA_21_PAS1	0.68213	-0.78568	0.58	0.33	0	0	same	enhanced
1	+	chr1:86704569-86748183	ENSG00000097033	SH3GLB1	protein_coding	5	86743314		utr3	37896	86748179		utr3	47784	AATAAA_19_PAS0	AATAAA_16_PAS0	0.47587	-0.68084	0.58	0.38	0	0	same	enhanced
16	+	chr16:74999029-75110993	ENSG00000186187	ZNRF1	protein_coding	3	75108037		utr3	2460	75110710		utr3	15005	TATAAA_21_PAS2	AATAAA_22_PAS0	1.06935	-0.61313	0.65	0.38	0	0	same	enhanced
12	+	chr12:121921470-122003926	ENSG00000158023	WDR66	protein_coding	3	121972065		utr3	3020	122003916		utr3	13665	AATAAA_19_PAS0	ATTAAA_27_PAS1	-0.61267	0.99223	0.56	0.78	0	0.00015	skipped	repressed
19	+	chr19:7679826-7682853	ENSG00000269711	AC008763.3	protein_coding	2	7679826		intron	130422	7682853		utr3	33963	AATAAA_18_PAS0	GATAAA_23_PAS7	-1.42143	1.43263	0.12	0.52	0	0	skipped	repressed
2	+	chr2:69905575-69942944	ENSG00000059728	MXD1	protein_coding	3	69913052		intron	2437	69917821		intron	24062	AATACA_25_PAS4	AATAAT_12_PAS12	-0.87277	0.45976	0.39	0.62	0	0.04749	skipped	repressed
12	+	chr12:52252186-52309162	ENSG00000170442	KRT86	protein_coding	4	52258008		intron	2077	52309160		utr3	3305	ATTAAA_21_PAS1	AATAAA_21_PAS0	-0.96511	2.42588	0.2	0.75	0	0	skipped	repressed
7	-	chr7:44577893-44582286	ENSG00000158604	TMED4	protein_coding	4	44579897		utr3	15387	44579163		utr3	14326	AATAAA_30_PAS0	AATGAA_18_PAS8	-0.79645	0.3824	0.4	0.59	0	0.00338	skipped	repressed
2	+	chr2:26781231-26801066	ENSG00000115163	CENPA	protein_coding	6	26785358		intron	2695	26794584		utr3	7744	ATTAAA_19_PAS1	AATAAA_22_PAS0	-1.71181	1.04983	0.46	0.85	0	0	skipped	repressed
2	-	chr2:25227854-25342589	ENSG00000119772	DNMT3A	protein_coding	3	25281452		utr3	5223	25232976		utr3	25968	AATACA_18_PAS4	AATAAA_21_PAS0	-1.11908	0.51305	0.4	0.68	0	0	skipped	repressed
15	-	chr15:50275391-50355407	ENSG00000104064	GABPB1	protein_coding	4	50353769		exon	74587	50285885		utr3	7504	ATTAAA_21_PAS1	AATAAA_18_PAS0	-0.38429	1.01044	0.4	0.63	0	0	skipped	repressed
2	-	chr2:98619105-98731125	ENSG00000071073	MGAT4A	protein_coding	6	98725939		utr3	6364	98625504		utr3	9384	AATAAA_20_PAS0	ATTAAA_19_PAS1	-0.69424	0.24326	0.32	0.49	0	0.01392	skipped	repressed
13	+	chr13:50082170-50723235	ENSG00000176124	DLEU1	processed_transcript	5	50107217		exon	2413	50617925		intron	747	AATAAA_25_PAS0	AATAAA_25_PAS0	-1.57514	1.40897	0.44	0.85	0	0	skipped	repressed
6	+	chr6:31945649-31952083	ENSG00000243649	CFB	protein_coding	3	31945670		utr5	93262	31952082		utr3	90738	AATAAA_21_PAS0	ATTAAA_19_PAS1	-0.99715	0.89147	0.38	0.7	0	0	skipped	repressed
6	-	chr6:43054028-43059805	ENSG00000112651	MRPL2	protein_coding	2	43057939		utr3	9331	43054239		utr3	4798	ATTAAA_20_PAS1	AATAAA_19_PAS0	-0.66634	0.72755	0.39	0.61	0	0	skipped	repressed
17	+	chr17:79778131-79787982	ENSG00000173894	CBX2	protein_coding	2	79779738		exon	1492	79787568		utr3	19294	GATAAA_19_PAS7	AATAAA_29_PAS0	-0.67452	0.47583	0.58	0.76	0	0	skipped	repressed
17	+	chr17:20009343-20319025	ENSG00000128487	SPECC1	protein_coding	9	20238886		utr3	2303	20248927		intron	572	AATAAA_18_PAS0	ATTAAA_16_PAS1	-0.78515	1.36991	0.35	0.72	0	1e-05	skipped	repressed
12	-	chr12:75275978-75390927	ENSG00000180881	CAPS2	protein_coding	4	75359888		exon	2099	75275979		utr3	6763	ATTAAA_19_PAS1	AATAAA_25_PAS0	0.63479	-0.81736	0.52	0.3	0	0	skipped	enhanced
2	+	chr2:181954240-182131397	ENSG00000150722	PPP1R1C	protein_coding	3	182117516		exon	834	182126161		intron	2195	ATTAAA_22_PAS1	AATAAA_18_PAS0	0.84181	-1.25274	0.6	0.24	0	0	skipped	enhanced
17	+	chr17:7583528-7592788	ENSG00000129255	MPDU1	protein_coding	3	7584249		utr3	4888	7588202		intron	14470	AATAAA_14_PAS0	AATACA_19_PAS4	-0.61134	0.23536	0.34	0.49	0	6e-05	skipped	repressed
10	+	chr10:73495524-73520069	ENSG00000221817	PPP3CB-AS1	processed_transcript	3	73505549		exon	518	73508591		intron	1371	AATAAA_22_PAS0	ATTAAA_18_PAS1	1.05638	-0.60692	0.59	0.32	0	0.00816	skipped	enhanced
3	-	chr3:139560179-139678016	ENSG00000163864	NMNAT3	protein_coding	5	139634360		exon	929	139560191		utr3	5100	AATAAA_22_PAS0	AATAAA_20_PAS0	1.04162	-0.48835	0.75	0.54	0	0	skipped	enhanced
17	-	chr17:40624961-40648507	ENSG00000073584	SMARCE1	protein_coding	3	40640574		utr3	9960	40628723		utr3	70603	AATAAA_19_PAS0	AATGAA_23_PAS8	-0.23028	0.2134	0.49	0.59	0	0.01697	skipped	repressed
19	-	chr19:51804815-51889222	ENSG00000161551	ZNF577	protein_coding	5	51872002		utr3	8562	51859753		intron	6217	AATATA_19_PAS6	AATAAA_25_PAS0	-0.45384	0.73859	0.4	0.6	0	0	skipped	repressed
15	+	chr15:43185117-43197175	ENSG00000166946	CCNDBP1	protein_coding	2	43185149		exon	16023	43195194		utr3	86234	AATGAA_29_PAS8	AATAAA_25_PAS0	0.39912	-0.36822	0.58	0.44	0	0	skipped	enhanced
16	+	chr16:89912118-89920976	ENSG00000258839	MC1R	protein_coding	3	89915046		utr5	5782	89920970		utr3	4471	AATAAA_19_PAS0	AATAAA_23_PAS0	-0.72778	0.95092	0.34	0.64	0	0	skipped	repressed
20	-	chr20:52051662-52204307	ENSG00000020256	ZFP64	protein_coding	4	52151278		utr3	20185	52084011		utr3	14341	AATAAA_25_PAS0	AATAAA_22_PAS0	-0.33854	0.56438	0.56	0.71	0	0	skipped	repressed
3	-	chr3:41246598-41962429	ENSG00000168038	ULK4	protein_coding	10	41882153		utr3	2281	41645102		intron	5576	AATAAA_20_PAS0	AACAAA_22_PAS13	0.75357	-1.07298	0.41	0.18	0	1e-05	skipped	enhanced
3	-	chr3:68975213-69013960	ENSG00000163378	EOGT	protein_coding	3	68988648		exon	1495	68975231		utr3	22709	ATTAAA_16_PAS1	AATAAA_19_PAS0	0.60299	-0.45861	0.53	0.33	0	0	skipped	enhanced
15	-	chr15:56630180-56918570	ENSG00000137871	ZNF280D	protein_coding	13	56700977		exon	3569	56630226		utr3	8787	AATAAA_21_PAS0	ATTAAA_17_PAS1	1.35014	-0.61119	0.68	0.41	0	2e-05	skipped	enhanced
2	+	chr2:189784084-189877628	ENSG00000064933	PMS1	protein_coding	4	189807050		utr3	7739	189877626		utr3	19119	ATTAAA_24_PAS1	AATAAA_20_PAS0	0.68589	-0.21939	0.64	0.49	0	4e-05	skipped	enhanced
20	+	chr20:64049835-64072346	ENSG00000171703	TCEA2	protein_coding	2	64064121		utr5	11082	64072345		utr3	12166	AATAAA_20_PAS0	ATTAAA_19_PAS1	0.36443	-0.36005	0.55	0.44	0	0	skipped	enhanced
15	-	chr15:40835807-40844386	ENSG00000261183	SPINT1-AS1	antisense_RNA	2	40838417		exon	4917	40835994		exon	9766	AATAAA_29_PAS0	AATAAA_26_PAS0	0.5119	-0.45505	0.66	0.48	0	0	skipped	enhanced
5	+	chr5:34929592-34958963	ENSG00000168724	DNAJC21	protein_coding	8	34952183		exon	993	34958962		utr3	9404	AATAAA_18_PAS0	AATAAA_21_PAS0	0.82129	-0.81055	0.67	0.39	0	0	skipped	enhanced
3	+	chr3:136250305-136337895	ENSG00000114054	PCCB	protein_coding	2	136330168		utr3	26326	136332587		intron	11311	ATTAAA_18_PAS1	AATAAA_18_PAS0	0.65026	-0.70497	0.61	0.37	0	0	skipped	enhanced
3	-	chr3:149162409-149222054	ENSG00000047457	CP	protein_coding	5	149173588		utr3	14478	149162410		utr3	16899	ATTAAA_21_PAS1	AATAAA_23_PAS0	0.44141	-0.20493	0.82	0.77	0	0.00749	skipped	enhanced
2	+	chr2:232550051-232583643	ENSG00000135930	EIF4E2	protein_coding	4	232569208		utr3	54737	232583638		utr3	144022	AATAAA_17_PAS0	AATAAA_19_PAS0	0.55587	-0.69042	0.59	0.37	0	0	skipped	enhanced
8	-	chr8:144720906-144756416	ENSG00000198169	ZNF251	protein_coding	4	144753456		utr3	1465	144720909		exon	15585	AATATA_23_PAS6	AATAAA_23_PAS0	0.80975	-0.47373	0.71	0.51	0	0	skipped	enhanced
16	+	chr16:56989484-57083530	ENSG00000140853	NLRC5	protein_coding	2	57062002		utr3	6000	57083518		utr3	45672	AATAAA_20_PAS0	AATAAA_19_PAS0	0.34136	-0.27581	0.56	0.44	0	0	skipped	enhanced
12	+	chr12:45729664-45908039	ENSG00000189079	ARID2	protein_coding	6	45893801		utr3	1957	45908028		utr3	9416	AATAAA_18_PAS0	AATAAA_13_PAS0	1.10669	-0.29521	0.68	0.43	0	3e-05	skipped	enhanced
1	-	chr1:52345722-52366192	ENSG00000154222	CC2D1B	protein_coding	3	52352536		utr3	35303	52346961		intron	6164	TATAAA_10_PAS2	AATAAA_21_PAS0	0.66093	-0.30683	0.53	0.34	0	0	skipped	enhanced
18	+	chr18:2571510-2616634	ENSG00000080986	NDC80	protein_coding	3	2582849		utr3	1970	2616633		utr3	16010	AATAAA_22_PAS0	AATAAA_23_PAS0	0.51413	-0.55975	0.86	0.75	0	0	skipped	enhanced
20	+	chr20:32358343-32439318	ENSG00000171456	ASXL1	protein_coding	6	32372230		utr3	7948	32438414		utr3	28245	AATAAA_17_PAS0	ATTAAA_25_PAS1	0.65794	-0.31644	0.59	0.42	0	0.00058	skipped	enhanced
1	+	chr1:232950604-232983881	ENSG00000135778	NTPCR	protein_coding	4	232977524		utr3	722	232983879		utr3	5986	AATAAA_18_PAS0	TATAAA_18_PAS2	1.18587	-0.64975	0.66	0.35	0	0	skipped	enhanced
3	-	chr3:3066325-3126612	ENSG00000091181	IL5RA	protein_coding	2	3090177		utr3	1177	3066325		utr3	3794	AATAAA_23_PAS0	ATTAAA_19_PAS1	0.67777	-0.53616	0.47	0.27	0	0	skipped	enhanced
7	+	chr7:2558971-2614733	ENSG00000106012	IQCE	protein_coding	3	2601948		exon	1248	2614727		utr3	15467	AATAAA_28_PAS0	AATAAA_23_PAS0	0.78195	-0.24002	0.67	0.5	0	0.00037	skipped	enhanced
17	-	chr17:76712831-76726798	ENSG00000070495	JMJD6	protein_coding	2	76718452		utr3	28904	76712836		utr3	6629	AATAAA_21_PAS0	AATAAA_19_PAS0	0.51051	-0.57739	0.49	0.31	0	0	skipped	enhanced
6	-	chr6:112070776-112087528	ENSG00000074935	TUBE1	protein_coding	2	112076276		exon	2952	112070778		utr3	11646	AATAAA_19_PAS0	AATAAA_19_PAS0	0.41774	-0.3057	0.56	0.43	0	0	skipped	enhanced
1	+	chr1:6785323-7769705	ENSG00000171735	CAMTA1	protein_coding	6	6872044		exon	18440	7769704		utr3	13853	AATAAA_30_PAS0	ATTAAA_25_PAS1	0.3315	-1.05847	0.56	0.31	0	0	skipped	enhanced
6	+	chr6:109691311-109825427	ENSG00000112367	FIG4	protein_coding	4	109743478		utr3	1326	109825423		utr3	16435	AATAAA_23_PAS0	AATAAA_16_PAS0	0.48538	-0.36915	0.54	0.39	0	0	skipped	enhanced
6	-	chr6:56457986-56954627	ENSG00000151914	DST	protein_coding	10	56614986		utr3	2925	56457997		utr3	35673	ATTAAA_16_PAS1	AATAAA_18_PAS0	1.83571	-1.82247	0.84	0.25	0	1e-05	skipped	enhanced
5	+	chr5:69093645-69131068	ENSG00000145740	SLC30A5	protein_coding	5	69104737		utr3	6754	69131064		utr3	14720	AATAAA_18_PAS0	ATTAAA_21_PAS1	0.41371	-0.58948	0.58	0.4	0	0	skipped	enhanced
9	+	chr9:35814450-35865517	ENSG00000137103	TMEM8B	protein_coding	2	35847233		utr3	9189	35856236		utr3	15245	AATAAA_21_PAS0	AGTAAA_20_PAS3	0.61487	-0.59512	0.52	0.31	0	0	skipped	enhanced
5	-	chr5:132750816-132807240	ENSG00000164402	Sept_8	protein_coding	3	132756004		utr3	80702	132750824		utr3	12865	ATTAAA_21_PAS1	AATAAA_19_PAS0	0.60315	-1.20351	0.57	0.26	0	0	skipped	enhanced
17	+	chr17:36486628-36499309	ENSG00000273611	ZNHIT3	protein_coding	2	36495754		utr3	30749	36498113		utr3	3147	AATAAA_26_PAS0	AATAAA_19_PAS0	0.31514	-0.46235	0.55	0.42	0	0	skipped	enhanced
5	+	chr5:38845857-38945595	ENSG00000145623	OSMR	protein_coding	10	38886655		utr3	29303	38911190		intron	14795	ATTAAA_23_PAS1	AATAAG_25_PAS17	1.118	-1.00731	0.67	0.34	0	0	skipped	enhanced
22	-	chr22:50217688-50244991	ENSG00000128159	TUBGCP6	protein_coding	2	50222989		exon	633	50217694		utr3	11164	AATAAA_24_PAS0	AATAAA_16_PAS0	1.05183	-0.50858	0.73	0.46	0	0	skipped	enhanced
7	+	chr7:77798791-77957502	ENSG00000006576	PHTF2	protein_coding	2	77940457		utr3	4574	77957223		utr3	87459	AATAAA_18_PAS0	AATAAA_19_PAS0	0.53525	-0.43743	0.68	0.52	0	0	skipped	enhanced
16	+	chr16:47461122-47701522	ENSG00000102893	PHKB	protein_coding	9	47676408		utr3	1241	47701521		utr3	18205	ATTAAA_22_PAS1	AGTAAA_22_PAS3	1.64778	-0.26109	0.73	0.42	0	0.0002	skipped	enhanced
2	+	chr2:69013177-69249326	ENSG00000169604	ANTXR1	protein_coding	4	69146361		utr3	8142	69249324		utr3	31687	ATTAAA_26_PAS1	AATAAA_16_PAS0	0.79146	-0.66954	0.65	0.4	0	0	skipped	enhanced
9	-	chr9:95759230-95875976	ENSG00000175611	LINC00476	processed_transcript	5	95875158		exon	2413	95806089		intron	2818	AATAAA_20_PAS0	AATAAA_30_PAS0	1.21744	-0.98632	0.67	0.31	0	0	skipped	enhanced
14	-	chr14:50719762-50831120	ENSG00000100503	NIN	protein_coding	2	50725830		utr3	4611	50719819		utr3	66505	AATAAA_20_PAS0	AATAAA_18_PAS0	0.49565	-0.37014	0.58	0.43	0	0	skipped	enhanced
12	+	chr12:50392382-50480003	ENSG00000161813	LARP4	protein_coding	4	50461482		utr3	5982	50480002		utr3	77659	AATAAA_17_PAS0	AATAAA_18_PAS0	0.36332	-0.25632	0.56	0.45	0	0.00533	skipped	enhanced
12	+	chr12:98515511-98550378	ENSG00000120802	TMPO	protein_coding	2	98535626		utr3	33834	98550310		utr3	158946	AATAAA_18_PAS0	AATAAA_20_PAS0	0.28578	-0.26806	0.65	0.55	0	0	skipped	enhanced
5	+	chr5:134904905-134967904	ENSG00000132570	PCBD2	protein_coding	2	134960713		utr3	2463	134962643		intron	10366	AATACA_22_PAS4	ATTAAA_21_PAS1	0.64784	-0.52347	0.64	0.44	0	0	skipped	enhanced
1	-	chr1:1311584-1324690	ENSG00000127054	INTS11	protein_coding	2	1318680		utr3	16200	1311596		utr3	9205	AATGAA_19_PAS8	AGTAAA_22_PAS3	0.77878	-0.7907	0.79	0.54	0	0	skipped	enhanced
15	-	chr15:32765544-33194732	ENSG00000248905	FMN1	protein_coding	11	32899794		utr3	860	32765545		utr3	7588	AATAAA_20_PAS0	AATAAA_20_PAS0	0.99498	-0.68499	0.68	0.4	0	0	skipped	enhanced
2	+	chr2:54456284-54671444	ENSG00000115306	SPTBN1	protein_coding	2	54662306		utr3	67336	54669673		utr3	405472	ATTAAA_23_PAS1	ATTAAA_18_PAS1	0.41476	-0.40746	0.38	0.25	0	0	skipped	enhanced
10	-	chr10:99711843-99732099	ENSG00000014919	COX15	protein_coding	3	99714318		utr3	4304	99711848		utr3	31050	AAGAAA_24_PAS9	AATAAA_19_PAS0	0.54973	-0.35058	0.66	0.5	0	5e-05	skipped	enhanced
1	+	chr1:207034365-207081023	ENSG00000123836	PFKFB2	protein_coding	3	207076938		utr3	49545	207080963		utr3	12668	ATTAAA_24_PAS1	AATAAA_18_PAS0	0.56402	-0.16317	0.49	0.37	0	0.02709	skipped	enhanced
13	+	chr13:101452592-101720855	ENSG00000198542	ITGBL1	protein_coding	3	101716442		utr3	74571	101720855		utr3	80790	AATAAA_23_PAS0	AATAAA_19_PAS0	0.39452	-0.48016	0.58	0.43	0	0	skipped	enhanced
19	+	chr19:53520980-53580268	ENSG00000130844	ZNF331	protein_coding	3	53539360		exon	4227	53580268		utr3	60949	ATTAAA_19_PAS1	AATAAA_21_PAS0	2.48656	-0.6301	0.83	0.31	0	0	skipped	enhanced
4	+	chr4:705747-770639	ENSG00000185619	PCGF3	protein_coding	2	734476		utr3	19911	770086		utr3	288186	AATAAA_24_PAS0	AATAAA_21_PAS0	0.49881	-0.45882	0.62	0.45	0	0	skipped	enhanced
7	-	chr7:99486518-99500323	ENSG00000160908	ZNF394	protein_coding	3	99498480		exon	1402	99493246		utr3	17457	TATAAA_23_PAS2	AATAAA_19_PAS0	1.04546	-0.48682	0.66	0.4	0	0	skipped	enhanced
7	-	chr7:36854360-37449248	ENSG00000155849	ELMO1	protein_coding	12	37211085		utr3	3498	37166247		intron	10678	ATTAAA_18_PAS1	AACAAA_22_PAS13	1.25687	-0.46244	0.59	0.35	0	0.00052	skipped	enhanced
16	-	chr16:23061405-23149269	ENSG00000103404	USP31	protein_coding	4	23079763		exon	1756	23061418		utr3	12042	AATAAA_23_PAS0	AATAAA_16_PAS0	1.41354	-0.40752	0.77	0.47	0	0.0046	skipped	enhanced
1	-	chr1:212726152-212791781	ENSG00000117697	NSL1	protein_coding	4	212737758		utr3	24294	212726153		utr3	4855	AATAAA_20_PAS0	AATAAA_26_PAS0	0.20547	-0.42628	0.54	0.44	0	1e-05	skipped	enhanced
17	+	chr17:65100811-65227702	ENSG00000108370	RGS9	protein_coding	3	65111091		exon	4266	65227700		utr3	4405	ATTAAA_26_PAS1	AATAAA_27_PAS0	1.1308	-1.13855	0.6	0.23	0	0	skipped	enhanced
12	-	chr12:111931281-112013184	ENSG00000198270	TMEM116	protein_coding	3	112010425		exon	1056	111931302		utr3	16473	AATAAA_24_PAS0	AATAAA_17_PAS0	0.94316	-0.58453	0.72	0.48	0	0	skipped	enhanced
4	-	chr4:38790676-38823713	ENSG00000174125	TLR1	protein_coding	4	38822899		intron	31123	38796288		utr3	7136	AATAAA_19_PAS0	ATTAAA_18_PAS1	0.48139	-0.6031	0.58	0.38	0	0.00011	skipped	enhanced
1	+	chr1:61742476-62178674	ENSG00000132849	PATJ	protein_coding	12	62117394		utr3	3013	62163913		utr3	4625	AATGAA_25_PAS8	AATAAA_20_PAS0	1.62108	-0.56377	0.73	0.39	0	0	skipped	enhanced
4	-	chr4:89724098-89838314	ENSG00000145335	SNCA	protein_coding	5	89821852		utr3	599	89724099		utr3	4082	AATAAA_17_PAS0	AATAAA_24_PAS0	1.35753	-0.98554	0.64	0.24	0	0	skipped	enhanced
1	+	chr1:204828650-205022821	ENSG00000163531	NFASC	protein_coding	3	204977138		utr3	2072	205022820		utr3	13189	ATTAAA_18_PAS1	AATAAA_20_PAS0	0.84544	-0.61385	0.56	0.33	0	0	skipped	enhanced
13	-	chr13:112485004-112588166	ENSG00000126216	TUBGCP3	protein_coding	2	112546485		utr3	5226	112485011		utr3	69533	AATAAA_21_PAS0	ATTAAA_19_PAS1	0.60609	-0.49537	0.69	0.49	0	0	skipped	enhanced
10	-	chr10:132207491-132331846	ENSG00000165752	STK32C	protein_coding	6	132330291		utr3	7961	132323771		intron	4293	AATAAA_18_PAS0	TATAAA_9_PAS2	0.84195	-0.34988	0.63	0.43	0	0.00652	skipped	enhanced
4	+	chr4:153152341-153339319	ENSG00000109654	TRIM2	protein_coding	4	153324487		utr3	1618	153339315		utr3	18926	AATAAA_21_PAS0	AATAAA_18_PAS0	1.35814	-0.6515	0.85	0.59	0	0	skipped	enhanced
17	+	chr17:54968726-55173631	ENSG00000166263	STXBP4	protein_coding	8	54986247		utr5	2386	55173626		utr3	6069	AATAAA_25_PAS0	AATAAA_17_PAS0	0.99084	-0.4572	0.66	0.41	0	0	skipped	enhanced
14	-	chr14:102341101-102362915	ENSG00000100865	CINP	protein_coding	4	102348283		utr3	7512	102341103		utr3	2073	AGTAAA_25_PAS3	ATTAAA_22_PAS1	0.51493	-0.61486	0.58	0.39	0	0	skipped	enhanced
6	-	chr6:109492855-109691216	ENSG00000155085	AK9	protein_coding	7	109631698		utr3	2210	109492860		utr3	1228	AATAAA_30_PAS0	AATAAA_23_PAS0	0.68992	-0.7842	0.53	0.28	0	0	skipped	enhanced
3	+	chr3:111674675-111846446	ENSG00000240891	PLCXD2	protein_coding	4	111726892		utr3	1675	111778456		exon	7475	AATAAA_23_PAS0	AATAAA_22_PAS0	1.01024	-0.21842	0.56	0.37	0	2e-05	skipped	enhanced
16	+	chr16:89947924-89968059	ENSG00000140995	DEF8	protein_coding	2	89959364		utr3	9550	89968058		utr3	29848	ATTAAA_17_PAS1	ATTAAA_17_PAS1	0.3574	-0.3205	0.58	0.46	0	0	skipped	enhanced
5	-	chr5:159157408-159210052	ENSG00000145860	RNF145	protein_coding	2	159176713		exon	84951	159157410		utr3	609440	AATAAA_25_PAS0	AATAAA_20_PAS0	0.26367	-0.25901	0.47	0.36	0	0	skipped	enhanced
10	-	chr10:50305585-50625162	ENSG00000198964	SGMS1	protein_coding	8	50342196		utr3	1160	50305719		utr3	22154	ATTAAA_23_PAS1	AATAAA_21_PAS0	0.78181	-0.68992	0.61	0.38	0	0	skipped	enhanced
5	-	chr5:139408587-139442314	ENSG00000170464	DNAJC18	protein_coding	2	139414054		utr3	5940	139410200		intron	5529	AATACA_21_PAS4	ATTAAA_26_PAS1	0.58153	-0.5921	0.4	0.26	0	0	skipped	enhanced
4	-	chr4:17460260-17512233	ENSG00000151552	QDPR	protein_coding	4	17486924		utr3	5217	17483034		intron	4626	AGTAAA_28_PAS3	AATAAA_21_PAS0	0.58639	-0.62527	0.47	0.29	0	0.00025	skipped	enhanced
7	-	chr7:44826790-44848082	ENSG00000105968	H2AFV	protein_coding	3	44834310		utr3	42766	44826795		utr3	100094	GATAAA_23_PAS7	ATTAAA_17_PAS1	0.70802	-0.84023	0.67	0.4	0	0	skipped	enhanced
2	+	chr2:29097704-29189642	ENSG00000115295	CLIP4	protein_coding	4	29174711		utr3	4074	29183805		utr3	43587	AATAAA_19_PAS0	AATAAA_27_PAS0	0.70562	-0.51329	0.59	0.41	0	0	skipped	enhanced
20	-	chr20:10401008-10434221	ENSG00000125863	MKKS	protein_coding	3	10413709		utr3	45307	10405190		utr3	15593	AATAAA_19_PAS0	AATAAA_23_PAS0	0.26577	-0.59144	0.62	0.47	0	0	skipped	enhanced
3	-	chr3:157259741-157533618	ENSG00000197415	VEPH1	protein_coding	4	157459625		utr3	3522	157259744		utr3	15312	AATGAA_29_PAS8	AATAAA_24_PAS0	0.52466	-0.51016	0.29	0.17	0	0	skipped	enhanced
10	-	chr10:22534848-22714554	ENSG00000150867	PIP4K2A	protein_coding	4	22607817		exon	2757	22534972		utr3	52796	AATAAA_21_PAS0	AATAAA_21_PAS0	1.1534	-0.32784	0.68	0.45	0	8e-05	skipped	enhanced
16	+	chr16:23278230-23381298	ENSG00000168447	SCNN1B	protein_coding	2	23353242		exon	4479	23381292		utr3	31084	AATAGA_20_PAS11	AATAAA_19_PAS0	0.85297	-0.77325	0.61	0.32	0	0	skipped	enhanced
19	+	chr19:34994783-35026470	ENSG00000089351	GRAMD1A	protein_coding	2	35010626		utr3	7800	35026468		utr3	53895	AGTAAA_17_PAS3	AATAAA_17_PAS0	0.50807	-0.46131	0.68	0.51	0	0	skipped	enhanced
18	-	chr18:36777646-36829215	ENSG00000134779	TPGS2	protein_coding	4	36796071		utr3	44439	36778451		utr3	3458	TATAAA_21_PAS2	ATTACA_26_PAS14	0.53131	-0.70698	0.56	0.34	0	0	skipped	enhanced
1	+	chr1:39692181-39763913	ENSG00000084072	PPIE	protein_coding	2	39753697		utr3	26579	39763907		utr3	3854	AATAAA_16_PAS0	AATAAA_16_PAS0	0.53521	-0.61086	0.63	0.42	0	0	skipped	enhanced
3	-	chr3:98497911-98523065	ENSG00000080822	CLDND1	protein_coding	3	98516593		utr3	8557	98506474		intron	5166	AATAAT_20_PAS12	AATAAA_28_PAS0	0.73797	-0.76557	0.66	0.39	0	1e-05	skipped	enhanced
17	-	chr17:82389222-82418636	ENSG00000181396	OGFOD3	protein_coding	4	82396545		exon	659	82389252		utr3	9668	ATTAAA_21_PAS1	ATTAAA_8_PAS1	1.44039	-0.33839	0.71	0.41	0	0	skipped	enhanced
13	+	chr13:98142561-98455175	ENSG00000152767	FARP1	protein_coding	9	98407491		utr3	5473	98449735		utr3	8167	AATAAA_22_PAS0	AATAAA_20_PAS0	1.02388	-0.89951	0.72	0.36	0	0	skipped	enhanced
10	-	chr10:34109559-34815324	ENSG00000148498	PARD3	protein_coding	6	34312263		utr3	22486	34109560		utr3	33367	AATAAA_18_PAS0	AATAAA_24_PAS0	0.66906	-0.65481	0.61	0.39	0	0	skipped	enhanced
15	+	chr15:49423095-49488774	ENSG00000140285	FGF7	protein_coding	8	49425504		utr3	1072	49488765		utr3	5020	AATAAA_24_PAS0	ATTAAA_16_PAS1	1.3823	-0.97432	0.83	0.44	0	1e-05	skipped	enhanced
5	+	chr5:171387115-171411136	ENSG00000181163	NPM1	protein_coding	2	171406724		utr3	68281	171410882		utr3	850865	AATAAA_19_PAS0	AATAAA_25_PAS0	0.29097	-0.28254	0.62	0.52	0	0	skipped	enhanced
7	-	chr7:93962761-94004381	ENSG00000105829	BET1	protein_coding	3	93994222		utr3	14054	93964118		utr3	8380	ATTAAA_21_PAS1	AATAAA_18_PAS0	0.58945	-0.84521	0.72	0.47	0	0	skipped	enhanced
12	-	chr12:22063772-22437040	ENSG00000111728	ST8SIA1	protein_coding	2	22324378		utr3	832	22193391		utr3	11381	AATAAA_20_PAS0	AATAAA_17_PAS0	1.02164	-0.64301	0.58	0.29	0	0	skipped	enhanced
7	+	chr7:39566375-39610319	ENSG00000241127	YAE1D1	protein_coding	4	39570710		exon	4216	39578471		intron	2207	AATAAA_17_PAS0	AATAAA_19_PAS0	0.96774	-1.1849	0.7	0.34	0	0	skipped	enhanced
9	-	chr9:123109499-123268575	ENSG00000165209	STRBP	protein_coding	9	123125221		utr3	7021	123121269		intron	4549	AATAAA_17_PAS0	ATTAAA_21_PAS1	0.50826	-1.21074	0.67	0.38	0	0	skipped	enhanced
2	+	chr2:151409882-151508012	ENSG00000080345	RIF1	protein_coding	6	151476360		utr3	3140	151482178		intron	36032	ATTAAA_27_PAS1	AATAAA_27_PAS0	0.37781	-0.51735	0.59	0.43	0	0	skipped	enhanced
1	+	chr1:27934992-27959156	ENSG00000130768	SMPDL3B	protein_coding	2	27956478		utr3	2979	27959150		utr3	15112	GATAAA_26_PAS7	AACAAA_21_PAS13	0.59255	-0.48411	0.81	0.67	0	0	skipped	enhanced
9	-	chr9:112032554-112037729	ENSG00000259953	AL138756.1	sense_overlapping	3	112036863		exon	3846	112032555		exon	5245	AATAAA_15_PAS0	AATAAA_24_PAS0	0.729	-0.40758	0.57	0.37	0	0	skipped	enhanced
1	-	chr1:151169985-151176283	ENSG00000163157	TMOD4	protein_coding	2	151175617		exon	923	151169987		utr3	1610	AAGAAA_20_PAS9	AATAAA_18_PAS0	0.88047	-0.75583	0.61	0.34	0	0	skipped	enhanced
19	-	chr19:20620060-20661595	ENSG00000188171	ZNF626	protein_coding	12	20645181		utr3	1906	20620072		utr3	1742	AATATA_17_PAS6	AATAAA_21_PAS0	1.06305	-0.351	0.65	0.44	0	0.03337	skipped	enhanced
9	+	chr9:137618962-137870015	ENSG00000181090	EHMT1	protein_coding	2	137747961		utr3	4482	137836123		utr3	68130	TATAAA_18_PAS2	AATAAA_21_PAS0	0.85026	-0.77501	0.78	0.51	0	0	skipped	enhanced
8	-	chr8:64587762-64798760	ENSG00000172817	CYP7B1	protein_coding	3	64596336		utr3	1744	64590853		intron	27775	AATAAA_19_PAS0	AATAAA_18_PAS0	0.59683	-0.58737	0.67	0.48	0	0	skipped	enhanced
3	+	chr3:111292718-111665749	ENSG00000153283	CD96	protein_coding	10	111579453		utr3	2157	111652238		utr3	5164	AATAAA_19_PAS0	AATAAA_20_PAS0	0.74689	-0.34212	0.63	0.47	0	0.00278	skipped	enhanced
2	-	chr2:69962265-70103219	ENSG00000179818	PCBP1-AS1	processed_transcript	6	70048687		exon	9608	70013222		intron	5179	AATAAA_23_PAS0	ATTAAA_17_PAS1	0.5479	-0.39966	0.53	0.36	0	0	skipped	enhanced
2	-	chr2:70209443-70248659	ENSG00000116001	TIA1	protein_coding	10	70224424		utr3	9378	70209450		utr3	21750	AATAAA_18_PAS0	AATAAA_22_PAS0	1.43936	-0.59157	0.76	0.43	0	0	skipped	enhanced
11	+	chr11:83156987-83187450	ENSG00000165494	PCF11	protein_coding	4	83158878		exon	44287	83185790		utr3	48410	AATAAA_19_PAS0	AATAAA_18_PAS0	0.65235	-0.38548	0.55	0.37	0	0	skipped	enhanced
19	-	chr19:23304990-23395559	ENSG00000167232	ZNF91	protein_coding	4	23337830		exon	3921	23336970		intron	5088	AATAAA_18_PAS0	AATAAA_24_PAS0	0.71746	-0.23221	0.64	0.48	0	0.0064	skipped	enhanced
22	-	chr22:31325803-31346231	ENSG00000100105	PATZ1	protein_coding	2	31340680		utr3	20996	31325809		utr3	52114	GATAAA_17_PAS7	ATTAAA_19_PAS1	0.27692	-0.26109	0.6	0.5	0	0	skipped	enhanced
2	+	chr2:120013004-120179118	ENSG00000115109	EPB41L5	protein_coding	6	120108472		exon	7347	120125188		intron	1457	AATAAA_17_PAS0	AAGAAA_17_PAS9	0.9301	-1.16431	0.44	0.14	0	0	skipped	enhanced
7	-	chr7:151207836-151227229	ENSG00000033050	ABCF2	protein_coding	4	151213510		utr3	28017	151207836		utr3	1795	AATAAA_18_PAS0	AATAAA_17_PAS0	0.445	-0.65935	0.59	0.41	0	0	skipped	enhanced
3	-	chr3:3144627-3179726	ENSG00000113851	CRBN	protein_coding	7	3172187		exon	1613	3147622		intron	657	AATAAA_17_PAS0	ATTAAA_25_PAS1	1.03139	-1.12705	0.56	0.21	0	0.0001	skipped	enhanced
7	+	chr7:27107776-27129975	ENSG00000253552	HOXA-AS2	antisense_RNA	2	27116660		exon	2727	27122883		exon	8300	AATAAA_19_PAS0	AATAAA_27_PAS0	0.56174	-0.47477	0.58	0.39	0	0	skipped	enhanced
12	+	chr12:32106834-32383632	ENSG00000151746	BICD1	protein_coding	10	32108784		utr3	2548	32383631		utr3	6234	AATAAA_21_PAS0	AATAAA_27_PAS0	0.74062	-0.70761	0.66	0.43	0	0	skipped	enhanced
4	+	chr4:38664195-38701041	ENSG00000109787	KLF3	protein_coding	5	38690750		utr3	9065	38700780		utr3	10165	AATAAA_17_PAS0	AATAAA_26_PAS0	1.40222	-0.5643	0.72	0.39	0	0	skipped	enhanced
X	-	chrX:55143101-55161309	ENSG00000182518	FAM104B	protein_coding	2	55145897		utr3	23143	55143107		utr3	6577	AATAAA_20_PAS0	AATAAA_20_PAS0	0.34216	-0.38741	0.51	0.39	0	0	skipped	enhanced
X	-	chrX:120427826-120469364	ENSG00000005893	LAMP2	protein_coding	4	120438559		utr3	17733	120430940		utr3	64341	AATAAA_25_PAS0	AATAAA_17_PAS0	0.62089	-0.33635	0.64	0.49	0	0.00603	skipped	enhanced
1	+	chr1:107140006-107483457	ENSG00000162631	NTNG1	protein_coding	2	107409660		exon	527	107481853		utr3	5217	AATAAA_17_PAS0	AATAAA_21_PAS0	1.14409	-0.61574	0.42	0.18	0	0	skipped	enhanced
22	+	chr22:39349924-39385587	ENSG00000100321	SYNGR1	protein_coding	3	39377909		utr3	6988	39385573		utr3	3565	AGTAAA_17_PAS3	AATAAA_22_PAS0	0.40194	-0.37634	0.57	0.43	0	0	skipped	enhanced
17	+	chr17:67825523-67984377	ENSG00000171634	BPTF	protein_coding	7	67960373		utr3	2989	67984375		utr3	5088	ATTAAA_17_PAS1	AATAAA_23_PAS0	0.78736	-0.77455	0.66	0.38	0	9e-05	skipped	enhanced
22	+	chr22:46330874-46357339	ENSG00000100416	TRMU	protein_coding	3	46333695		exon	2223	46357336		utr3	12843	AATAAA_17_PAS0	AATAAA_18_PAS0	1.60872	-0.46431	0.85	0.55	0	0	skipped	enhanced
2	-	chr2:47789315-47905792	ENSG00000138081	FBXO11	protein_coding	2	47812850		utr3	3970	47806921		utr3	66543	AGTAAA_21_PAS3	AATAAA_19_PAS0	0.70345	-0.56656	0.65	0.41	0	0	skipped	enhanced
11	+	chr11:59713455-59805881	ENSG00000166900	STX3	protein_coding	2	59802702		utr3	89616	59805876		utr3	7320	AATAAA_26_PAS0	AATAAA_19_PAS0	0.29467	-0.36302	0.4	0.3	0	0	skipped	enhanced
10	+	chr10:6580418-6616451	ENSG00000237943	PRKCQ-AS1	processed_transcript	2	6584297		exon	11403	6590885		intron	1803	AATAAA_19_PAS0	AATAAA_24_PAS0	0.35795	-0.50195	0.41	0.28	0	0	skipped	enhanced
15	-	chr15:60419608-60479159	ENSG00000128915	ICE2	protein_coding	9	60468065		utr3	1731	60421468		utr3	12215	AATAAA_25_PAS0	TATAAA_26_PAS2	1.1568	-0.61537	0.71	0.41	0	0.0003	skipped	enhanced
9	-	chr9:95099053-95426795	ENSG00000158169	FANCC	protein_coding	9	95414833		exon	1045	95099055		utr3	7472	AATAAA_22_PAS0	AATAAA_21_PAS0	1.13782	-0.31889	0.72	0.48	0	0.00018	skipped	enhanced
1	-	chr1:2321252-2391706	ENSG00000116151	MORN1	protein_coding	3	2388004		utr3	979	2321253		utr3	905	AATAAA_24_PAS0	AATAAA_21_PAS0	1.0579	-0.89261	0.7	0.4	0	3e-05	skipped	enhanced
10	+	chr10:118046278-118210152	ENSG00000177640	CASC2	antisense_RNA	2	118100124		exon	683	118210146		exon	4378	ATTAAA_16_PAS1	AATAAA_23_PAS0	0.75576	-0.46258	0.47	0.27	0	0	skipped	enhanced
6	-	chr6:105277564-105403083	ENSG00000085377	PREP	protein_coding	2	105322259		utr3	5084	105277719		utr3	43796	AATAAA_27_PAS0	AATAAA_20_PAS0	0.57369	-0.47454	0.64	0.46	0	0	skipped	enhanced
5	-	chr5:42799879-42887391	ENSG00000250722	SELENOP	protein_coding	3	42806999		exon	56587	42799887		utr3	974357	ATTAAA_21_PAS1	AATAAA_20_PAS0	0.67565	-0.34181	0.49	0.32	0	0	skipped	enhanced
20	+	chr20:46021689-46060151	ENSG00000124140	SLC12A5	protein_coding	2	46023587		utr3	2058	46060149		utr3	825	AATAAA_26_PAS0	AATAAA_25_PAS0	0.76555	-1.00938	0.61	0.3	0	0	skipped	enhanced
17	-	chr17:64039141-64130818	ENSG00000178607	ERN1	protein_coding	3	64128806		utr3	30168	64039149		utr3	110297	AATAAA_21_PAS0	AATAAA_16_PAS0	0.87766	-0.44372	0.68	0.46	0	0	skipped	enhanced
1	-	chr1:77944054-77979109	ENSG00000162613	FUBP1	protein_coding	2	77948404		utr3	95396	77944055		exon	181992	AATAAA_19_PAS0	AATAAA_23_PAS0	0.29956	-0.29647	0.57	0.46	0	0	skipped	enhanced
17	-	chr17:4004444-4143019	ENSG00000074755	ZZEF1	protein_coding	3	4022416		utr3	1996	4004445		utr3	31084	AATAAA_21_PAS0	AATATA_30_PAS6	0.7858	-0.21662	0.57	0.39	0	0.01039	skipped	enhanced
17	-	chr17:17212211-17237187	ENSG00000154803	FLCN	protein_coding	2	17221171		utr3	7045	17212214		utr3	132078	AATAAA_17_PAS0	AATAAA_18_PAS0	0.35235	-0.29104	0.53	0.42	0	0	skipped	enhanced
5	+	chr5:122843438-123029353	ENSG00000064652	SNX24	protein_coding	3	123002140		utr3	4042	123012704		intron	9396	AATAAA_19_PAS0	AATAAA_22_PAS0	0.78555	-0.39363	0.55	0.35	0	4e-05	skipped	enhanced
1	+	chr1:156082572-156140088	ENSG00000160789	LMNA	protein_coding	2	156137864		utr3	229643	156140079		utr3	257409	ATTAAA_22_PAS1	AATACA_17_PAS4	0.32411	-0.32404	0.46	0.34	0	0	skipped	enhanced
14	+	chr14:103561895-103714248	ENSG00000126214	KLC1	protein_coding	2	103686223		utr3	24974	103701542		utr3	144917	AATAAA_18_PAS0	ATTAAA_19_PAS1	0.6587	-0.63455	0.66	0.43	0	0	skipped	enhanced
7	+	chr7:105014178-105114360	ENSG00000005483	KMT2E	protein_coding	4	105091605		utr3	8980	105114083		utr3	90182	AATAAA_17_PAS0	AATAAA_24_PAS0	0.4533	-0.52836	0.61	0.44	0	0	skipped	enhanced
1	-	chr1:10456521-10472525	ENSG00000160049	DFFA	protein_coding	4	10462908		utr3	5270	10459394		utr3	622	ATTATA_20_PAS15	TATAAA_18_PAS2	0.26547	-0.47523	0.63	0.48	0	0.0136	skipped	enhanced
2	+	chr2:42494568-42756946	ENSG00000057935	MTA3	protein_coding	3	42709209		utr3	20451	42756945		utr3	10970	AATAAA_20_PAS0	AATAAA_19_PAS0	0.86431	-1.272	0.73	0.38	0	0	skipped	enhanced
X	-	chrX:104099213-104157026	ENSG00000269743	SLC25A53	protein_coding	4	104130931		exon	3148	104119543		intron	19163	ATTAAA_18_PAS1	AATAAA_16_PAS0	0.70296	-0.21144	0.52	0.36	0	0	skipped	enhanced
X	-	chrX:15825805-15854930	ENSG00000182287	AP1S2	protein_coding	3	15830059		utr3	35578	15825807		utr3	14852	AATAAA_17_PAS0	AATAAA_23_PAS0	0.76061	-0.26954	0.55	0.39	0	0.00024	skipped	enhanced
21	-	chr21:37223419-37267918	ENSG00000157538	DSCR3	protein_coding	2	37261082		exon	3772	37223424		utr3	32864	ATTAAA_21_PAS1	AATAAA_21_PAS0	0.54754	-0.39055	0.57	0.41	0	0	skipped	enhanced
2	+	chr2:48440597-48515390	ENSG00000162869	PPP1R21	protein_coding	2	48471448		exon	1752	48515384		utr3	24489	AATAAA_17_PAS0	AATAAA_21_PAS0	0.58366	-0.37275	0.63	0.47	0	0	skipped	enhanced
19	+	chr19:11987616-12046274	ENSG00000219665	AC008770.1	processed_transcript	3	12003808		exon	5977	12046273		exon	695	AATAAA_22_PAS0	AATAAA_17_PAS0	0.51373	-0.37624	0.56	0.4	0	0.03772	skipped	enhanced
10	+	chr10:99706240-99756133	ENSG00000119929	CUTC	protein_coding	4	99707155		intron	25407	99756130		utr3	27529	AATATA_23_PAS6	AATAAA_18_PAS0	0.85401	-0.58792	0.73	0.49	0	0	skipped	enhanced
22	-	chr22:38219290-38273033	ENSG00000198792	TMEM184B	protein_coding	2	38226100		intron	19975	38219324		utr3	63471	AACAAA_11_PAS13	AATAAA_20_PAS0	-0.35989	0.34183	0.41	0.53	0	0	composite	repressed
X	+	chrX:2691178-2741308	ENSG00000002586	CD99	protein_coding	3	2736436		intron	16483	2741227		utr3	72077	AATAAA_25_PAS0	ATTAAA_21_PAS1	-0.8283	0.65329	0.36	0.59	0	0	composite	repressed
15	+	chr15:90001391-90082205	ENSG00000140548	ZNF710	protein_coding	2	90074530		utr3	2719	90082189		utr3	41320	AATAAA_18_PAS0	AATAAA_17_PAS0	0.83116	-0.59571	0.73	0.5	0	0	skipped	enhanced
2	+	chr2:69893559-69905574	ENSG00000124380	SNRNP27	protein_coding	2	69904669		utr3	11750	69905234		intron	27572	AATAAA_24_PAS0	ATTACA_8_PAS14	0.32017	-0.29307	0.59	0.48	0	0	skipped	enhanced
1	-	chr1:33007939-33080995	ENSG00000004455	AK2	protein_coding	2	33013044		utr3	169442	33008882		utr3	52555	ATTAAA_23_PAS1	AATAAA_19_PAS0	0.49533	-0.50629	0.62	0.44	0	0	skipped	enhanced
6	+	chr6:26158145-26171348	ENSG00000158373	HIST1H2BD	protein_coding	3	26158636		utr3	4657	26171345		utr3	17634	AATAAA_22_PAS0	AATAAA_21_PAS0	1.6036	-0.72357	0.93	0.74	0	0	skipped	enhanced
20	-	chr20:473590-543820	ENSG00000101266	CSNK2A1	protein_coding	4	482695		utr3	51016	474505		intron	4332	AATAAA_23_PAS0	AATAAA_20_PAS0	0.28058	-0.82401	0.62	0.43	0	0	skipped	enhanced
22	+	chr22:24555502-24583748	ENSG00000100028	SNRPD3	protein_coding	3	24572133		utr3	137793	24576918		intron	33810	AATAAA_24_PAS0	ATTAAA_21_PAS1	0.50865	-0.58712	0.58	0.38	0	0	skipped	enhanced
15	-	chr15:70829129-70854158	ENSG00000166173	LARP6	protein_coding	2	70851430		utr3	6029	70831551		utr3	17543	AATAAA_25_PAS0	AATAAA_18_PAS0	0.52397	-0.47206	0.59	0.42	0	0	skipped	enhanced
5	+	chr5:62306161-62403970	ENSG00000068796	KIF2A	protein_coding	4	62386381		utr3	19010	62388739		intron	32917	AATAAA_21_PAS0	AATAAA_17_PAS0	0.62255	-0.27245	0.62	0.46	0	1e-05	skipped	enhanced
20	-	chr20:32443058-32585073	ENSG00000197183	NOL4L	protein_coding	3	32464780		utr3	3002	32443060		utr3	42610	AATAAA_22_PAS0	AATAAA_22_PAS0	0.66495	-0.29232	0.6	0.43	0	0	skipped	enhanced
4	+	chr4:30720414-31146804	ENSG00000169851	PCDH7	protein_coding	8	30731969		utr3	1273	31146799		utr3	15671	ATTAAA_27_PAS1	ATTAAA_26_PAS1	1.5326	-0.95546	0.9	0.61	0	0	skipped	enhanced
16	-	chr16:53597682-53703937	ENSG00000103494	RPGRIP1L	protein_coding	4	53695961		utr3	1978	53599237		utr3	571	AATAAA_25_PAS0	AATAAA_19_PAS0	0.96936	-0.77769	0.77	0.51	0	0.00046	skipped	enhanced
5	+	chr5:35617843-35814610	ENSG00000152582	SPEF2	protein_coding	6	35670285		utr3	1820	35814609		utr3	1877	AATAAA_23_PAS0	AATAAA_25_PAS0	0.82642	-0.64647	0.48	0.23	0	0.00473	skipped	enhanced
22	+	chr22:40857076-40932814	ENSG00000196236	XPNPEP3	protein_coding	9	40866807		intron	2329	40926553		utr3	660	AATAAA_28_PAS0	AATATA_25_PAS6	-1.11368	1.29343	0.38	0.76	0	0	composite	repressed
8	+	chr8:17246570-17302426	ENSG00000155975	VPS37A	protein_coding	5	17286605		utr3	4415	17299814		intron	1742	TATAAA_17_PAS2	AATAAA_28_PAS0	0.71399	-0.53609	0.58	0.37	0	0.01934	skipped	enhanced
10	+	chr10:12129636-12169960	ENSG00000065665	SEC61A2	protein_coding	4	12164826		utr3	3297	12169956		utr3	637	AATAAA_21_PAS0	AATAAA_19_PAS0	0.96413	-0.67455	0.72	0.44	0	0.00465	skipped	enhanced
10	-	chr10:73436427-73496023	ENSG00000107758	PPP3CB	protein_coding	3	73443789		utr3	53233	73436805		utr3	46264	AATAAA_23_PAS0	AATAAA_29_PAS0	0.43066	-0.3002	0.56	0.43	0	0	skipped	enhanced
12	+	chr12:53452101-53481161	ENSG00000197111	PCBP2	protein_coding	4	53475545		utr3	16029	53480806		utr3	37682	AATAAA_17_PAS0	AGTAAA_21_PAS3	0.87972	-0.47718	0.66	0.43	0	0	skipped	enhanced
7	+	chr7:103297421-103329510	ENSG00000105819	PMPCB	protein_coding	3	103312348		utr3	27745	103316360		intron	4825	AATAAA_20_PAS0	AATAAA_20_PAS0	0.35844	-0.64334	0.5	0.34	0	0	skipped	enhanced
3	-	chr3:115802362-117139388	ENSG00000185565	LSAMP	protein_coding	15	117127793		intron	3808	116444203		intron	1233	ATTACA_16_PAS14	TATAAA_20_PAS2	-1.55914	1.17512	0.18	0.57	0	0.00013	composite	repressed
1	-	chr1:46557407-46607713	ENSG00000079277	MKNK1	protein_coding	3	46580441		utr3	2570	46557418		utr3	35851	AATAAA_21_PAS0	AATAAA_16_PAS0	0.38611	-0.32023	0.56	0.42	0	1e-05	skipped	enhanced
10	-	chr10:79663087-79826593	ENSG00000225484	NUTM2B-AS1	antisense_RNA	12	79790568		intron	2539	79765791		exon	3553	AATAAA_21_PAS0	ATTAAA_25_PAS1	-0.83509	1.06887	0.35	0.65	0	0	composite	repressed
2	+	chr2:213284378-214410500	ENSG00000144451	SPAG16	protein_coding	7	213317424		utr3	1219	213584567		intron	2653	AATAAA_22_PAS0	AAGAAA_23_PAS9	0.94646	-0.48164	0.62	0.37	0	0.00019	skipped	enhanced
10	+	chr10:94501433-94613904	ENSG00000119969	HELLS	protein_coding	8	94537452		intron	956	94558137		intron	3054	AATAAA_22_PAS0	AAGAAA_19_PAS9	-1.19542	1.50342	0.36	0.79	0	0	composite	repressed
12	+	chr12:14774382-14778001	ENSG00000246705	H2AFJ	protein_coding	3	14775023		utr3	47455	14777999		utr3	14282	AATAAA_19_PAS0	ATTAAA_18_PAS1	0.45165	-0.66187	0.5	0.31	0	0	skipped	enhanced
9	-	chr9:124878356-124948491	ENSG00000136935	GOLGA1	protein_coding	3	124942610		intron	20533	124879202		utr3	4693	AATAAA_17_PAS0	AATAAA_24_PAS0	-0.64813	0.61409	0.28	0.5	0	0	composite	repressed
2	+	chr2:231961244-232344349	ENSG00000144535	DIS3L2	protein_coding	5	232136246		intron	4366	232198537		utr3	1746	AATAAA_23_PAS0	ATTATA_18_PAS15	-0.67911	0.82806	0.4	0.66	0	0.00025	composite	repressed
2	-	chr2:174799362-175005368	ENSG00000128656	CHN1	protein_coding	4	174939509		intron	1289	174847348		utr5	18435	AATAAT_22_PAS12	AATATA_11_PAS6	-0.88529	0.71981	0.3	0.57	0	0.00214	composite	repressed
9	+	chr9:127794596-127814326	ENSG00000136877	FPGS	protein_coding	2	127796100		intron	34423	127814058		utr3	74622	AATAAA_20_PAS0	ATTAAA_22_PAS1	-0.54212	0.53191	0.35	0.53	0	0	composite	repressed
7	-	chr7:50444127-50542534	ENSG00000132436	FIGNL1	protein_coding	2	50458444		intron	7951	50444135		utr3	22735	AATAAA_16_PAS0	ATTAAA_20_PAS1	-0.04749	0.04758	0.63	0.67	0	0	composite	repressed
12	+	chr12:4562203-4615301	ENSG00000010219	DYRK4	protein_coding	3	4585785		intron	6387	4613876		utr3	18791	AATAAT_11_PAS12	CATAAA_28_PAS5	-1.59748	0.88108	0.13	0.48	0	0	composite	repressed
8	+	chr8:109362476-109530329	ENSG00000205038	PKHD1L1	protein_coding	2	109369969		intron	651	109530280		utr3	2361	AATAAA_17_PAS0	TATAAA_21_PAS2	-0.73136	0.47062	0.19	0.37	0	0	composite	repressed
17	+	chr17:35578045-35726408	ENSG00000006125	AP2B1	protein_coding	4	35708658		intron	17828	35724085		utr3	27674	TATAAA_24_PAS2	ATTAAA_24_PAS1	-0.37427	0.38593	0.45	0.59	0	0.00012	composite	repressed
9	+	chr9:34665664-34681297	ENSG00000230074	AL162231.2	antisense_RNA	2	34669256		intron	1613	34670222		intron	921	AATAAA_23_PAS0	AATAAA_20_PAS0	-0.60407	0.71151	0.34	0.57	0	0	composite	repressed
4	-	chr4:105682626-105895985	ENSG00000138785	INTS12	protein_coding	4	105855001		intron	2309	105706072		intron	3858	AATAGA_20_PAS11	AAGAAA_19_PAS9	-1.25891	0.96741	0.2	0.53	0	2e-05	composite	repressed
4	+	chr4:155666710-155732348	ENSG00000164116	GUCY1A3	protein_coding	6	155679060		intron	1747	155727073		intron	1732	ATTAAA_25_PAS1	AACAAA_7_PAS13	-0.63281	0.57268	0.33	0.54	0	0.03654	composite	repressed
17	+	chr17:50634776-50692251	ENSG00000108846	ABCC3	protein_coding	2	50685462		intron	5611	50691700		utr3	82024	AATAAA_23_PAS0	AATAAA_22_PAS0	-0.5035	0.42955	0.54	0.7	0	0	composite	repressed
12	-	chr12:123152319-123244013	ENSG00000051825	MPHOSPH9	protein_coding	4	123243070		intron	1443	123156777		utr3	903	GATAAA_17_PAS7	ATTAAA_17_PAS1	-0.89556	0.48722	0.42	0.66	0	0.00129	composite	repressed
6	-	chr6:32190765-32195522	ENSG00000213654	GPSM3	protein_coding	2	32194843		intron	52345	32190766		utr3	5057	AATAAA_21_PAS0	AATAAA_21_PAS0	-0.67989	0.76298	0.23	0.46	0	0	composite	repressed
3	+	chr3:48918820-48986381	ENSG00000177479	ARIH2	protein_coding	7	48937661		intron	4655	48983678		utr3	24114	AATAAA_28_PAS0	AATAAA_23_PAS0	-0.80588	0.67971	0.33	0.59	0	0.00059	composite	repressed
20	+	chr20:9986125-10058302	ENSG00000132623	ANKEF1	protein_coding	3	10007105		intron	6357	10045049		intron	1228	ATTAAA_20_PAS1	AATAAA_19_PAS0	-2.02959	0.80047	0.18	0.62	0	0	composite	repressed
11	+	chr11:131370477-132336821	ENSG00000182667	NTM	protein_coding	12	131816537		intron	8765	132005504		intron	1034	AACAAG_17_PAS16	AATAAA_19_PAS0	-0.85208	0.84667	0.21	0.42	0	7e-05	composite	repressed
2	+	chr2:32357027-32618898	ENSG00000115760	BIRC6	protein_coding	10	32507935		intron	1904	32554474		intron	1474	AATAAA_18_PAS0	TATAAA_16_PAS2	-1.16705	0.6392	0.31	0.63	0	0.00466	composite	repressed
8	-	chr8:73420368-73688689	ENSG00000040341	STAU2	protein_coding	15	73542978		intron	1809	73421171		utr3	566	AATAAA_22_PAS0	AATAAA_25_PAS0	-0.98504	0.89963	0.38	0.67	0	0.00122	composite	repressed
1	+	chr1:24319321-24364481	ENSG00000158055	GRHL3	protein_coding	2	24323676		intron	676	24355311		utr3	1708	AATAAA_28_PAS0	AATAAA_26_PAS0	-1.06992	0.99835	0.64	0.89	0	0	composite	repressed
5	-	chr5:58969037-60522119	ENSG00000113448	PDE4D	protein_coding	7	60047276		intron	4399	59601440		intron	5917	GATAAA_13_PAS7	ATTATA_20_PAS15	-0.69904	0.76433	0.27	0.52	0	0.00113	composite	repressed
11	-	chr11:116843401-117098436	ENSG00000160584	SIK3	protein_coding	9	116918037		intron	3514	116869524		utr3	1193	AATAAA_22_PAS0	AATAAA_20_PAS0	-1.01238	0.77054	0.32	0.62	0	0.00325	composite	repressed
6	-	chr6:25081067-25166554	ENSG00000168405	CMAHP	transcribed_unitary_pseudogene	5	25146546		intron	29013	25105746		intron	4844	AATAAA_22_PAS0	AATAAA_19_PAS0	-0.50922	1.02514	0.33	0.58	0	0	composite	repressed
7	+	chr7:23181826-23201010	ENSG00000136243	NUPL2	protein_coding	3	23190825		intron	1250	23201004		utr3	13634	AATAAA_27_PAS0	AATAAA_21_PAS0	-0.97633	0.1323	0.4	0.61	0	0.02469	composite	repressed
15	+	chr15:22773062-22829790	ENSG00000170113	NIPA1	protein_coding	3	22778738		intron	5289	22825465		utr3	5265	ATTAAA_24_PAS1	ATTAAA_21_PAS1	-0.66168	0.45392	0.36	0.57	0	0	composite	repressed
16	+	chr16:2339149-2426698	ENSG00000238098	ABCA17P	transcribed_unitary_pseudogene	2	2342493		intron	860	2361654		exon	1694	AATAAT_30_PAS12	AATAAA_18_PAS0	-1.09546	0.89411	0.31	0.63	0	0	composite	repressed
10	+	chr10:23694745-24547847	ENSG00000120549	KIAA1217	protein_coding	6	24251394		intron	12280	24545314		utr3	2615	AAGAAA_19_PAS9	AATAAA_22_PAS0	-1.26432	1.99437	0.31	0.81	0	0	composite	repressed
11	-	chr11:111352251-111455629	ENSG00000110777	POU2AF1	protein_coding	4	111384734		intron	3266	111362151		intron	3602	AATAAA_24_PAS0	ATTAAA_23_PAS1	-3.1502	0.89797	0.28	0.88	0	0	composite	repressed
3	+	chr3:19947078-19985174	ENSG00000144566	RAB5A	protein_coding	5	19954523		intron	11861	19984500		utr3	801	AATACA_20_PAS4	AATAAA_20_PAS0	-0.48615	1.21512	0.31	0.6	0	0	composite	repressed
19	-	chr19:10133344-10231285	ENSG00000130816	DNMT1	protein_coding	2	10221432		intron	46988	10133346		utr3	165654	AATAAA_21_PAS0	AATAAA_20_PAS0	-0.47108	0.46676	0.41	0.57	0	0	composite	repressed
3	-	chr3:32996607-33097229	ENSG00000170266	GLB1	protein_coding	2	33083567		intron	54276	32996733		utr3	127694	AATAAA_18_PAS0	AATAAA_15_PAS0	-0.27494	0.26734	0.38	0.48	0	0	composite	repressed
12	+	chr12:6913744-6923697	ENSG00000111674	ENO2	protein_coding	2	6914227		intron	11521	6923695		utr3	42262	AATAAA_18_PAS0	ATTAAA_19_PAS1	-0.61467	0.5915	0.4	0.62	0	0	composite	repressed
1	-	chr1:247008093-247078810	ENSG00000135747	ZNF670-ZNF695	protein_coding	2	247035551		intron	2284	247033690		intron	1761	AATAAA_19_PAS0	AATAAA_16_PAS0	-0.70657	0.74864	0.37	0.65	0	0	composite	repressed
14	-	chr14:57999734-58298138	ENSG00000139971	C14orf37	protein_coding	5	58247856		intron	813	58004055		utr3	1643	AATAAA_16_PAS0	ATTAAA_20_PAS1	-1.53704	0.98585	0.33	0.75	0	0	composite	repressed
9	-	chr9:37919133-38069210	ENSG00000107338	SHB	protein_coding	2	38063819		intron	41260	37919552		utr3	3285	AATAAA_19_PAS0	ATTAAA_19_PAS1	-0.48038	0.57475	0.38	0.56	0	0	composite	repressed
3	+	chr3:135965672-136147890	ENSG00000073711	PPP2R3A	protein_coding	3	136117482		intron	1995	136145652		utr3	1260	AATAGA_14_PAS11	AATAAA_19_PAS0	-0.41173	0.66607	0.48	0.65	0	0.00019	composite	repressed
1	+	chr1:162561505-162599841	ENSG00000117143	UAP1	protein_coding	2	162598196		intron	10404	162599830		utr3	49427	AATATA_17_PAS6	AATAAA_19_PAS0	-0.4997	0.47123	0.36	0.52	0	0	composite	repressed
2	+	chr2:222424516-222560947	ENSG00000163082	SGPP2	protein_coding	3	222467943		intron	16588	222559049		utr3	6050	AAGAAA_23_PAS9	GATAAA_19_PAS7	-0.87389	1.1438	0.26	0.6	0	0	composite	repressed
4	-	chr4:185585443-185956651	ENSG00000154556	SORBS2	protein_coding	3	185639965		intron	11656	185586804		utr3	9778	AATAAA_21_PAS0	ATTAAA_25_PAS1	-0.68511	0.34252	0.22	0.4	0	0.00249	composite	repressed
3	-	chr3:14112076-14124869	ENSG00000163528	CHCHD4	protein_coding	2	14120830		intron	4039	14112082		utr3	43432	AATAAA_29_PAS0	ATTAAA_21_PAS1	-0.6135	0.5306	0.31	0.49	0	0	composite	repressed
1	+	chr1:78303883-78539748	ENSG00000122420	PTGFR	protein_coding	10	78350545		intron	2342	78539748		utr3	22358	AATAAA_21_PAS0	AATAAA_19_PAS0	-0.42035	0.62683	0.18	0.3	0	0	composite	repressed
18	-	chr18:5392380-5630699	ENSG00000082397	EPB41L3	protein_coding	3	5574404		intron	5397	5392388		utr3	36257	AATAAG_7_PAS17	AATAAA_21_PAS0	-0.4141	0.43368	0.29	0.43	0	0	composite	repressed
16	+	chr16:636816-648473	ENSG00000172366	MCRIP2	protein_coding	2	639770		intron	1237	648473		utr3	16550	AATAAA_18_PAS0	AATAAA_19_PAS0	-0.7641	0.52851	0.41	0.64	0	0	composite	repressed
12	+	chr12:12927725-12984644	ENSG00000247498	GPRC5D-AS1	antisense_RNA	6	12962245		intron	17202	12980559		exon	6040	AATAAA_20_PAS0	AATACA_26_PAS4	-1.36173	1.65484	0.16	0.61	0	0	composite	repressed
7	+	chr7:18086948-19002415	ENSG00000048052	HDAC9	protein_coding	3	18328122		intron	1815	18668841		utr3	23715	AATAAA_23_PAS0	AATAAA_19_PAS0	-1.37804	0.57243	0.31	0.63	0	0.00013	composite	repressed
2	+	chr2:9843353-9934415	ENSG00000115750	TAF1B	protein_coding	5	9864200		intron	3426	9876561		intron	1009	AACAAA_22_PAS13	AATAAA_21_PAS0	-0.54432	1.15273	0.42	0.7	0	0.00035	composite	repressed
7	+	chr7:77043776-77122432	ENSG00000259628	AC007000.3	processed_transcript	3	77051855		intron	978	77077060		intron	653	AATAAA_22_PAS0	ATTAAA_19_PAS1	-1.31495	0.76263	0.29	0.63	0	0	composite	repressed
8	-	chr8:94372169-94436951	ENSG00000265817	FSBP	protein_coding	4	94425545		intron	526	94407703		utr3	734	AATAAA_20_PAS0	TATAAA_8_PAS2	-1.16101	0.87491	0.48	0.78	0	0.01065	composite	repressed
10	+	chr10:10798396-11336674	ENSG00000048740	CELF2	protein_coding	12	10896363		intron	3083	11334356		utr3	55688	TATAAA_17_PAS2	ATTAAA_18_PAS1	-1.18742	0.86701	0.2	0.43	0	0	composite	repressed
14	-	chr14:31334311-31446034	ENSG00000203546	AL139353.1	protein_coding	10	31422850		intron	1608	31343587		intron	1137	AATAAA_20_PAS0	TATAAA_20_PAS2	-1.6355	0.65749	0.25	0.63	0	0.00196	composite	repressed
10	+	chr10:92834712-93059492	ENSG00000138190	EXOC6	protein_coding	4	92848040		intron	1973	92916029		exon	1968	AATAAA_21_PAS0	AATAAA_21_PAS0	-1.48378	0.9614	0.18	0.55	0	0	composite	repressed
1	+	chr1:60865258-61462792	ENSG00000162599	NFIA	protein_coding	3	61269210		intron	6953	61462786		utr3	71092	AATACA_25_PAS4	AATAAA_19_PAS0	0.52458	-0.48985	0.46	0.31	0	0	composite	enhanced
11	-	chr11:77659995-77821016	ENSG00000048649	RSF1	protein_coding	11	77690884		intron	3309	77665400		utr3	1475	AATAAA_19_PAS0	ATTAAA_24_PAS1	0.97647	-0.49747	0.68	0.42	0	0.00234	composite	enhanced
7	+	chr7:30362399-30412501	ENSG00000281593	AC006978.2	protein_coding	5	30366570		intron	6010	30370458		intron	2796	AGTAAA_18_PAS3	AATAAA_21_PAS0	0.46796	-0.40219	0.64	0.49	0	0.01696	composite	enhanced
3	+	chr3:11272308-11557664	ENSG00000197548	ATG7	protein_coding	4	11316708		intron	1921	11396982		intron	21535	AATAAA_18_PAS0	AATAGA_23_PAS11	1.10074	-0.29253	0.65	0.41	0	0.00027	composite	enhanced
19	+	chr19:16661126-16690028	ENSG00000072954	TMEM38A	protein_coding	2	16684600		intron	892	16690020		utr3	10738	AATAAA_20_PAS0	AATAAA_17_PAS0	0.98708	-0.63556	0.65	0.37	0	0	composite	enhanced
6	-	chr6:88139863-88166358	ENSG00000118432	CNR1	protein_coding	5	88165358		intron	1496	88139876		utr3	4767	AATAAA_21_PAS0	AATAAA_21_PAS0	1.63758	-0.88158	0.67	0.28	0	0	composite	enhanced
7	+	chr7:64307458-64354859	ENSG00000234444	ZNF736	protein_coding	7	64337365		intron	2491	64353922		utr3	2823	ATTAAA_21_PAS1	AATAAA_27_PAS0	1.24101	-0.47925	0.76	0.48	0	0	composite	enhanced
22	+	chr22:46762616-47175698	ENSG00000054611	TBC1D22A	protein_coding	7	46913191		intron	1741	47175689		utr3	11313	AATAAA_23_PAS0	AATAAA_15_PAS0	0.89667	-0.3761	0.63	0.42	0	0	composite	enhanced
3	+	chr3:45001547-45036070	ENSG00000163815	CLEC3B	protein_coding	3	45011469		intron	75489	45036069		utr3	28627	ATTAAA_19_PAS1	AATAAA_28_PAS0	0.49763	-1.99744	0.52	0.17	0	0	composite	enhanced
6	-	chr6:111660331-111873451	ENSG00000010810	FYN	protein_coding	7	111670900		intron	4478	111660333		utr3	7361	AATAAA_16_PAS0	ATTAAA_25_PAS1	1.03124	-0.78147	0.64	0.34	0	1e-05	composite	enhanced
4	-	chr4:15960242-15969308	ENSG00000137441	FGFBP2	protein_coding	2	15968233		intron	27731	15960247		utr3	15559	AATAAA_16_PAS0	AATAAA_18_PAS0	0.20406	-0.20454	0.71	0.52	0	0	composite	enhanced
12	+	chr12:101696946-101744139	ENSG00000111666	CHPT1	protein_coding	2	101725300		intron	7558	101729066		utr3	143545	AATGAA_14_PAS8	AATAAA_19_PAS0	0.36944	-0.34552	0.5	0.39	0	0	composite	enhanced
1	-	chr1:196225778-196609224	ENSG00000162687	KCNT2	protein_coding	8	196273337		intron	693	196225782		utr3	3932	AATAAA_17_PAS0	AATAAA_28_PAS0	1.37561	-0.60541	0.53	0.21	0	0.00015	composite	enhanced
5	-	chr5:126531199-126595417	ENSG00000164904	ALDH7A1	protein_coding	4	126581143		intron	1017	126543231		utr3	13208	AATGAA_22_PAS8	ATTAAA_17_PAS1	1.01226	-0.39171	0.59	0.36	0	0	composite	enhanced
3	+	chr3:101779201-101827391	ENSG00000144815	NXPE3	protein_coding	7	101806239		intron	1563	101827080		utr3	2304	AATAAA_28_PAS0	AATAAA_24_PAS0	1.29253	-0.40488	0.65	0.38	0	0.00833	composite	enhanced
12	-	chr12:123470053-123533717	ENSG00000188026	RILPL1	protein_coding	3	123515272		intron	1192	123471824		utr3	3048	AATAAA_20_PAS0	AACAAA_18_PAS13	0.91695	-0.34106	0.58	0.37	0	0.01382	composite	enhanced
10	-	chr10:13438483-13528973	ENSG00000165626	BEND7	protein_coding	3	13480885		intron	1791	13441089		utr3	17510	AATAAA_20_PAS0	AATAAA_17_PAS0	0.70887	-0.44593	0.52	0.33	0	9e-05	composite	enhanced
5	+	chr5:168291650-168472302	ENSG00000113645	WWC1	protein_coding	6	168385831		intron	726	168471941		utr3	11401	AATAAA_18_PAS0	AATAAA_18_PAS0	2.45691	-0.65013	0.78	0.29	0	0	composite	enhanced
11	+	chr11:102047442-102084559	ENSG00000137691	C11orf70	protein_coding	4	102048048		intron	1312	102083584		utr3	889	AATAAA_29_PAS0	ACTAAA_25_PAS10	1.52833	-0.59252	0.73	0.35	0	0.00328	composite	enhanced
6	+	chr6:7726796-7881421	ENSG00000153162	BMP6	protein_coding	2	7731853		intron	1906	7881417		utr3	13457	AGTAAA_16_PAS3	ATTAAA_22_PAS1	0.82445	-0.68199	0.58	0.33	0	0	composite	enhanced
7	+	chr7:152759748-152855377	ENSG00000133627	ACTR3B	protein_coding	4	152845878		intron	852	152855370		utr3	9645	AATAAA_17_PAS0	AATAAA_23_PAS0	1.17813	-0.218	0.77	0.55	0	0	composite	enhanced
21	+	chr21:32412005-32515396	ENSG00000166979	EVA1C	protein_coding	5	32495688		intron	2789	32515386		utr3	11031	AATAAA_22_PAS0	AATAAA_21_PAS0	1.08805	-0.35925	0.64	0.39	0	0.00421	composite	enhanced
11	-	chr11:110174879-110296721	ENSG00000137710	RDX	protein_coding	4	110274143		intron	6989	110229450		utr3	90801	AATAAG_13_PAS17	AATAAA_18_PAS0	0.65905	-0.48257	0.57	0.37	0	0	composite	enhanced
12	-	chr12:26336514-26833197	ENSG00000123104	ITPR2	protein_coding	15	26476504		intron	981	26336518		utr3	15701	AATAAA_26_PAS0	AATAAA_21_PAS0	1.48468	-0.59183	0.75	0.44	0	7e-05	composite	enhanced
17	+	chr17:35243035-35273654	ENSG00000166750	SLFN5	protein_coding	3	35245798		intron	11314	35273651		utr3	92317	AATAAA_21_PAS0	AATAAA_25_PAS0	1.0419	-0.25153	0.66	0.44	0	0	composite	enhanced
2	+	chr2:235494088-236131799	ENSG00000157985	AGAP1	protein_coding	14	235913425		intron	2900	236131791		utr3	16977	AATAAA_17_PAS0	AATAAA_22_PAS0	1.64512	-0.77833	0.72	0.35	0	0	composite	enhanced
6	-	chr6:43308797-43369477	ENSG00000171467	ZNF318	protein_coding	4	43354179		intron	4353	43331489		utr3	2979	AATAAA_23_PAS0	AATAAA_23_PAS0	0.6659	-0.58268	0.65	0.44	0	0	composite	enhanced
8	-	chr8:140657899-141002215	ENSG00000169398	PTK2	protein_coding	4	140877873		intron	7127	140658404		utr3	132074	AATAAA_20_PAS0	ATTAAA_19_PAS1	0.71145	-0.42837	0.67	0.48	0	0	composite	enhanced
1	+	chr1:220528182-220664460	ENSG00000116141	MARK1	protein_coding	6	220582896		intron	5079	220663929		utr3	7068	AATAAA_25_PAS0	AATAAA_25_PAS0	1.16868	-0.38089	0.82	0.58	0	0.01372	composite	enhanced
4	+	chr4:99088856-99301355	ENSG00000246090	AP002026.1	antisense_RNA	3	99103109		intron	1033	99301355		exon	1647	AATAAA_23_PAS0	ATTAAA_21_PAS1	0.79417	-0.64757	0.63	0.39	0	0	composite	enhanced
9	-	chr9:76611375-76906086	ENSG00000106772	PRUNE2	protein_coding	3	76628735		intron	673	76611376		utr3	10456	AATAAA_21_PAS0	AATAAA_17_PAS0	0.81185	-0.60038	0.64	0.39	0	0	composite	enhanced
10	-	chr10:20779972-21174186	ENSG00000078114	NEBL	protein_coding	13	20815525		intron	3092	20779975		utr3	4564	AATAAA_18_PAS0	AATAAA_15_PAS0	0.77819	-0.98588	0.48	0.2	0	0	composite	enhanced
12	+	chr12:69801668-69855362	ENSG00000258052	AC025263.2	protein_coding	5	69815722		intron	18296	69822839		intron	7784	AATAAA_19_PAS0	AATAAA_19_PAS0	0.52728	-0.5793	0.55	0.36	0	0	composite	enhanced
8	-	chr8:144876496-144902167	ENSG00000196150	ZNF250	protein_coding	7	144899852		intron	1783	144876956		utr3	4097	AATAAA_29_PAS0	AATAAA_19_PAS0	1.04448	-1.01282	0.74	0.42	0	0	composite	enhanced
14	+	chr14:24120955-24131273	ENSG00000259371	AL136295.3	protein_coding	2	24124028		intron	157540	24125240		intron	17640	AATAAA_20_PAS0	AATAAA_27_PAS0	0.35471	-0.37276	0.51	0.4	0	0	composite	enhanced
4	+	chr4:20253259-20620560	ENSG00000145147	SLIT2	protein_coding	4	20339810		intron	17238	20620555		utr3	194658	AAGAAA_17_PAS9	ATTAAA_19_PAS1	0.54813	-0.28101	0.35	0.22	0	7e-05	composite	enhanced
10	+	chr10:45374175-45446118	ENSG00000012779	ALOX5	protein_coding	2	45439157		intron	4980	45446112		utr3	90290	AATAAA_23_PAS0	AATAAA_16_PAS0	0.49937	-0.39591	0.43	0.29	0	0	composite	enhanced
2	+	chr2:201182880-201229405	ENSG00000003400	CASP10	protein_coding	5	201208636		intron	1240	201222196		intron	1960	AATAAA_21_PAS0	ATTAAA_19_PAS1	1.11154	-0.70478	0.67	0.36	0	1e-05	composite	enhanced
2	-	chr2:151788983-151828491	ENSG00000162980	ARL5A	protein_coding	5	151826222		intron	4629	151796663		intron	73772	AATAAA_21_PAS0	ATTATA_17_PAS15	0.88937	-0.48762	0.6	0.37	0	0	composite	enhanced
3	-	chr3:33496244-33718355	ENSG00000163539	CLASP2	protein_coding	6	33566383		intron	1325	33555931		intron	1142	AATAAA_17_PAS0	AATAAA_21_PAS0	1.01481	-0.69512	0.6	0.31	0	8e-05	composite	enhanced
18	-	chr18:80157231-80247545	ENSG00000178184	PARD6G	protein_coding	4	80202561		intron	2036	80157274		utr3	4506	ATTAAA_29_PAS1	ATTAAA_21_PAS1	0.72097	-0.45297	0.75	0.56	0	0	composite	enhanced
16	+	chr16:3611727-3680142	ENSG00000213918	DNASE1	protein_coding	2	3620690		intron	837	3665469		utr3	3363	AATAAA_20_PAS0	AATAAA_28_PAS0	1.08048	-0.76339	0.76	0.46	0	0	composite	enhanced
2	-	chr2:172480839-172556595	ENSG00000225205	AC078883.1	antisense_RNA	4	172555277		intron	2094	172529889		intron	2189	AATAAA_25_PAS0	AACAAA_28_PAS13	0.96342	-0.55807	0.84	0.65	0	0	composite	enhanced
2	+	chr2:230327183-230403731	ENSG00000185404	SP140L	protein_coding	2	230379825		intron	2591	230403729		utr3	17682	AATAAA_22_PAS0	ATTAAA_22_PAS1	0.50661	-0.37144	0.67	0.53	0	0	composite	enhanced
2	-	chr2:165857474-165953842	ENSG00000123607	TTC21B	protein_coding	8	165880559		intron	614	165873362		utr3	3711	AATAAA_27_PAS0	AATAAA_20_PAS0	1.16166	-0.64828	0.69	0.39	0	0	composite	enhanced
19	-	chr19:20535824-20565808	ENSG00000237440	ZNF737	protein_coding	4	20547579		intron	2253	20541775		intron	3367	AATAAA_21_PAS0	ATTAAA_19_PAS1	0.80143	-0.45951	0.62	0.4	0	4e-05	composite	enhanced
15	-	chr15:28111039-28322151	ENSG00000128731	HERC2	protein_coding	6	28319834		intron	2439	28111043		utr3	18992	AGTAAA_16_PAS3	AATAAA_16_PAS0	1.16888	-0.28841	0.71	0.45	0	0.01844	composite	enhanced
12	-	chr12:53507855-53626409	ENSG00000170653	ATF7	protein_coding	5	53599967		intron	967	53512054		intron	11165	AATAAA_17_PAS0	ATTAAA_21_PAS1	0.9075	-0.30672	0.68	0.47	0	0.015	composite	enhanced
1	+	chr1:76867440-77065710	ENSG00000117069	ST6GALNAC5	protein_coding	9	76890001		intron	1330	77064063		utr3	9045	AATAAA_20_PAS0	AACAAA_27_PAS13	1.51139	-0.37398	0.67	0.35	0	0.017	composite	enhanced
17	-	chr17:45435899-45490748	ENSG00000225190	PLEKHM1	protein_coding	2	45465243		intron	3273	45435903		utr3	27707	ATTACA_19_PAS14	AGTAAA_20_PAS3	0.58465	-0.47307	0.65	0.45	0	0	composite	enhanced
4	-	chr4:15604538-15681678	ENSG00000118564	FBXL5	protein_coding	4	15667565		intron	4659	15604539		utr3	11684	ATTAAA_20_PAS1	AATAAA_17_PAS0	2.65762	-0.27543	0.83	0.38	0	0.00792	composite	enhanced
3	-	chr3:155375579-155745066	ENSG00000114805	PLCH1	protein_coding	5	155579977		intron	966	155479881		utr3	2023	AATACA_19_PAS4	ATTAAA_19_PAS1	1.06589	-0.29895	0.73	0.52	0	0.02399	composite	enhanced
20	+	chr20:18288282-18316995	ENSG00000125846	ZNF133	protein_coding	2	18294636		intron	1250	18316993		utr3	15887	AATAAA_20_PAS0	AATAAA_27_PAS0	0.75174	-0.42481	0.67	0.5	0	0	composite	enhanced
6	+	chr6:2765413-2786951	ENSG00000124535	WRNIP1	protein_coding	2	2779882		intron	6447	2785743		utr3	90665	AATAAA_22_PAS0	AATAAA_18_PAS0	0.37307	-0.30352	0.64	0.53	0	0	composite	enhanced
7	+	chr7:129225022-129430210	ENSG00000158467	AHCYL2	protein_coding	3	129264476		intron	5523	129430209		utr3	32638	AAGAAA_12_PAS9	AATAAA_20_PAS0	0.76282	-0.77941	0.59	0.33	0	0	composite	enhanced
1	+	chr1:86993008-87169203	ENSG00000267561	AC093155.3	protein_coding	8	87106217		intron	8851	87169200		utr3	14903	TATAAA_17_PAS2	AATAAA_23_PAS0	0.60447	-1.30525	0.64	0.31	0	0	composite	enhanced
3	-	chr3:129647791-129893575	ENSG00000172765	TMCC1	protein_coding	6	129879110		intron	1913	129647793		utr3	24998	CATAAA_29_PAS5	AATAAA_18_PAS0	0.58254	-0.43173	0.63	0.45	0	6e-05	composite	enhanced
17	+	chr17:31937017-32001044	ENSG00000178691	SUZ12	protein_coding	3	31976697		intron	701	32000998		utr3	8422	AATATA_21_PAS6	ATTAAA_20_PAS1	1.46873	-0.19179	0.8	0.55	0	0.01162	composite	enhanced
2	-	chr2:121337775-121649586	ENSG00000074054	CLASP1	protein_coding	4	121376047		intron	3272	121337777		utr3	52638	TATAAA_20_PAS2	AATAAA_18_PAS0	0.47235	-0.41315	0.62	0.47	0	3e-05	composite	enhanced
3	+	chr3:100401192-100456318	ENSG00000206535	LNP1	protein_coding	3	100412963		intron	790	100456317		utr3	3976	AATAAA_26_PAS0	AATAAA_18_PAS0	1.35022	-0.60855	0.66	0.37	0	0	composite	enhanced
21	+	chr21:17901262-18267372	ENSG00000154645	CHODL	protein_coding	3	17936458		intron	3878	18267367		utr3	3306	ATTAAA_19_PAS1	AATAAA_23_PAS0	0.94523	-0.66605	0.87	0.7	0	0	composite	enhanced
12	+	chr12:30926427-30996598	ENSG00000110900	TSPAN11	protein_coding	2	30964513		intron	750	30996597		utr3	13165	AATAAA_19_PAS0	AATAAA_20_PAS0	1.24478	-0.71834	0.71	0.39	0	0	composite	enhanced
7	+	chr7:64666082-64711581	ENSG00000196247	ZNF107	protein_coding	5	64686884		intron	2172	64711020		utr3	13208	AATAAA_21_PAS0	AATAAA_18_PAS0	0.51499	-0.72044	0.75	0.57	0	0	composite	enhanced
6	+	chr6:87152832-87264195	ENSG00000188994	ZNF292	protein_coding	14	87245712		intron	812	87262242		utr3	1951	AATAAA_19_PAS0	ATTAAA_29_PAS1	1.40338	-0.78116	0.79	0.45	0	0	composite	enhanced
1	+	chr1:117605933-117628371	ENSG00000183508	FAM46C	protein_coding	4	117608007		intron	4645	117624783		utr3	25130	AATAAA_16_PAS0	AATAAA_16_PAS0	1.4566	-0.3372	0.88	0.67	0	0	composite	enhanced
9	+	chr9:127224264-127393659	ENSG00000136895	GARNL3	protein_coding	2	127327808		intron	1808	127393537		utr3	6910	AGTAAA_22_PAS3	AATAAA_23_PAS0	0.84317	-0.80504	0.62	0.36	0	1e-05	composite	enhanced
X	+	chrX:148500618-149000662	ENSG00000155966	AFF2	protein_coding	4	148514217		intron	1448	149000661		utr3	1917	TATAAA_24_PAS2	AATAAA_22_PAS0	1.20565	-0.77543	0.57	0.24	0	2e-05	composite	enhanced
2	+	chr2:100820151-100996828	ENSG00000170485	NPAS2	protein_coding	4	100933437		intron	767	100996828		utr3	13283	ATTAAA_17_PAS1	AATAAA_24_PAS0	1.45885	-0.49949	0.86	0.61	0	0	composite	enhanced
2	-	chr2:210021422-210171382	ENSG00000144445	KANSL1L	protein_coding	16	210149003		intron	6304	210021424		utr3	9379	AATAAA_21_PAS0	ATTAAA_16_PAS1	0.79326	-0.48691	0.46	0.29	0	8e-05	composite	enhanced
1	+	chr1:88684221-88836254	ENSG00000065243	PKN2	protein_coding	5	88814343		intron	2114	88834667		utr3	1591	AATAAA_27_PAS0	ATTAAA_22_PAS1	0.80224	-0.33115	0.59	0.38	0	0.04095	composite	enhanced
8	-	chr8:123219956-123241397	ENSG00000189376	C8orf76	protein_coding	2	123226191		intron	6587	123219990		utr3	45114	AATAAA_22_PAS0	TATAAA_23_PAS2	0.34229	-0.25436	0.65	0.56	0	0	composite	enhanced
10	+	chr10:95860547-95924843	ENSG00000270099	AL365273.2	protein_coding	3	95866706		intron	22245	95868540		intron	7775	TATAAA_28_PAS2	AATAAA_23_PAS0	0.4636	-0.34044	0.56	0.43	0	0	composite	enhanced
3	+	chr3:9362841-9386790	ENSG00000134077	THUMPD3	protein_coding	5	9382273		intron	650	9386788		utr3	3337	ATTAAA_23_PAS1	AATAAA_23_PAS0	1.6129	-0.23753	0.76	0.47	0	0.02125	composite	enhanced
11	-	chr11:644232-706714	ENSG00000177030	DEAF1	protein_coding	2	652145		intron	1558	644232		utr3	30784	ATTACA_20_PAS14	AATAAA_19_PAS0	0.77701	-0.54759	0.75	0.55	0	0	composite	enhanced
2	+	chr2:110732572-111118221	ENSG00000153093	ACOXL	protein_coding	15	110793853		intron	609	111035805		intron	1429	AATAAA_27_PAS0	ATTAAA_23_PAS1	1.64374	-0.86328	0.51	0.16	0	0.00064	composite	enhanced
8	-	chr8:51817574-51899185	ENSG00000168300	PCMTD1	protein_coding	5	51886980		intron	17486	51817584		utr3	101723	AAGAAA_20_PAS9	AATAAA_20_PAS0	0.45748	-0.48009	0.56	0.4	0	0	composite	enhanced
10	-	chr10:24981978-25062278	ENSG00000151023	ENKUR	protein_coding	3	25015746		intron	760	24981987		utr3	2423	AATAAA_25_PAS0	AATAAA_21_PAS0	1.66035	-0.46725	0.65	0.29	0	0	composite	enhanced
12	-	chr12:95516559-95551489	ENSG00000136014	USP44	protein_coding	2	95544634		intron	665	95516561		utr3	11444	ATTAAA_20_PAS1	ATTAAA_23_PAS1	0.87205	-0.48854	0.46	0.24	0	0	composite	enhanced
2	+	chr2:162318839-162371594	ENSG00000115271	GCA	protein_coding	6	162345664		intron	5098	162363119		intron	3245	AATAAA_22_PAS0	AATAAA_18_PAS0	0.58981	-0.96225	0.54	0.28	0	0	composite	enhanced
12	-	chr12:10158300-10172137	ENSG00000173391	OLR1	protein_coding	3	10167470		intron	16729	10158695		utr3	7801	AATAAA_22_PAS0	AATAAA_24_PAS0	1.31457	-0.42259	0.52	0.24	0	0	composite	enhanced
7	+	chr7:129611713-129757081	ENSG00000106459	NRF1	protein_coding	6	129621369		intron	1438	129737770		intron	1301	AATAAA_21_PAS0	AATAAA_19_PAS0	1.12055	-0.54658	0.73	0.46	0	0.00142	composite	enhanced
7	+	chr7:135148071-135166214	ENSG00000146859	TMEM140	protein_coding	2	135160371		intron	844	135166213		utr3	3821	ATTAAA_20_PAS1	ACTAAA_23_PAS10	0.84424	-0.58209	0.59	0.33	0	0	composite	enhanced
7	+	chr7:134986507-135147962	ENSG00000146856	AGBL3	protein_coding	2	134989684		intron	4718	135012510		exon	8943	AATAAA_23_PAS0	AATAAA_18_PAS0	0.62217	-0.58933	0.51	0.3	0	0	composite	enhanced
7	-	chr7:123681934-123749066	ENSG00000106299	WASL	protein_coding	2	123721364		intron	2740	123681951		utr3	54626	AATAAA_19_PAS0	AATAAA_17_PAS0	0.58302	-0.46403	0.65	0.49	0	0	composite	enhanced
7	+	chr7:30157530-30159533	ENSG00000251660	AC007036.3	sense_overlapping	5	30157700		intron	5129	30158342		intron	1283	ATTAAA_29_PAS1	TATAAA_23_PAS2	0.55196	-0.63104	0.56	0.35	0	0.00028	composite	enhanced
16	-	chr16:11679079-11742877	ENSG00000153066	TXNDC11	protein_coding	2	11705696		intron	6247	11679086		utr3	104607	AATAAA_18_PAS0	AATAAA_24_PAS0	0.92873	-0.82272	0.75	0.45	0	0	composite	enhanced
2	+	chr2:32165840-32224378	ENSG00000152683	SLC30A6	protein_coding	4	32199609		intron	2156	32224092		utr3	22050	AATAAA_19_PAS0	ATTAAA_17_PAS1	0.85388	-0.17373	0.7	0.54	0	0.00799	composite	enhanced
5	-	chr5:116443615-116574933	ENSG00000092421	SEMA6A	protein_coding	6	116549592		intron	897	116445749		utr3	8594	AATAAA_19_PAS0	AATAAA_19_PAS0	0.98787	-0.40673	0.48	0.25	0	0.00013	composite	enhanced
20	+	chr20:43540170-43558966	ENSG00000277611	Z98752.3	protein_coding	3	43541187		intron	2915	43550952		intron	9358	ATTAAA_21_PAS1	AATAAA_23_PAS0	0.65646	-0.5387	0.64	0.45	0	0	composite	enhanced
12	-	chr12:109929791-109996388	ENSG00000139436	GIT2	protein_coding	5	109964300		intron	3174	109929804		utr3	35157	AATAAA_17_PAS0	AATAAA_19_PAS0	1.1271	-0.5493	0.7	0.43	0	5e-05	composite	enhanced
7	-	chr7:138831380-138981317	ENSG00000122778	KIAA1549	protein_coding	6	138898640		intron	602	138831383		utr3	6890	TATAAA_18_PAS2	AATAAA_22_PAS0	1.53593	-0.48424	0.72	0.38	0	0	composite	enhanced
2	+	chr2:169827457-170084130	ENSG00000144357	UBR3	protein_coding	11	169915785		intron	2274	170084104		utr3	19014	AATAAA_19_PAS0	AATAAA_16_PAS0	1.0912	-0.40869	0.67	0.4	0	4e-05	composite	enhanced
10	+	chr10:74825581-75032621	ENSG00000156650	KAT6B	protein_coding	3	74843586		intron	859	75032291		utr3	13151	AATAAA_19_PAS0	AATAAA_23_PAS0	1.36824	-0.51847	0.72	0.4	0	0.00061	composite	enhanced
2	+	chr2:102311501-102352036	ENSG00000115602	IL1RL1	protein_coding	7	102325763		intron	2840	102344943		utr3	10891	AAGAAA_26_PAS9	AATAAA_16_PAS0	1.8927	-0.90315	0.48	0.08	0	0	composite	enhanced
16	+	chr16:30704066-30745168	ENSG00000282034	AC106886.5	protein_coding	6	30725367		intron	6593	30745166		utr3	7847	AATAAA_19_PAS0	TATAAA_30_PAS2	0.59633	-0.19912	0.56	0.4	0	0.03793	composite	enhanced
10	-	chr10:121740420-121928800	ENSG00000107669	ATE1	protein_coding	3	121804744		intron	10222	121740424		utr3	51840	ATTATA_28_PAS15	AATAAA_20_PAS0	0.25331	-0.23677	0.51	0.43	0	0.00012	composite	enhanced
6	-	chr6:118460771-118710074	ENSG00000111860	CEP85L	protein_coding	8	118686215		intron	785	118481886		exon	5296	AATAAA_8_PAS0	AATAAG_25_PAS17	1.8223	-0.34445	0.76	0.44	0	0.00322	composite	enhanced
3	-	chr3:131325091-131381474	ENSG00000250608	AC010210.1	processed_transcript	4	131376776		intron	549	131364651		intron	1185	AATAAA_22_PAS0	AATAAA_20_PAS0	1.46492	-0.72955	0.66	0.32	0	0.00613	composite	enhanced
1	+	chr1:35930717-36072499	ENSG00000126070	AGO3	protein_coding	15	36042836		intron	814	36072496		utr3	6761	AATAAA_26_PAS0	AATAAA_23_PAS0	1.19477	-0.7465	0.67	0.38	0	0	composite	enhanced
5	-	chr5:131423920-131635235	ENSG00000158987	RAPGEF6	protein_coding	7	131488959		intron	1288	131423922		utr3	18037	AATAAA_29_PAS0	AATAAA_16_PAS0	0.70977	-0.57901	0.62	0.41	0	3e-05	composite	enhanced
2	-	chr2:113705010-113756822	ENSG00000115084	SLC35F5	protein_coding	7	113717310		intron	1700	113706781		intron	25033	AATATA_18_PAS6	ATTAAA_21_PAS1	0.99286	-0.40008	0.7	0.46	0	8e-05	composite	enhanced
13	-	chr13:49308649-49444125	ENSG00000102547	CAB39L	protein_coding	6	49425262		intron	761	49308650		utr3	4806	AATAAA_19_PAS0	AATAAA_16_PAS0	1.13499	-0.76192	0.57	0.25	0	0.00023	composite	enhanced
2	-	chr2:135136915-135531235	ENSG00000121988	ZRANB3	protein_coding	5	135504251		intron	738	135190989		intron	1242	ATTAAA_27_PAS1	AATACA_30_PAS4	1.14306	-0.53192	0.79	0.52	0	0.04602	composite	enhanced
14	+	chr14:102362962-102502480	ENSG00000196663	TECPR2	protein_coding	3	102378289		intron	3645	102500173		utr3	23835	ATTAAA_22_PAS1	AATAAA_18_PAS0	0.74172	-0.46981	0.66	0.47	0	0	composite	enhanced
6	-	chr6:112108759-112254938	ENSG00000112769	LAMA4	protein_coding	8	112206751		intron	681	112108872		utr3	4864	AATAAA_25_PAS0	AATAAA_20_PAS0	1.48348	-0.48838	0.67	0.34	0	0.00059	composite	enhanced
1	-	chr1:214348695-214552448	ENSG00000152104	PTPN14	protein_coding	2	214447591		intron	11423	214348703		utr3	72701	AGTAAA_29_PAS3	AATAAA_19_PAS0	0.30342	-0.27388	0.6	0.5	0	0	composite	enhanced
14	+	chr14:60981113-61083732	ENSG00000139974	SLC38A6	protein_coding	7	61046751		intron	834	61083727		utr3	7306	AATAAA_26_PAS0	AATAAA_20_PAS0	1.27616	-0.38009	0.74	0.5	0	0.01278	composite	enhanced
5	-	chr5:126867713-127030807	ENSG00000173926	March_3	protein_coding	6	127029410		intron	1282	126906726		intron	7921	AATAAA_19_PAS0	AACAAG_22_PAS16	1.57014	-0.50457	0.72	0.36	0	0.00584	composite	enhanced
18	-	chr18:49813960-49837622	ENSG00000266997	AC090227.1	protein_coding	2	49826259		intron	23424	49822815		intron	7754	AATAAA_20_PAS0	AATAAA_16_PAS0	0.49357	-0.54794	0.52	0.33	0	0	composite	enhanced
5	-	chr5:134286349-134371046	ENSG00000006837	CDKL3	protein_coding	7	134366580		intron	1503	134307883		intron	1193	AATAAA_21_PAS0	ATTAAA_20_PAS1	1.20947	-0.49635	0.69	0.41	0	0.01207	composite	enhanced
7	-	chr7:120787319-120858401	ENSG00000106025	TSPAN12	protein_coding	3	120855130		intron	8844	120787321		utr3	52434	AATAAA_18_PAS0	AATAAA_20_PAS0	0.95518	-0.95415	0.52	0.25	0	0	composite	enhanced
7	-	chr7:105110703-105399307	ENSG00000135250	SRPK2	protein_coding	8	105141830		intron	1108	105113623		intron	4201	AATAAA_19_PAS0	TATAAA_27_PAS2	1.15406	-0.42979	0.73	0.48	0	0.0317	composite	enhanced
1	+	chr1:235327349-235344531	ENSG00000152904	GGPS1	protein_coding	2	235331425		intron	3596	235343094		utr3	26733	AATAAA_20_PAS0	AATAAA_22_PAS0	0.5176	-0.42065	0.65	0.49	0	0	composite	enhanced
13	+	chr13:41061273-41084005	ENSG00000120688	WBP4	protein_coding	8	41072975		intron	1557	41076233		exon	10867	AATAAA_19_PAS0	AATAAA_9_PAS0	1.03561	-0.22282	0.69	0.47	0	0.00865	composite	enhanced
6	+	chr6:6588107-6654982	ENSG00000112799	LY86	protein_coding	2	6609838		intron	1783	6654980		utr3	24269	CATAAA_29_PAS5	AATAAA_19_PAS0	0.63099	-0.51013	0.61	0.44	0	0	composite	enhanced
11	-	chr11:10556965-10611688	ENSG00000133800	LYVE1	protein_coding	4	10574966		intron	38422	10557873		utr3	17101	ATTACA_27_PAS14	ATTAAA_13_PAS1	0.56829	-1.12293	0.51	0.23	0	0	composite	enhanced
14	-	chr14:23272421-23295641	ENSG00000215271	HOMEZ	protein_coding	5	23285101		intron	1920	23274042		utr3	4113	ATTAAA_22_PAS1	AATAAA_19_PAS0	1.27866	-0.35136	0.76	0.5	0	0.00095	composite	enhanced
4	+	chr4:183099292-183320776	ENSG00000151718	WWC2	protein_coding	8	183217911		intron	1924	183318747		utr3	2029	AATATA_22_PAS6	AATAAA_19_PAS0	0.72535	-0.54727	0.4	0.2	0	0.00431	composite	enhanced
14	-	chr14:80476982-80959516	ENSG00000100629	CEP128	protein_coding	10	80954450		intron	786	80476982		utr3	2951	ATTAAA_20_PAS1	AATAAA_25_PAS0	1.75917	-0.99491	0.89	0.56	0	2e-05	composite	enhanced
19	-	chr19:5993163-6199571	ENSG00000087903	RFX2	protein_coding	6	6039417		intron	633	5993164		utr3	7763	AGTAAA_21_PAS3	AATACA_21_PAS4	1.32044	-0.72899	0.56	0.25	0	0.00354	composite	enhanced
17	+	chr17:63009555-63427698	ENSG00000170921	TANC2	protein_coding	11	63238170		intron	5493	63427698		utr3	35235	AATAAA_20_PAS0	TATAAA_19_PAS2	1.24308	-0.227	0.72	0.48	0	0.01625	composite	enhanced
8	+	chr8:101492431-101669725	ENSG00000083307	GRHL2	protein_coding	4	101507144		intron	1149	101669713		utr3	21160	AATAAA_24_PAS0	AATAAA_15_PAS0	0.91711	-0.3741	0.81	0.65	0	0.02358	composite	enhanced
X	-	chrX:50591646-50814301	ENSG00000158352	SHROOM4	protein_coding	5	50759797		intron	830	50631934		intron	3728	AATAAA_9_PAS0	ATTAAA_20_PAS1	1.15848	-0.45835	0.47	0.19	0	0.01584	composite	enhanced
1	-	chr1:94148987-94275067	ENSG00000137962	ARHGAP29	protein_coding	12	94214564		intron	2151	94168904		intron	8399	ATTAAA_22_PAS1	ATTAAA_21_PAS1	0.86515	-0.58704	0.46	0.22	0	2e-05	composite	enhanced
8	+	chr8:42896931-43018422	ENSG00000168172	HOOK3	protein_coding	4	42907097		intron	633	43016761		intron	858	AATAAA_22_PAS0	AATAAA_19_PAS0	1.07713	-0.80403	0.75	0.45	0	0.00016	composite	enhanced
2	+	chr2:24124365-24175067	ENSG00000276087	AC008073.3	protein_coding	3	24126130		intron	689	24169636		intron	10766	AATAAA_20_PAS0	AATAAA_23_PAS0	1.3623	-0.40941	0.7	0.39	0	0.00012	composite	enhanced
10	+	chr10:70404378-70428617	ENSG00000148730	EIF4EBP2	protein_coding	4	70414182		intron	5572	70427348		utr3	49396	AATAAA_25_PAS0	AATAAA_17_PAS0	1.1606	-0.363	0.61	0.34	0	0	composite	enhanced
5	-	chr5:95885097-95962070	ENSG00000118985	ELL2	protein_coding	8	95942470		intron	2820	95885099		utr3	37230	AATAAA_19_PAS0	AATAAA_19_PAS0	1.65264	-0.83903	0.79	0.41	0	0	composite	enhanced
3	+	chr3:44599694-44648470	ENSG00000186448	ZNF197	protein_coding	5	44626097		intron	1326	44648469		utr3	15698	AATAAA_18_PAS0	AATAAA_22_PAS0	1.40689	-0.37015	0.7	0.41	0	2e-05	composite	enhanced
15	-	chr15:48988475-49046562	ENSG00000138593	SECISBP2L	protein_coding	4	49014271		intron	13387	48988640		utr3	102779	AAGAAA_17_PAS9	AATAAA_20_PAS0	0.59325	-0.34052	0.43	0.28	0	1e-05	composite	enhanced
6	+	chr6:143536844-143807090	ENSG00000112419	PHACTR2	protein_coding	6	143660236		intron	1406	143777377		exon	18560	GATAAA_24_PAS7	AAGAAA_11_PAS9	1.29347	-0.2176	0.62	0.37	0	0.00115	composite	enhanced
4	+	chr4:112818108-113383739	ENSG00000145362	ANK2	protein_coding	3	112973182		intron	5525	113383728		utr3	25830	AATAAA_13_PAS0	AATAAA_18_PAS0	0.66769	-0.32873	0.56	0.37	0	0	composite	enhanced
6	+	chr6:42746957-42868559	ENSG00000112624	BICRAL	protein_coding	5	42781701		intron	1467	42868551		utr3	26245	AATAAA_15_PAS0	AATACA_19_PAS4	2.32142	-0.59386	0.83	0.41	0	0	composite	enhanced
3	+	chr3:136946229-137011084	ENSG00000174564	IL20RB	protein_coding	4	136949120		intron	24789	136951596		intron	4770	AATAAA_20_PAS0	AATAAA_19_PAS0	0.38528	-0.92887	0.53	0.33	0	0	composite	enhanced
2	-	chr2:178463663-178478599	ENSG00000079150	FKBP7	protein_coding	3	178478086		intron	795	178463665		utr3	5276	AATAAA_26_PAS0	AATAAA_25_PAS0	1.71056	-0.7383	0.79	0.41	0	0	composite	enhanced
2	+	chr2:3379674-3485093	ENSG00000171853	TRAPPC12	protein_coding	4	3462592		intron	2615	3479563		utr3	31423	AATAAA_22_PAS0	AATAAA_16_PAS0	0.74562	-0.20911	0.65	0.48	0	0.00624	composite	enhanced
9	+	chr9:6720862-7175647	ENSG00000107077	KDM4C	protein_coding	8	6724007		intron	1883	6817687		intron	2817	ATTAAA_22_PAS1	ATTAAA_24_PAS1	2.22348	-0.33798	0.82	0.42	0	0.01546	composite	enhanced
7	-	chr7:93130054-93148368	ENSG00000177409	SAMD9L	protein_coding	3	93139940		intron	2981	93130056		utr3	21603	AATGAA_26_PAS8	AATAAA_23_PAS0	0.86087	-0.37756	0.56	0.35	0	0	composite	enhanced
3	+	chr3:47282916-47346815	ENSG00000114648	KLHL18	protein_coding	4	47340879		intron	842	47346814		utr3	11769	AATAAA_24_PAS0	AATAAA_20_PAS0	0.88925	-0.42865	0.64	0.41	0	0.00056	composite	enhanced
6	-	chr6:24544103-24646154	ENSG00000137261	KIAA0319	protein_coding	4	24586750		intron	2067	24544107		utr3	659	AACAAA_14_PAS13	AATAAA_20_PAS0	0.6624	-0.87855	0.73	0.47	0	0.0003	composite	enhanced
6	+	chr6:391738-411446	ENSG00000137265	IRF4	protein_coding	2	402623		intron	2098	411438		utr3	25596	AATAAA_18_PAS0	AATAAA_20_PAS0	1.22361	-0.83752	0.85	0.56	0	0	composite	enhanced
2	+	chr2:45651344-46187989	ENSG00000171132	PRKCE	protein_coding	6	45653209		intron	5328	46187988		utr3	34117	AATAAA_20_PAS0	AATAAA_24_PAS0	1.25276	-0.48431	0.48	0.21	0	0	composite	enhanced
10	+	chr10:21524674-21743629	ENSG00000078403	MLLT10	protein_coding	5	21674036		intron	1656	21743627		utr3	30645	AATAAA_17_PAS0	AATAAA_21_PAS0	1.07117	-0.54974	0.71	0.44	0	0.00014	composite	enhanced
3	+	chr3:37452114-37823513	ENSG00000144668	ITGA9	protein_coding	3	37473692		intron	3548	37823504		utr3	42226	AATAAA_21_PAS0	AATAAA_19_PAS0	0.82278	-0.40965	0.56	0.35	0	0	composite	enhanced
11	+	chr11:45095805-45235109	ENSG00000019485	PRDM11	protein_coding	2	45214742		intron	11374	45235107		utr3	10399	AAGAAA_26_PAS9	AATAAA_18_PAS0	0.46486	-0.47412	0.44	0.28	0	0	composite	enhanced
4	-	chr4:119494394-119628990	ENSG00000138735	PDE5A	protein_coding	4	119514500		intron	17792	119494403		utr3	71635	ATTATA_12_PAS15	AATAAA_19_PAS0	0.40939	-0.56764	0.39	0.24	0	0	composite	enhanced
5	-	chr5:69280174-69332808	ENSG00000183323	CCDC125	protein_coding	3	69312828		intron	1113	69280692		utr3	6714	AATAAA_19_PAS0	AATAAA_24_PAS0	0.86574	-0.37279	0.67	0.47	0	0.00041	composite	enhanced
1	+	chr1:223992742-224010611	ENSG00000185495	AC138393.1	transcribed_unprocessed_pseudogene	2	223998065		intron	9732	224010606		exon	2120	ATTAAA_21_PAS1	AATAAA_21_PAS0	0.44836	-0.54843	0.67	0.52	0	0	composite	enhanced
2	-	chr2:169810080-169824930	ENSG00000138382	METTL5	protein_coding	2	169821079		intron	5610	169811759		utr3	65067	AATAAA_18_PAS0	AATAAA_18_PAS0	0.46831	-0.38185	0.69	0.55	0	0	composite	enhanced
7	+	chr7:22854177-22861578	ENSG00000228649	SNHG26	processed_transcript	2	22858556		intron	9558	22861402		exon	2769	AATAAA_29_PAS0	ATTAAA_20_PAS1	0.77141	-0.89211	0.71	0.43	0	0	composite	enhanced
21	-	chr21:38380026-38661779	ENSG00000157554	ERG	protein_coding	6	38551249		intron	3205	38381585		utr3	2376	AATAAG_27_PAS17	AATAAA_22_PAS0	1.9712	-0.64548	0.68	0.24	0	2e-05	composite	enhanced
22	+	chr22:41833078-41907307	ENSG00000198911	SREBF2	protein_coding	4	41865360		intron	13752	41907303		utr3	64597	AACAAG_28_PAS16	AATAAA_23_PAS0	0.53206	-0.47126	0.58	0.41	0	0	composite	enhanced
13	-	chr13:47936490-48001353	ENSG00000136143	SUCLA2	protein_coding	4	47971610		intron	1084	47942656		utr3	11424	AATAAA_22_PAS0	AATAAA_19_PAS0	1.27739	-0.37147	0.72	0.45	0	0.02488	composite	enhanced
3	-	chr3:126571778-126608554	ENSG00000283374	TXNRD3NB	protein_coding	6	126607493		intron	8588	126606401		intron	896	AATATA_24_PAS6	AATATA_13_PAS6	0.718	-0.42061	0.55	0.36	0	0.03417	composite	enhanced
10	+	chr10:84328585-84518520	ENSG00000107771	CCSER2	protein_coding	9	84382131		intron	2154	84518519		utr3	33920	AATAAA_22_PAS0	AATAAA_30_PAS0	0.72367	-0.6972	0.58	0.35	0	1e-05	composite	enhanced
12	-	chr12:45718045-45727774	ENSG00000273015	AC008124.1	lincRNA	4	45726026		exon	16743	45723608		exon	2269	AATAAA_18_PAS0	ATTAAA_25_PAS1	0.39605	-0.55149	0.51	0.34	0	0	same	enhanced
1	+	chr1:44030442-44115912	ENSG00000230615	AL139220.2	lincRNA	3	44040435		intron	652	44115681		exon	541	AATAAA_28_PAS0	AATAAA_25_PAS0	1.15133	-0.98869	0.59	0.24	0	1e-05	composite	enhanced
5	+	chr5:149406688-149432834	ENSG00000249669	CARMN	lincRNA	3	149428667		exon	11814	149431117		exon	737	ATTAAA_19_PAS1	AGTAAA_18_PAS3	-0.53435	0.67772	0.27	0.46	0	0.01087	skipped	repressed
5	+	chr5:112160525-112164275	ENSG00000224032	EPB41L4A-AS1	lincRNA	2	112162305		exon	114340	112164272		exon	7301	AATAAA_16_PAS0	AATAAA_20_PAS0	0.37653	-0.45573	0.43	0.29	0	0	same	enhanced
17	+	chr17:35568108-35574842	ENSG00000267321	LINC02001	lincRNA	3	35569493		intron	8129	35573989		exon	676	AATAAT_8_PAS12	ATTAAA_19_PAS1	0.89814	-0.60249	0.68	0.44	0	0.03176	composite	enhanced
16	+	chr16:14301388-14331066	ENSG00000262454	MIR193BHG	lincRNA	4	14326510		exon	851	14331062		exon	5549	AATAAA_18_PAS0	AATAAA_23_PAS0	0.8782	-0.36258	0.75	0.56	0	0.0046	same	enhanced
22	+	chr22:46057210-46113927	ENSG00000197182	MIRLET7BHG	lincRNA	3	46080907		intron	3098	46113925		exon	1075	AATAAA_26_PAS0	AATAAA_20_PAS0	1.12684	-1.21869	0.69	0.31	0	0	composite	enhanced
7	+	chr7:1570072-1589625	ENSG00000230487	PSMG3-AS1	lincRNA	3	1573606		intron	4217	1589622		exon	5044	AATAAA_16_PAS0	AATAAA_20_PAS0	0.49982	-0.4072	0.54	0.38	0	0	composite	enhanced
20	+	chr20:50267485-50279794	ENSG00000224397	SMIM25	lincRNA	2	50278414		exon	12638	50279794		exon	20765	AATAAA_20_PAS0	AATAAA_28_PAS0	0.37085	-0.35938	0.34	0.24	0	0	same	enhanced
15	+	chr15:40039310-40067289	ENSG00000248508	SRP14-AS1	lincRNA	4	40056997		exon	979	40059103		intron	2970	TATAAA_25_PAS2	AATAAA_17_PAS0	1.1373	-0.52889	0.66	0.38	0	0.00019	skipped	enhanced
9	-	chr9:112217715-112333666	ENSG00000119314	PTBP3	protein_coding	4	112218606		utr3	164783	112218438		utr3	9810	ATTAAA_18_PAS1	AATAAA_28_PAS0	-0.41211	0.18057	0.48	0.63	1e-05	0.00011	same	repressed
14	+	chr14:21476596-21499174	ENSG00000092203	TOX4	protein_coding	3	21498907		utr3	11772	21499168		utr3	26153	AATACA_22_PAS4	AATAAA_25_PAS0	-0.06512	0.10642	0.4	0.42	1e-05	0.0412	same	repressed
16	+	chr16:68084750-68229258	ENSG00000072736	NFATC3	protein_coding	3	68228584		utr3	7905	68229257		utr3	75921	AATAAA_21_PAS0	AATAAA_23_PAS0	0.24043	-0.32576	0.47	0.38	1e-05	0.00091	same	enhanced
1	+	chr1:228735076-228746668	ENSG00000116574	RHOU	protein_coding	2	228743981		utr3	8381	228746661		utr3	54191	ATTAAA_23_PAS1	AATAAA_17_PAS0	0.35796	-0.30783	0.53	0.43	1e-05	1e-05	same	enhanced
6	+	chr6:71288802-71308949	ENSG00000119900	OGFRL1	protein_coding	5	71302267		utr3	23442	71308874		utr3	1953	AATAAA_19_PAS0	AATAAA_23_PAS0	0.31472	-0.37857	0.52	0.39	1e-05	0.00102	same	enhanced
12	-	chr12:51093662-51173133	ENSG00000135457	TFCP2	protein_coding	2	51094838		utr3	19269	51093761		utr3	172767	TATAAA_24_PAS2	ATTAAA_21_PAS1	0.36686	-0.34947	0.61	0.48	1e-05	1e-05	same	enhanced
2	+	chr2:227325150-227357835	ENSG00000168958	MFF	protein_coding	2	227357179		utr3	64908	227357834		utr3	25080	TATAAA_19_PAS2	AATAAA_22_PAS0	0.20338	-0.2183	0.55	0.46	1e-05	1e-05	same	enhanced
1	+	chr1:183186237-183244899	ENSG00000058085	LAMC2	protein_coding	3	183244135		utr3	7222	183244898		utr3	37285	ATTAAA_20_PAS1	AATAAA_18_PAS0	0.50664	-0.29628	0.75	0.63	1e-05	0.00048	same	enhanced
17	+	chr17:49788554-49835029	ENSG00000136504	KAT7	protein_coding	2	49829093		utr3	53331	49832805		utr3	4292	AATAAA_20_PAS0	AATAAA_16_PAS0	0.18605	-0.27266	0.5	0.42	1e-05	1e-05	same	enhanced
1	-	chr1:160995210-161021347	ENSG00000158769	F11R	protein_coding	3	160997699		utr3	137128	160996194		utr3	271886	AATAAA_18_PAS0	AATAAA_22_PAS0	0.32967	-0.51748	0.64	0.49	1e-05	2e-05	same	enhanced
20	-	chr20:17941596-17968979	ENSG00000089006	SNX5	protein_coding	2	17942214		utr3	39869	17941601		utr3	116407	AATAAA_27_PAS0	AATAAA_19_PAS0	0.32234	-0.31534	0.56	0.45	1e-05	1e-05	same	enhanced
7	-	chr7:151466011-151520119	ENSG00000106615	RHEB	protein_coding	3	151466709		utr3	197173	151466012		utr3	26315	AATAAA_20_PAS0	AATAAA_22_PAS0	0.22604	-0.35577	0.53	0.43	1e-05	0	same	enhanced
3	-	chr3:69019826-69052302	ENSG00000144747	TMF1	protein_coding	9	69023085		utr3	3638	69021125		utr3	12075	AATAAA_20_PAS0	AATAAA_20_PAS0	0.45651	-0.29162	0.58	0.45	1e-05	0.0168	same	enhanced
1	-	chr1:109309567-109397950	ENSG00000134243	SORT1	protein_coding	2	109313942		utr3	12510	109309575		utr3	87664	AATAAA_21_PAS0	AATAAA_27_PAS0	0.34726	-0.32256	0.43	0.32	1e-05	1e-05	same	enhanced
X	+	chrX:154458280-154477778	ENSG00000130827	PLXNA3	protein_coding	3	154473640		utr3	39952	154477777		utr3	2734	ATTAAA_20_PAS1	AATAAA_22_PAS0	0.35926	-0.36278	0.6	0.5	1e-05	0.00048	same	enhanced
13	-	chr13:30456703-30617596	ENSG00000189403	HMGB1	protein_coding	2	30460895		utr3	779795	30459845		utr3	58695	AGTAAA_21_PAS3	AATAAT_24_PAS12	0.27174	-0.28109	0.55	0.46	1e-05	1e-05	same	enhanced
10	-	chr10:87751511-87841342	ENSG00000138138	ATAD1	protein_coding	3	87754662		utr3	5047	87751851		utr3	25329	AGTAAA_22_PAS3	AATAAA_18_PAS0	0.55695	-0.37213	0.58	0.41	1e-05	2e-05	same	enhanced
3	-	chr3:160256985-160399879	ENSG00000068885	IFT80	protein_coding	6	160258182		utr3	5257	160256991		utr3	10458	AATAAA_20_PAS0	AATAAA_18_PAS0	0.59974	-0.26667	0.59	0.44	1e-05	0.00786	same	enhanced
17	-	chr17:64319414-64413775	ENSG00000261371	PECAM1	protein_coding	3	64323461		utr3	38377	64322503		utr3	367674	GATAAA_25_PAS7	AATAAA_24_PAS0	0.32613	-0.27388	0.34	0.25	1e-05	0.00447	same	enhanced
6	+	chr6:79631282-79703658	ENSG00000198478	SH3BGRL2	protein_coding	4	79702279		utr3	8197	79703652		utr3	32900	AATAAA_29_PAS0	AATAAA_18_PAS0	0.44208	-0.51578	0.56	0.39	1e-05	0	same	enhanced
15	-	chr15:34851781-34969838	ENSG00000021776	AQR	protein_coding	2	34856510		utr3	73993	34851783		utr3	9859	ATTAAA_18_PAS1	AGTAAA_23_PAS3	0.29119	-0.32668	0.47	0.39	1e-05	1e-05	same	enhanced
1	+	chr1:74733151-74766677	ENSG00000162623	TYW3	protein_coding	2	74764397		utr3	19738	74766673		utr3	17879	AATAAA_18_PAS0	AATAAA_17_PAS0	0.41264	-0.41449	0.56	0.41	1e-05	1e-05	same	enhanced
X	+	chrX:110002630-110182733	ENSG00000157600	TMEM164	protein_coding	3	110177196		utr3	8401	110177658		utr3	31176	AATAAA_28_PAS0	AATAAA_22_PAS0	0.2501	-0.12179	0.46	0.39	1e-05	0.00019	same	enhanced
19	-	chr19:3052909-3063106	ENSG00000104964	AES	protein_coding	2	3053161		utr3	45969	3052909		utr3	125545	AATAAA_17_PAS0	AATAAA_20_PAS0	0.28913	-0.28327	0.46	0.37	1e-05	1e-05	same	enhanced
2	-	chr2:171317404-171434801	ENSG00000123600	METTL8	protein_coding	7	171323787		utr3	3107	171318340		utr3	959	AGTAAA_20_PAS3	AATAAA_29_PAS0	0.51497	-0.51401	0.67	0.5	1e-05	0.03282	same	enhanced
14	+	chr14:60245751-60299086	ENSG00000100614	PPM1A	protein_coding	4	60293357		utr3	41772	60299084		utr3	12667	AATAAA_30_PAS0	AATAAA_18_PAS0	0.43063	-0.47535	0.51	0.36	1e-05	0	same	enhanced
1	-	chr1:236549004-236604503	ENSG00000119285	HEATR1	protein_coding	2	236550664		utr3	20659	236549006		utr3	14636	AGTAAA_28_PAS3	CATAAA_19_PAS5	0.26218	-0.27426	0.64	0.55	1e-05	1e-05	same	enhanced
5	-	chr5:196870-218214	ENSG00000164366	CCDC127	protein_coding	3	204958		utr3	23097	201384		utr3	8071	AATACA_22_PAS4	ATTAAA_19_PAS1	0.46386	-0.51452	0.61	0.45	1e-05	0	same	enhanced
1	-	chr1:243488232-243851078	ENSG00000117020	AKT3	protein_coding	2	243501763		utr3	14372	243499724		utr3	65455	AATAAA_23_PAS0	AATAAA_19_PAS0	0.3492	-0.32748	0.42	0.3	1e-05	1e-05	same	enhanced
12	+	chr12:67269280-67319950	ENSG00000111530	CAND1	protein_coding	7	67314829		utr3	3445	67319949		utr3	9578	AAGAAA_21_PAS9	AATAAA_17_PAS0	0.64168	-0.67683	0.65	0.4	1e-05	0	same	enhanced
17	-	chr17:47117702-47189421	ENSG00000004897	CDC27	protein_coding	6	47120442		utr3	24920	47119198		utr3	2570	AATAAA_18_PAS0	AATAAA_20_PAS0	0.41089	-0.2628	0.58	0.46	1e-05	0.04366	same	enhanced
3	+	chr3:111979009-111993362	ENSG00000144827	ABHD10	protein_coding	2	111991968		utr3	6246	111992443		utr3	1229	ATTAAA_25_PAS1	ATTAAA_21_PAS1	0.30857	-0.49722	0.59	0.45	1e-05	1e-05	same	enhanced
1	-	chr1:211743456-211830771	ENSG00000123684	LPGAT1	protein_coding	2	211744982		utr3	64282	211743460		utr3	25999	AATAAA_22_PAS0	AATAAA_17_PAS0	0.22695	-0.23767	0.62	0.53	1e-05	1e-05	same	enhanced
10	+	chr10:92291162-92353963	ENSG00000198060	March_5	protein_coding	4	92351540		utr3	5971	92352081		utr3	69576	ATTAAA_24_PAS1	AATAAA_25_PAS0	0.31669	-0.48782	0.62	0.49	1e-05	0.0004	same	enhanced
X	+	chrX:55000356-55009056	ENSG00000169188	APEX2	protein_coding	2	55007769		utr3	39680	55009056		utr3	6620	AATAAA_22_PAS0	AATAAA_18_PAS0	0.29537	-0.34153	0.6	0.49	1e-05	1e-05	same	enhanced
18	+	chr18:158382-214628	ENSG00000101557	USP14	protein_coding	5	211873		utr3	11057	212851		utr3	6569	AATAAA_19_PAS0	AATAAA_29_PAS0	0.51771	-0.43633	0.64	0.48	1e-05	8e-05	same	enhanced
16	+	chr16:2520356-2531421	ENSG00000162066	AMDHD2	protein_coding	2	2529729		utr3	17174	2531414		utr3	44364	GATAAA_20_PAS7	AATACA_24_PAS4	0.36402	-0.35404	0.57	0.44	1e-05	1e-05	same	enhanced
15	+	chr15:75903858-75942509	ENSG00000167196	FBXO22	protein_coding	4	75933127		utr3	28724	75934607		utr3	2086	ATTAAA_23_PAS1	GATAAA_21_PAS7	0.36536	-0.55218	0.64	0.48	1e-05	0	same	enhanced
4	+	chr4:122826707-122898235	ENSG00000138685	FGF2	protein_coding	3	122892491		utr3	2263	122898223		utr3	17329	AATAAA_17_PAS0	AATAAA_23_PAS0	0.72582	-0.60207	0.45	0.25	1e-05	0	same	enhanced
12	+	chr12:120686868-120701863	ENSG00000110917	MLEC	protein_coding	3	120696689		utr3	10011	120701857		utr3	55028	ATTAAA_21_PAS1	AATAAA_19_PAS0	0.22494	-0.29157	0.64	0.56	1e-05	0	same	enhanced
22	-	chr22:37125837-37175053	ENSG00000100385	IL2RB	protein_coding	2	37126297		utr3	1496	37125846		utr3	21470	AATAAA_18_PAS0	AATAAG_11_PAS17	0.38726	-0.24359	0.58	0.46	1e-05	1e-05	same	enhanced
4	-	chr4:109709988-109730076	ENSG00000123739	PLA2G12A	protein_coding	8	109713918		utr3	7377	109709989		utr3	10068	AATACA_18_PAS4	AATAAA_16_PAS0	0.4097	-0.57015	0.55	0.38	1e-05	0	same	enhanced
2	+	chr2:218255318-218257365	ENSG00000261338	AC021016.2	sense_overlapping	2	218255381		exon	641	218257363		exon	4071	AATACA_25_PAS4	AATAAA_20_PAS0	0.61813	-0.30074	0.46	0.3	1e-05	1e-05	same	enhanced
1	-	chr1:231363750-231425043	ENSG00000135766	EGLN1	protein_coding	2	231365909		utr3	4774	231363758		utr3	51449	ATTAAA_26_PAS1	ATTAAA_25_PAS1	0.40499	-0.30823	0.64	0.51	1e-05	1e-05	same	enhanced
1	+	chr1:64745094-64833231	ENSG00000162437	RAVER2	protein_coding	2	64831838		utr3	4107	64833228		utr3	22004	AATAAA_16_PAS0	ATTAAA_19_PAS1	0.30513	-0.23576	0.49	0.41	1e-05	1e-05	same	enhanced
6	+	chr6:138161920-138344662	ENSG00000112379	ARFGEF3	protein_coding	2	138339953		utr3	5025	138344610		utr3	28506	ATTAAA_20_PAS1	AATAAA_19_PAS0	0.38429	-0.30024	0.41	0.3	1e-05	1e-05	same	enhanced
10	-	chr10:35008550-35090641	ENSG00000108094	CUL2	protein_coding	4	35009852		utr3	5401	35008551		utr3	5142	AATAAA_29_PAS0	GATAAA_19_PAS7	0.52924	-0.58154	0.59	0.39	1e-05	0	same	enhanced
X	-	chrX:100627108-100639990	ENSG00000000003	TSPAN6	protein_coding	3	100629693		utr3	46197	100627108		utr3	3110	AGTAAA_18_PAS3	AATAAA_20_PAS0	0.3862	-0.65782	0.66	0.48	1e-05	0	same	enhanced
2	+	chr2:108719480-108785810	ENSG00000153201	RANBP2	protein_coding	3	108784103		utr3	208811	108785807		utr3	20720	AATAAA_22_PAS0	AATAAA_18_PAS0	0.31053	-0.4481	0.48	0.37	1e-05	0	same	enhanced
18	-	chr18:31058839-31102414	ENSG00000134755	DSC2	protein_coding	3	31067698		utr3	6251	31065977		utr3	75305	AATAAA_18_PAS0	AATAAA_16_PAS0	0.65397	-0.35265	0.78	0.65	1e-05	0	same	enhanced
4	+	chr4:169612632-169723672	ENSG00000109572	CLCN3	protein_coding	2	169720984		utr3	11188	169723182		utr3	122421	AATAAA_24_PAS0	ATTAAA_16_PAS1	0.36941	-0.33402	0.56	0.42	1e-05	1e-05	same	enhanced
15	-	chr15:75369378-75455841	ENSG00000169375	SIN3A	protein_coding	3	75371133		utr3	24348	75369380		utr3	10407	ATTAAA_29_PAS1	ATTAAA_16_PAS1	0.31128	-0.40785	0.54	0.42	1e-05	0	same	enhanced
1	-	chr1:232397964-232561557	ENSG00000116991	SIPA1L2	protein_coding	3	232398693		utr3	3777	232397980		utr3	41596	AATAAA_30_PAS0	AATAAA_15_PAS0	0.29231	-0.29317	0.53	0.43	1e-05	0.00021	same	enhanced
11	-	chr11:96352768-96389922	ENSG00000149231	CCDC82	protein_coding	4	96353455		utr3	6987	96352775		utr3	19334	ATTAAA_19_PAS1	AATAAA_23_PAS0	0.34516	-0.26858	0.51	0.41	1e-05	0	same	enhanced
12	+	chr12:93377882-93408145	ENSG00000173598	NUDT4	protein_coding	2	93399835		utr3	7596	93402788		utr3	29880	ATTAAA_21_PAS1	AATACA_20_PAS4	0.42696	-0.38908	0.63	0.49	1e-05	1e-05	same	enhanced
3	+	chr3:31532637-31637621	ENSG00000163527	STT3B	protein_coding	2	31636235		utr3	13337	31637615		utr3	212727	AATAAA_19_PAS0	AATAAA_21_PAS0	0.31944	-0.29092	0.6	0.5	1e-05	1e-05	same	enhanced
7	+	chr7:123749067-123751165	ENSG00000272686	AC006333.2	antisense_RNA	4	123749845		exon	2068	123750977		exon	3975	ATTAAA_18_PAS1	ATTAAA_21_PAS1	0.55912	-0.47	0.55	0.38	1e-05	4e-05	same	enhanced
3	+	chr3:29767537-30010390	ENSG00000144642	RBMS3	protein_coding	5	30009355		utr3	1858	30010388		utr3	28769	AATAAA_25_PAS0	AATAAA_26_PAS0	0.45486	-0.23944	0.38	0.27	1e-05	0	same	enhanced
14	-	chr14:39147810-39170531	ENSG00000182400	TRAPPC6B	protein_coding	2	39149819		utr3	1837	39147814		utr3	29468	TATAAA_22_PAS2	AATAAA_22_PAS0	0.52203	-0.34301	0.61	0.47	1e-05	1e-05	same	enhanced
2	+	chr2:64453968-64461380	ENSG00000119862	LGALSL	protein_coding	2	64459004		utr3	2502	64461376		utr3	30357	ATTAAA_24_PAS1	AATAAA_17_PAS0	0.395	-0.28087	0.44	0.31	1e-05	1e-05	same	enhanced
19	-	chr19:29698885-29715788	ENSG00000131943	C19orf12	protein_coding	2	29701167		utr3	39691	29699579		utr3	4601	AATAAA_14_PAS0	AATAAA_27_PAS0	0.25488	-0.35204	0.57	0.46	1e-05	1e-05	same	enhanced
2	+	chr2:191245184-191425388	ENSG00000128641	MYO1B	protein_coding	4	191424101		utr3	37097	191425315		utr3	42049	AATAAA_20_PAS0	TATAAA_21_PAS2	0.50196	-0.24408	0.46	0.33	1e-05	0.00067	same	enhanced
14	+	chr14:73136417-73223690	ENSG00000080815	PSEN1	protein_coding	2	73220400		utr3	52726	73223689		utr3	81257	ATTAAA_29_PAS1	AATAAA_19_PAS0	0.21418	-0.21069	0.48	0.41	1e-05	1e-05	same	enhanced
9	+	chr9:37120538-37358148	ENSG00000147905	ZCCHC7	protein_coding	4	37357387		utr3	3931	37358145		utr3	10635	AATAAA_29_PAS0	AATAAA_17_PAS0	0.49181	-0.27254	0.64	0.53	1e-05	0.00071	same	enhanced
14	-	chr14:52639915-52695899	ENSG00000197930	ERO1A	protein_coding	5	52643301		utr3	52668	52639916		utr3	14352	AATAAA_23_PAS0	AATAAA_20_PAS0	0.81915	-0.76094	0.81	0.58	1e-05	0	same	enhanced
2	-	chr2:219002845-219041526	ENSG00000181378	CFAP65	protein_coding	2	219026549		utr3	5574	219002846		utr3	1578	AATAAA_21_PAS0	AGTAAA_26_PAS3	-0.47632	0.49738	0.3	0.47	1e-05	1e-05	skipped	repressed
X	-	chrX:65512581-65534774	ENSG00000001497	LAS1L	protein_coding	2	65520430		utr3	3635	65512582		utr3	24375	AATAAA_22_PAS0	AATAAA_16_PAS0	-0.34357	0.25512	0.43	0.54	1e-05	1e-05	skipped	repressed
7	+	chr7:79452876-79471207	ENSG00000234456	MAGI2-AS3	processed_transcript	5	79463579		exon	6618	79471195		exon	11454	AATAAA_22_PAS0	AATAAA_21_PAS0	-0.41868	0.44817	0.25	0.4	1e-05	2e-05	skipped	repressed
2	-	chr2:206114816-206159602	ENSG00000023228	NDUFS1	protein_coding	2	206149040		utr3	9159	206114817		utr3	44050	AATGAA_29_PAS8	AATAAA_20_PAS0	0.62089	-0.60457	0.62	0.41	1e-05	1e-05	skipped	enhanced
17	-	chr17:69078701-69141887	ENSG00000154262	ABCA6	protein_coding	5	69105656		exon	523	69078705		utr3	3127	AATAAA_22_PAS0	AATAAA_18_PAS0	1.01177	-0.22546	0.5	0.28	1e-05	0.046	skipped	enhanced
4	+	chr4:39045038-39126856	ENSG00000109790	KLHL5	protein_coding	5	39122207		utr3	49365	39126225		intron	5679	GATAAA_23_PAS7	AATAAA_20_PAS0	0.26524	-0.39875	0.53	0.41	1e-05	1e-05	skipped	enhanced
9	+	chr9:94726700-95087217	ENSG00000148120	C9orf3	protein_coding	8	94933670		exon	2329	95015454		intron	3962	AATAAA_18_PAS0	ATTAAA_19_PAS1	0.90064	-1.1798	0.63	0.3	1e-05	0	skipped	enhanced
2	-	chr2:131464899-131492742	ENSG00000173272	MZT2A	protein_coding	2	131483974		utr3	29708	131469724		intron	9021	AATAAA_19_PAS0	AATAAA_21_PAS0	0.40182	-0.42967	0.62	0.49	1e-05	1e-05	skipped	enhanced
14	-	chr14:20256557-20305993	ENSG00000136319	TTC5	protein_coding	3	20286227		utr3	3530	20274802		intron	2761	AATATA_19_PAS6	AATAAA_26_PAS0	0.34235	-0.44866	0.53	0.39	1e-05	0.00033	skipped	enhanced
11	+	chr11:73787315-73865132	ENSG00000175581	MRPL48	protein_coding	2	73845136		exon	2437	73864603		utr3	33936	AATAAA_30_PAS0	AATAAA_23_PAS0	0.4661	-0.31625	0.68	0.56	1e-05	1e-05	skipped	enhanced
10	-	chr10:87203874-87342611	ENSG00000223482	NUTM2A-AS1	antisense_RNA	9	87244131		exon	2195	87205283		intron	528	ATTAAA_26_PAS1	AATAAA_19_PAS0	0.77469	-0.70833	0.55	0.31	1e-05	0.00926	skipped	enhanced
7	+	chr7:100367733-100400098	ENSG00000085514	PILRA	protein_coding	3	100376407		exon	3997	100400098		utr3	22498	AATAAA_19_PAS0	AATAAA_24_PAS0	0.34829	-0.50943	0.48	0.33	1e-05	0	skipped	enhanced
20	+	chr20:407497-430965	ENSG00000125826	RBCK1	protein_coding	2	410762		utr3	121675	430963		utr3	34968	AATAAA_22_PAS0	ATTAAA_18_PAS1	0.33163	-0.34095	0.58	0.46	1e-05	1e-05	skipped	enhanced
9	+	chr9:93184915-93320571	ENSG00000165238	WNK2	protein_coding	5	93309194		exon	1606	93319203		utr3	2856	AGTAAA_21_PAS3	AATAAA_17_PAS0	0.77936	-0.30183	0.86	0.73	1e-05	0.01945	skipped	enhanced
7	-	chr7:140719326-140924763	ENSG00000157764	BRAF	protein_coding	11	140734523		utr3	1738	140719337		utr3	19636	AATAAA_29_PAS0	AATAAA_19_PAS0	0.82065	-0.34997	0.61	0.41	1e-05	0.02491	skipped	enhanced
9	-	chr9:109171974-109320963	ENSG00000095203	EPB41L4B	protein_coding	3	109241439		utr3	1496	109239728		intron	4362	ATTAAA_24_PAS1	AATAAA_23_PAS0	0.79197	-0.52534	0.65	0.42	1e-05	8e-05	skipped	enhanced
10	-	chr10:33177491-33336261	ENSG00000099250	NRP1	protein_coding	3	33197621		utr3	11592	33177498		utr3	71609	AATAAA_21_PAS0	ATTAAA_19_PAS1	0.37085	-0.2268	0.48	0.37	1e-05	0	skipped	enhanced
12	-	chr12:54230939-54280132	ENSG00000094916	CBX5	protein_coding	2	54273958		exon	3997	54230948		utr3	78864	ATTAAA_19_PAS1	AATAAA_17_PAS0	0.51055	-0.43594	0.67	0.53	1e-05	1e-05	skipped	enhanced
11	+	chr11:43358931-43494932	ENSG00000052841	TTC17	protein_coding	5	43401621		exon	3561	43494926		utr3	56856	TATAAA_21_PAS2	AATAAA_18_PAS0	0.64426	-0.35034	0.6	0.41	1e-05	0	skipped	enhanced
7	+	chr7:116287379-116508540	ENSG00000105971	CAV2	protein_coding	4	116501279		utr3	5328	116508539		utr3	60905	AATAAA_17_PAS0	AATAAA_19_PAS0	0.89657	-0.81213	0.44	0.19	1e-05	0	skipped	enhanced
1	+	chr1:66533382-66748298	ENSG00000118473	SGIP1	protein_coding	9	66690530		exon	1306	66745083		utr3	4013	AATAAA_22_PAS0	ATTAAA_19_PAS1	0.84865	-0.57312	0.55	0.32	1e-05	4e-05	skipped	enhanced
10	-	chr10:125784979-125823247	ENSG00000188690	UROS	protein_coding	3	125802057		utr3	1025	125788582		utr3	13878	AATAAA_23_PAS0	AATAAA_26_PAS0	0.85077	-0.48302	0.73	0.54	1e-05	0.0003	skipped	enhanced
13	-	chr13:32400722-32428310	ENSG00000139597	N4BP2L1	protein_coding	6	32424923		utr3	10837	32400723		utr3	2776	AATAAA_20_PAS0	AATAAA_25_PAS0	0.51667	-0.34467	0.43	0.29	1e-05	0.00469	skipped	enhanced
20	-	chr20:35302565-35412140	ENSG00000101019	UQCC1	protein_coding	3	35344116		utr3	7138	35302579		utr3	37098	AATAAA_16_PAS0	AATAAA_22_PAS0	0.36119	-0.32673	0.58	0.47	1e-05	1e-05	skipped	enhanced
17	-	chr17:43044294-43170244	ENSG00000012048	BRCA1	protein_coding	4	43148368		intron	1757	43044301		utr3	4782	ATTAAA_21_PAS1	AATAAA_18_PAS0	-0.49375	0.57366	0.46	0.65	1e-05	0	composite	repressed
6	-	chr6:154154495-154356791	ENSG00000074706	IPCEF1	protein_coding	3	154355833		intron	2697	154158682		utr3	980	AATAAT_19_PAS12	AATAGA_19_PAS11	-0.81606	0.42172	0.32	0.52	1e-05	0.00221	composite	repressed
Y	-	chrY:13248378-13480672	ENSG00000183878	UTY	protein_coding	9	13297509		utr3	2196	13268249		intron	3777	ATTAAA_20_PAS1	AATGAA_20_PAS8	0.98364	-0.47924	0.67	0.41	1e-05	0.03483	skipped	enhanced
8	-	chr8:144098632-144108123	ENSG00000179526	SHARPIN	protein_coding	2	144103292		intron	1143	144098637		utr3	15055	TATAAA_16_PAS2	ATTAAA_19_PAS1	-0.55788	0.33167	0.41	0.58	1e-05	1e-05	composite	repressed
4	+	chr4:15778274-15853229	ENSG00000004468	CD38	protein_coding	9	15821868		intron	12441	15848856		utr3	8712	AATAAA_14_PAS0	AATGAA_26_PAS8	-0.48848	0.84702	0.45	0.67	1e-05	0	composite	repressed
16	+	chr16:11249618-11351761	ENSG00000175643	RMI2	protein_coding	2	11320592		intron	1363	11351759		utr3	25868	AATAAA_20_PAS0	AATAAA_17_PAS0	-0.4059	0.29671	0.65	0.75	1e-05	1e-05	composite	repressed
1	-	chr1:173799549-173824719	ENSG00000120334	CENPL	protein_coding	2	173820597		intron	1817	173799551		utr3	3628	AATAAA_22_PAS0	ATTAAA_21_PAS1	-0.4993	0.42991	0.57	0.71	1e-05	1e-05	composite	repressed
6	-	chr6:117288299-117425854	ENSG00000047936	ROS1	protein_coding	16	117368882		intron	1047	117328423		utr3	3202	AATAAA_17_PAS0	AATACA_16_PAS4	-1.46409	0.4534	0.16	0.42	1e-05	0.01431	composite	repressed
11	+	chr11:60699573-60715810	ENSG00000166959	MS4A8	protein_coding	2	60712827		intron	1341	60715808		utr3	14251	ATTAAA_23_PAS1	AATAAA_21_PAS0	0.35094	-0.23563	0.33	0.27	1e-05	1e-05	composite	enhanced
8	-	chr8:80967809-81112067	ENSG00000076641	PAG1	protein_coding	5	80984583		intron	5165	80967812		utr3	52122	AATAAA_27_PAS0	AATAAA_19_PAS0	0.48751	-0.29116	0.47	0.34	1e-05	0.01162	composite	enhanced
14	+	chr14:64914360-64944590	ENSG00000258289	CHURC1	protein_coding	3	64930109		intron	7652	64935363		utr3	24874	AGTAAA_30_PAS3	AATAAA_26_PAS0	0.31022	-0.73776	0.5	0.31	1e-05	0.00036	composite	enhanced
10	-	chr10:17589031-17617376	ENSG00000165996	HACD1	protein_coding	4	17599071		intron	4721	17589032		utr3	1644	AATAAA_21_PAS0	AATAAA_18_PAS0	0.58413	-0.97734	0.44	0.19	1e-05	0	composite	enhanced
7	-	chr7:64519883-64563105	ENSG00000173041	ZNF680	protein_coding	3	64559849		intron	735	64524580		intron	5469	AATAAA_22_PAS0	ATTAAA_17_PAS1	0.94358	-0.99708	0.79	0.49	1e-05	0	composite	enhanced
10	-	chr10:13643705-14462141	ENSG00000151474	FRMD4A	protein_coding	4	13965087		intron	5851	13645891		utr3	15468	AATATA_29_PAS6	AGTAAA_25_PAS3	0.51172	-0.31176	0.52	0.38	1e-05	3e-05	composite	enhanced
2	+	chr2:195575976-195737701	ENSG00000196950	SLC39A10	protein_coding	3	195660912		intron	21087	195737696		utr3	32361	AATAAA_24_PAS0	AATAAA_21_PAS0	0.3733	-0.31598	0.66	0.54	1e-05	0	composite	enhanced
9	-	chr9:5881595-6007900	ENSG00000183354	KIAA2026	protein_coding	5	5953311		intron	3722	5919022		utr3	24535	AATAAA_15_PAS0	AATAAA_17_PAS0	0.7141	-0.26479	0.58	0.44	1e-05	0.00543	composite	enhanced
20	-	chr20:13389391-13638939	ENSG00000089123	TASP1	protein_coding	8	13608942		intron	798	13389393		utr3	12252	AATAAA_26_PAS0	AATAAA_22_PAS0	0.77269	-0.67037	0.7	0.45	1e-05	0	composite	enhanced
4	-	chr4:127917731-127966033	ENSG00000164073	MFSD8	protein_coding	4	127962965		intron	869	127917805		utr3	16020	AATAAA_19_PAS0	AATAAA_25_PAS0	0.84609	-0.40987	0.65	0.44	1e-05	0.00018	composite	enhanced
17	+	chr17:43125609-43153670	ENSG00000198496	NBR2	transcribed_unprocessed_pseudogene	7	43131134		intron	1153	43140326		exon	5618	TATAAA_22_PAS2	AATAAA_20_PAS0	0.94672	-0.34319	0.72	0.5	1e-05	1e-05	composite	enhanced
3	+	chr3:33277024-33403661	ENSG00000153558	FBXL2	protein_coding	3	33334739		intron	1232	33393454		intron	2588	ATTAAA_17_PAS1	GATAAA_6_PAS7	0.83887	-0.50238	0.61	0.38	1e-05	0	composite	enhanced
4	-	chr4:152618631-152680164	ENSG00000170006	TMEM154	protein_coding	3	152679395		intron	9430	152622470		utr3	4875	AAGAAA_10_PAS9	AATAAA_20_PAS0	0.47642	-0.42846	0.62	0.47	1e-05	0	composite	enhanced
12	-	chr12:26211163-26335855	ENSG00000256234	AC022509.2	antisense_RNA	2	26335353		intron	3850	26322582		intron	1043	AATAAA_18_PAS0	ATTAAA_19_PAS1	0.5661	-0.79855	0.43	0.21	1e-05	1e-05	composite	enhanced
5	-	chr5:77425969-77620610	ENSG00000164253	WDR41	protein_coding	9	77441800		intron	1025	77427426		intron	2390	AATAAA_20_PAS0	AATAAA_19_PAS0	0.91577	-0.68612	0.62	0.35	1e-05	0	composite	enhanced
4	+	chr4:87422581-87459453	ENSG00000170502	NUDT9	protein_coding	3	87441036		intron	4020	87459453		utr3	7474	TATAAA_30_PAS2	AATAAA_21_PAS0	1.17251	-0.73315	0.57	0.27	1e-05	0	composite	enhanced
17	-	chr17:68535112-68601388	ENSG00000108950	FAM20A	protein_coding	7	68598952		intron	1628	68589724		intron	16967	AATAAA_27_PAS0	AATAAA_25_PAS0	0.98271	-0.3642	0.64	0.42	1e-05	0.00176	composite	enhanced
22	-	chr22:46360833-46537169	ENSG00000075275	CELSR1	protein_coding	2	46425809		intron	2772	46361174		utr3	32357	AATAAA_17_PAS0	AATAAA_24_PAS0	0.46183	-0.35679	0.65	0.52	1e-05	1e-05	composite	enhanced
3	+	chr3:15254183-15264492	ENSG00000224660	SH3BP5-AS1	antisense_RNA	2	15258060		intron	1457	15264488		exon	21717	ATTAAA_18_PAS1	AATAAA_19_PAS0	0.42405	-0.22329	0.52	0.41	1e-05	1e-05	composite	enhanced
12	+	chr12:52232519-52252185	ENSG00000135480	KRT7	protein_coding	4	52240770		intron	1249	52252185		exon	5040	AATAAA_21_PAS0	AGTAAA_21_PAS3	0.8162	-1.13519	0.75	0.44	1e-05	1e-05	composite	enhanced
21	+	chr21:43865185-43986535	ENSG00000160216	AGPAT3	protein_coding	3	43971038		intron	2659	43984670		utr3	23842	AATAAA_26_PAS0	AATAAA_17_PAS0	0.46318	-0.29545	0.6	0.46	1e-05	0.00084	composite	enhanced
4	-	chr4:48497360-48780321	ENSG00000075539	FRYL	protein_coding	4	48669048		intron	8500	48497566		utr3	95925	AATAAA_16_PAS0	AATAAA_21_PAS0	0.38285	-0.26917	0.5	0.39	1e-05	4e-05	composite	enhanced
8	-	chr8:18527300-19084729	ENSG00000156011	PSD3	protein_coding	8	18893511		intron	3158	18527307		utr3	41926	AAGAAA_14_PAS9	AATAAA_18_PAS0	0.75762	-0.29878	0.68	0.51	1e-05	0.03143	composite	enhanced
5	+	chr5:149551946-149634967	ENSG00000183111	ARHGEF37	protein_coding	5	149569210		intron	1956	149634963		utr3	8058	AATAAA_30_PAS0	AATAAA_19_PAS0	0.73204	-0.34933	0.48	0.31	1e-05	3e-05	composite	enhanced
1	+	chr1:222618085-222668011	ENSG00000154305	MIA3	protein_coding	7	222638883		intron	3435	222668005		utr3	30839	AAGAAA_24_PAS9	ATTAAA_19_PAS1	0.64853	-0.65408	0.64	0.4	1e-05	0	composite	enhanced
3	+	chr3:169966634-169998372	ENSG00000008952	SEC62	protein_coding	8	169975908		intron	5159	169998370		utr3	19944	AATAAA_25_PAS0	AATAAA_24_PAS0	0.75503	-0.54057	0.57	0.36	1e-05	0	composite	enhanced
13	+	chr13:21298138-21306372	ENSG00000233325	MIPEPP3	transcribed_unprocessed_pseudogene	2	21301869		intron	665	21305516		intron	2931	AATAAA_20_PAS0	AATAAA_18_PAS0	0.76431	-0.407	0.66	0.47	1e-05	1e-05	composite	enhanced
8	+	chr8:43018423-43034192	ENSG00000254673	AC110275.1	protein_coding	2	43019776		intron	3573	43030529		intron	35996	TATAAA_25_PAS2	AATAAA_14_PAS0	0.39859	-0.28406	0.55	0.44	1e-05	1e-05	composite	enhanced
12	+	chr12:62602751-62622212	ENSG00000257354	AC048341.2	lincRNA	4	62604405		intron	15201	62616693		exon	1332	AATAAA_26_PAS0	AATAAA_23_PAS0	0.6373	-0.53736	0.65	0.45	1e-05	0	skipped	enhanced
6	+	chr6:21664771-22368327	ENSG00000272168	CASC15	lincRNA	17	22191893		intron	687	22206078		intron	697	AATAAA_18_PAS0	ATTAAA_24_PAS1	1.23182	-0.75982	0.84	0.57	1e-05	0.01077	composite	enhanced
X	-	chrX:134543336-134546612	ENSG00000223749	MIR503HG	lincRNA	2	134544428		exon	3801	134543337		exon	1753	AATAAA_19_PAS0	ATTAAA_21_PAS1	0.46292	-0.56062	0.66	0.48	1e-05	1e-05	skipped	enhanced
7	+	chr7:107044648-107161810	ENSG00000005249	PRKAR2B	protein_coding	2	107161421		utr3	1615	107161809		utr3	8702	AATAAA_22_PAS0	ATTAAA_19_PAS1	0.45585	-0.26493	0.41	0.3	2e-05	2e-05	same	enhanced
18	-	chr18:49782166-49813959	ENSG00000167315	ACAA2	protein_coding	2	49783504		utr3	66548	49782167		utr3	4041	AATAAA_20_PAS0	AATAAA_19_PAS0	0.24944	-0.33665	0.39	0.29	2e-05	2e-05	same	enhanced
8	+	chr8:406427-477966	ENSG00000147364	FBXO25	protein_coding	2	469053		utr3	61785	477965		utr3	13139	ATTAAA_21_PAS1	ATTAAA_19_PAS1	0.25789	-0.28016	0.47	0.37	2e-05	2e-05	same	enhanced
8	+	chr8:47960184-47978159	ENSG00000104738	MCM4	protein_coding	3	47977925		utr3	31880	47978156		utr3	16102	AATAAA_18_PAS0	AATAAA_22_PAS0	0.26495	-0.52944	0.79	0.7	2e-05	0	same	enhanced
2	+	chr2:182716040-182794463	ENSG00000077232	DNAJC10	protein_coding	9	182777451		utr3	6143	182780027		utr3	3719	ATTAAA_21_PAS1	AATAAA_25_PAS0	0.45298	-0.56675	0.63	0.44	2e-05	5e-05	same	enhanced
21	+	chr21:25639271-25717561	ENSG00000154721	JAM2	protein_coding	5	25714738		utr3	15416	25715895		utr3	786	ATTAAA_19_PAS1	ATTAAA_19_PAS1	0.21146	-0.58776	0.27	0.18	2e-05	0.0209	same	enhanced
3	+	chr3:10115591-10127189	ENSG00000254999	BRK1	protein_coding	2	10126916		utr3	209056	10127188		utr3	67293	AATAAA_18_PAS0	AATAAA_24_PAS0	0.18577	-0.19159	0.49	0.42	2e-05	2e-05	same	enhanced
X	-	chrX:129803287-129843908	ENSG00000188706	ZDHHC9	protein_coding	2	129804938		utr3	100323	129803293		utr3	14762	ATTAAA_18_PAS1	AATACA_19_PAS4	0.19326	-0.21957	0.56	0.49	2e-05	2e-05	same	enhanced
18	-	chr18:68673687-68715297	ENSG00000166479	TMX3	protein_coding	2	68674732		utr3	32469	68673689		utr3	93471	ATTAAA_22_PAS1	AATAAA_21_PAS0	0.27961	-0.27104	0.52	0.44	2e-05	2e-05	same	enhanced
14	-	chr14:77274955-77320883	ENSG00000009830	POMT2	protein_coding	2	77276990		utr3	32075	77274957		utr3	15798	CATAAA_23_PAS5	AATAAA_19_PAS0	0.35597	-0.3681	0.6	0.49	2e-05	2e-05	same	enhanced
10	-	chr10:119571801-119597028	ENSG00000151923	TIAL1	protein_coding	5	119576971		exon	3162	119571803		utr3	56962	AATAAA_26_PAS0	AATAAA_21_PAS0	0.55175	-0.56793	0.57	0.38	2e-05	0	skipped	enhanced
9	-	chr9:97029678-97039642	ENSG00000136943	CTSV	protein_coding	2	97032657		utr3	14838	97030103		utr3	1077	AATAAA_20_PAS0	ATTAAA_27_PAS1	0.52845	-0.83537	0.85	0.68	2e-05	3e-05	same	enhanced
6	+	chr6:138403530-138422196	ENSG00000051620	HEBP2	protein_coding	3	138413444		utr3	16936	138422118		utr3	1244	AATAAA_16_PAS0	ATTAAA_22_PAS1	0.30946	-0.68231	0.61	0.42	2e-05	0	same	enhanced
3	+	chr3:158732197-158829718	ENSG00000118855	MFSD1	protein_coding	2	158829128		utr3	42507	158829714		utr3	203991	AATATA_20_PAS6	ATTAAA_18_PAS1	0.16207	-0.15163	0.53	0.48	2e-05	2e-05	same	enhanced
20	+	chr20:49936335-49953891	ENSG00000124226	RNF114	protein_coding	2	49952209		utr3	55752	49953882		utr3	135893	ATTAAA_18_PAS1	AATAAA_21_PAS0	0.19829	-0.19218	0.53	0.45	2e-05	2e-05	same	enhanced
4	-	chr4:88257619-88284768	ENSG00000163644	PPM1K	protein_coding	2	88261030		utr3	4019	88257621		utr3	63199	ATTAAA_21_PAS1	AATAAA_20_PAS0	0.35338	-0.25837	0.46	0.36	2e-05	2e-05	same	enhanced
14	-	chr14:50418500-50561125	ENSG00000012983	MAP4K5	protein_coding	4	50419782		utr3	4733	50418522		exon	37233	AATAAA_20_PAS0	AATAAA_20_PAS0	0.3466	-0.38203	0.54	0.42	2e-05	0	same	enhanced
8	+	chr8:41490395-41510979	ENSG00000147533	GOLGA7	protein_coding	2	41510223		utr3	16310	41510977		utr3	169439	ATTAAA_19_PAS1	AATAAA_18_PAS0	0.22768	-0.19769	0.53	0.47	2e-05	1e-05	same	enhanced
9	+	chr9:110048597-110172511	ENSG00000241978	AKAP2	protein_coding	2	110170240		utr3	28042	110172508		utr3	209069	AATAAA_23_PAS0	ATTAAA_29_PAS1	0.30892	-0.29806	0.33	0.24	2e-05	2e-05	same	enhanced
18	-	chr18:54151600-54224787	ENSG00000134046	MBD2	protein_coding	2	54154840		utr3	69445	54151609		utr3	9423	AATAAA_18_PAS0	AATAAA_17_PAS0	0.22054	-0.267	0.47	0.39	2e-05	2e-05	same	enhanced
1	+	chr1:178725146-178921840	ENSG00000116191	RALGPS2	protein_coding	4	178920099		utr3	38364	178921838		utr3	28060	AGTAAA_22_PAS3	AATAAA_17_PAS0	0.28045	-0.35523	0.77	0.69	2e-05	0	same	enhanced
14	+	chr14:90396501-90408260	ENSG00000198668	CALM1	protein_coding	5	90404814		utr3	15873	90408050		utr3	27382	AAGAAA_23_PAS9	ATTAAA_17_PAS1	0.46073	-0.55785	0.54	0.36	2e-05	0	same	enhanced
15	+	chr15:57706628-57782761	ENSG00000255529	POLR2M	protein_coding	4	57714908		utr3	10599	57716906		utr3	1726	ATTAAA_17_PAS1	GATAAA_22_PAS7	0.12073	-0.44896	0.48	0.38	2e-05	0.02109	same	enhanced
4	-	chr4:73073375-73258797	ENSG00000132466	ANKRD17	protein_coding	4	73075687		utr3	46358	73074785		utr3	11794	ATTAAA_19_PAS1	CATAAA_20_PAS5	0.39789	-0.51366	0.54	0.39	2e-05	0	same	enhanced
17	-	chr17:63745249-63776350	ENSG00000108588	CCDC47	protein_coding	3	63746402		utr3	41701	63745258		utr3	129688	AATAAA_21_PAS0	ATTAAA_14_PAS1	0.4182	-0.24011	0.58	0.46	2e-05	1e-05	same	enhanced
16	-	chr16:86530175-86555234	ENSG00000103248	MTHFSD	protein_coding	2	86530878		utr3	1536	86530186		utr3	6417	ATTAAA_21_PAS1	AATAAA_18_PAS0	0.41152	-0.25781	0.56	0.45	2e-05	2e-05	same	enhanced
12	-	chr12:42081844-42144878	ENSG00000151233	GXYLT1	protein_coding	3	42087058		utr3	11208	42083284		utr3	12084	ATTAAA_22_PAS1	ATTAAA_21_PAS1	0.56713	-0.20576	0.57	0.44	2e-05	0.04171	same	enhanced
6	+	chr6:26124144-26139115	ENSG00000180573	HIST1H2AC	protein_coding	3	26138372		utr3	10376	26138954		utr3	39477	TATAAA_23_PAS2	AATAAA_20_PAS0	0.44348	-0.1179	0.71	0.63	2e-05	0.00331	same	enhanced
8	-	chr8:27596916-27615030	ENSG00000120885	CLU	protein_coding	2	27597996		utr3	269073	27597728		utr3	47499	AATAAA_21_PAS0	AATATA_18_PAS6	0.72825	-0.74292	0.6	0.34	2e-05	2e-05	same	enhanced
3	-	chr3:9837848-9844601	ENSG00000156990	RPUSD3	protein_coding	2	9841257		utr3	5652	9837849		utr3	17096	AATAGA_18_PAS11	AATAAA_17_PAS0	-0.3441	0.29038	0.42	0.52	2e-05	2e-05	skipped	repressed
18	-	chr18:12661832-12702776	ENSG00000101624	CEP76	protein_coding	5	12698943		exon	618	12666876		intron	490	AATAAA_22_PAS0	AATAAA_20_PAS0	1.1034	-1.03256	0.78	0.43	2e-05	0.00182	skipped	enhanced
10	+	chr10:73168165-73244503	ENSG00000138286	FAM149B1	protein_coding	3	73235480		exon	2236	73242179		utr3	10861	TATAAA_24_PAS2	AATAAA_26_PAS0	0.38442	-0.7029	0.61	0.42	2e-05	0	skipped	enhanced
12	-	chr12:118063592-118136025	ENSG00000176834	VSIG10	protein_coding	2	118101606		exon	6656	118063594		utr3	32109	AATAAA_20_PAS0	AATAAA_18_PAS0	0.44066	-0.39656	0.43	0.29	2e-05	2e-05	skipped	enhanced
7	+	chr7:99558405-99576452	ENSG00000197343	ZNF655	protein_coding	3	99564527		utr3	4421	99576450		utr3	60919	ATTATA_20_PAS15	AATAAA_25_PAS0	0.47308	-0.43428	0.56	0.41	2e-05	0.00036	skipped	enhanced
3	+	chr3:185582495-185633550	ENSG00000163904	SENP2	protein_coding	2	185614668		utr3	6539	185633549		utr3	37002	AATAAT_7_PAS12	AATAAA_21_PAS0	0.50507	-0.4902	0.6	0.43	2e-05	2e-05	skipped	enhanced
20	-	chr20:1329239-1368976	ENSG00000274322	AL136531.2	protein_coding	5	1356412		intron	597	1351082		intron	5079	TATAAA_22_PAS2	GATAAA_12_PAS7	0.81083	-0.35695	0.56	0.37	2e-05	0.02708	skipped	enhanced
2	+	chr2:241149575-241183651	ENSG00000115685	PPP1R7	protein_coding	3	241167171		utr3	12813	241183023		utr3	31803	AATAAA_21_PAS0	ATTAAA_20_PAS1	0.28631	-0.11965	0.53	0.45	2e-05	0.00219	skipped	enhanced
12	-	chr12:89588048-89709299	ENSG00000070961	ATP2B1	protein_coding	5	89662157		intron	78108	89633502		intron	10028	AATAAA_16_PAS0	AATATA_14_PAS6	-0.32725	0.20197	0.36	0.46	2e-05	0.01234	composite	repressed
3	+	chr3:185282940-185489096	ENSG00000073803	MAP3K13	protein_coding	6	185291812		utr3	4713	185489092		utr3	5249	AATACA_23_PAS4	ATTAAA_20_PAS1	0.62682	-1.0004	0.71	0.42	2e-05	0	skipped	enhanced
2	+	chr2:230203109-230313214	ENSG00000079263	SP140	protein_coding	6	230239095		intron	2831	230240097		intron	3828	AGTAAA_18_PAS3	AATGAA_9_PAS8	-0.53734	0.63791	0.51	0.7	2e-05	0.00822	composite	repressed
12	-	chr12:95020228-95073702	ENSG00000120798	NR2C1	protein_coding	4	95030409		utr3	3568	95020283		utr3	5757	AATAAA_29_PAS0	ATTAAA_21_PAS1	0.6465	-0.96897	0.55	0.28	2e-05	0	skipped	enhanced
12	-	chr12:1791956-1918835	ENSG00000151062	CACNA2D4	protein_coding	2	1795109		utr3	2704	1791963		utr3	5697	AAGAAA_18_PAS9	AATAAA_20_PAS0	0.38558	-0.32999	0.53	0.41	2e-05	2e-05	skipped	enhanced
14	+	chr14:30622111-30735811	ENSG00000092108	SCFD1	protein_coding	3	30658349		utr3	2674	30735811		utr3	29329	AATAAA_17_PAS0	AATAAA_19_PAS0	0.42528	-0.42748	0.63	0.49	2e-05	1e-05	skipped	enhanced
4	+	chr4:25655300-25678747	ENSG00000157765	SLC34A2	protein_coding	5	25657032		intron	1991	25676885		utr3	1564	AATAAA_29_PAS0	AATGAA_23_PAS8	-1.47346	0.92821	0.31	0.74	2e-05	0.00082	composite	repressed
X	-	chrX:41514933-41923462	ENSG00000147044	CASK	protein_coding	13	41898564		intron	3807	41660101		exon	1233	GATAAA_9_PAS7	AATAAA_17_PAS0	-0.64439	1.0366	0.49	0.71	2e-05	0	composite	repressed
8	+	chr8:19313616-19396217	ENSG00000104611	SH2D4A	protein_coding	4	19362357		intron	1324	19396216		utr3	10328	AATAAA_21_PAS0	AATAAA_21_PAS0	0.58316	-0.20207	0.58	0.44	2e-05	0.0005	composite	enhanced
X	-	chrX:9725345-9786296	ENSG00000101850	GPR143	protein_coding	2	9773055		intron	739	9725413		utr3	2572	AATAAA_20_PAS0	AATAAA_18_PAS0	1.19996	-0.80369	0.84	0.58	2e-05	2e-05	composite	enhanced
3	+	chr3:107522935-107811323	ENSG00000114439	BBX	protein_coding	6	107560198		intron	7944	107811199		utr3	17701	AATAAT_7_PAS12	AATAAA_20_PAS0	0.54306	-0.43685	0.58	0.42	2e-05	0.00373	composite	enhanced
9	-	chr9:13105703-13279589	ENSG00000107186	MPDZ	protein_coding	3	13201196		intron	5549	13105709		utr3	19884	GATAAA_17_PAS7	AATAAA_26_PAS0	0.29156	-0.35205	0.49	0.37	2e-05	0.00297	composite	enhanced
5	+	chr5:21341832-21589371	ENSG00000183666	GUSBP1	transcribed_unprocessed_pseudogene	4	21468588		intron	6166	21589369		exon	2573	AATAAA_19_PAS0	AATAAA_20_PAS0	0.47094	-0.65263	0.63	0.42	2e-05	0	composite	enhanced
15	-	chr15:63608617-63833941	ENSG00000103657	HERC1	protein_coding	7	63738999		intron	14397	63608618		utr3	61915	ATTATA_9_PAS15	AATAAA_22_PAS0	0.68454	-0.20187	0.57	0.4	2e-05	0.03134	composite	enhanced
6	-	chr6:89926528-90296907	ENSG00000112182	BACH2	protein_coding	5	89946493		intron	987	89926534		utr3	15872	AATAAA_19_PAS0	AATAAA_25_PAS0	0.73429	-0.46432	0.63	0.4	2e-05	0.02288	composite	enhanced
5	+	chr5:119452442-119637198	ENSG00000133835	HSD17B4	protein_coding	2	119512177		intron	2990	119542331		utr3	57782	ACTAAA_21_PAS10	AATAAA_21_PAS0	0.39185	-0.32644	0.47	0.34	2e-05	2e-05	composite	enhanced
19	-	chr19:36817427-36850786	ENSG00000197863	ZNF790	protein_coding	3	36849588		intron	2579	36819722		exon	1300	AATAAA_21_PAS0	GATAAA_23_PAS7	1.11671	-0.63963	0.77	0.51	2e-05	0.00238	composite	enhanced
1	-	chr1:173417792-173461361	ENSG00000203739	AL645568.1	antisense_RNA	6	173459097		intron	3160	173417794		exon	2975	AATAAA_20_PAS0	AATAAA_25_PAS0	0.61276	-0.35335	0.63	0.47	2e-05	0.00033	composite	enhanced
4	+	chr4:119454790-119552024	ENSG00000245958	AC093752.1	transcribed_unprocessed_pseudogene	11	119470722		intron	1033	119502680		intron	1154	AATAAA_26_PAS0	AATAAA_21_PAS0	1.02811	-0.64384	0.68	0.39	2e-05	0.00013	composite	enhanced
20	+	chr20:52972406-53495329	ENSG00000182463	TSHZ2	protein_coding	7	53030345		intron	8253	53495328		utr3	2564	AATAGA_10_PAS11	AATAAA_29_PAS0	0.60588	-0.67161	0.7	0.5	2e-05	0.00018	composite	enhanced
3	+	chr3:195658061-195720880	ENSG00000242086	LINC00969	lincRNA	7	195699676		intron	2113	195717773		exon	1990	TATAAA_24_PAS2	AATAAA_16_PAS0	0.65065	-0.78838	0.66	0.4	2e-05	0	skipped	enhanced
21	+	chr21:25561908-25575167	ENSG00000234883	MIR155HG	lincRNA	2	25574328		exon	6238	25575160		exon	13260	AATATA_19_PAS6	AATAAA_28_PAS0	0.28981	-0.25907	0.6	0.52	2e-05	2e-05	same	enhanced
7	+	chr7:150716556-150724283	ENSG00000213203	GIMAP1	protein_coding	3	150721162		utr3	33482	150724278		utr3	8510	AATAAA_18_PAS0	AATAAA_24_PAS0	0.35406	-0.47701	0.31	0.22	3e-05	0.00027	same	enhanced
16	+	chr16:10866221-10932280	ENSG00000179583	CIITA	protein_coding	4	10929764		utr3	2440	10932279		utr3	21999	TATAAA_18_PAS2	AATGAA_17_PAS8	0.37819	-0.45354	0.47	0.33	3e-05	0	same	enhanced
7	+	chr7:876551-896435	ENSG00000239857	GET4	protein_coding	2	895688		utr3	10806	896433		utr3	67406	AATAAA_23_PAS0	AATAAA_18_PAS0	0.37941	-0.35869	0.67	0.54	3e-05	3e-05	same	enhanced
3	+	chr3:13479723-13506423	ENSG00000163517	HDAC11	protein_coding	2	13505333		utr3	2299	13506414		utr3	25835	AATAAA_22_PAS0	AATAAA_22_PAS0	0.47515	-0.36717	0.53	0.39	3e-05	3e-05	same	enhanced
16	-	chr16:88874857-88977203	ENSG00000129993	CBFA2T3	protein_coding	2	88875754		utr3	1180	88874858		utr3	14001	AACAAA_17_PAS13	AATAAA_18_PAS0	0.4961	-0.30295	0.42	0.28	3e-05	3e-05	same	enhanced
17	-	chr17:20999592-21043759	ENSG00000124422	USP22	protein_coding	2	20999736		utr3	131282	20999596		utr3	153351	AATAAA_27_PAS0	AATAAA_20_PAS0	0.2593	-0.25847	0.5	0.42	3e-05	3e-05	same	enhanced
3	-	chr3:180983708-180989773	ENSG00000205981	DNAJC19	protein_coding	3	180984556		utr3	95028	180983711		utr3	16395	AATAAA_20_PAS0	AATAAA_25_PAS0	0.29363	-0.19358	0.55	0.46	3e-05	4e-05	same	enhanced
3	+	chr3:141738203-141747559	ENSG00000114125	RNF7	protein_coding	2	141745699		utr3	104191	141746399		utr3	5835	AATAAA_21_PAS0	AATAAA_25_PAS0	0.22282	-0.2985	0.56	0.46	3e-05	3e-05	same	enhanced
12	-	chr12:132136593-132144334	ENSG00000185163	DDX51	protein_coding	4	132139003		utr3	2334	132136596		utr3	4047	AGTAAA_17_PAS3	ATTAAA_15_PAS1	0.4591	-0.3901	0.6	0.45	3e-05	0.04164	same	enhanced
3	+	chr3:179148113-179240092	ENSG00000121879	PIK3CA	protein_coding	11	179234815		utr3	1212	179238351		utr3	7265	AGTAAA_24_PAS3	ATTAAA_17_PAS1	0.6773	-0.58354	0.6	0.38	3e-05	0	same	enhanced
16	-	chr16:19856690-19886166	ENSG00000167191	GPRC5B	protein_coding	3	19858972		utr3	17799	19856752		utr3	2879	AATAAA_21_PAS0	AATAAA_20_PAS0	0.48124	-0.40804	0.59	0.43	3e-05	2e-05	same	enhanced
2	-	chr2:214725645-214809710	ENSG00000138376	BARD1	protein_coding	3	214726630		utr3	17641	214725645		utr3	3068	ATTAAA_22_PAS1	AATAAA_22_PAS0	0.33939	-0.56252	0.65	0.5	3e-05	0	same	enhanced
12	-	chr12:32727489-32755901	ENSG00000139131	YARS2	protein_coding	2	32747154		utr3	787	32747025		utr3	8582	AATAAA_25_PAS0	AATAAA_17_PAS0	0.68505	-0.28674	0.72	0.56	3e-05	2e-05	same	enhanced
1	-	chr1:34712736-34859815	ENSG00000163866	SMIM12	protein_coding	2	34855045		utr3	71163	34853514		utr3	40621	ATTAAA_23_PAS1	AATAAA_25_PAS0	0.24295	-0.24871	0.5	0.41	3e-05	3e-05	same	enhanced
17	+	chr17:80260865-80398785	ENSG00000173821	RNF213	protein_coding	4	80393795		utr3	17597	80396284		utr3	10512	AATAAA_23_PAS0	AATAAA_16_PAS0	0.5212	-0.67901	0.61	0.38	3e-05	0	same	enhanced
17	+	chr17:42824384-42843757	ENSG00000131467	PSME3	protein_coding	3	42841731		utr3	12461	42843757		utr3	17722	AATGAA_20_PAS8	AATAAA_27_PAS0	0.25069	-0.30716	0.61	0.5	3e-05	0.00211	same	enhanced
22	+	chr22:26483876-26494657	ENSG00000100104	SRRD	protein_coding	2	26491930		utr3	13291	26494655		utr3	3337	AGTAAA_20_PAS3	AATAAA_19_PAS0	0.22039	-0.29425	0.59	0.51	3e-05	3e-05	same	enhanced
6	+	chr6:150143075-150250356	ENSG00000198729	PPP1R14C	protein_coding	2	150249328		utr3	3800	150250354		utr3	51135	AATAAA_21_PAS0	AATAAA_18_PAS0	0.40843	-0.29139	0.56	0.44	3e-05	3e-05	same	enhanced
19	+	chr19:56397965-56436034	ENSG00000198440	ZNF583	protein_coding	5	56424579		utr3	1439	56425843		utr3	2435	ATTAAA_18_PAS1	AATACA_21_PAS4	0.55334	-0.46601	0.44	0.28	3e-05	0.00085	same	enhanced
8	+	chr8:15417214-15766648	ENSG00000104723	TUSC3	protein_coding	4	15764483		utr3	44931	15765983		utr3	2250	AATAAA_21_PAS0	ATTAAA_19_PAS1	0.26135	-0.60207	0.58	0.44	3e-05	0	same	enhanced
18	+	chr18:51028393-51085044	ENSG00000141646	SMAD4	protein_coding	3	51079784		utr3	71931	51081901		utr3	5493	AATAAA_29_PAS0	AATAAA_17_PAS0	0.273	-0.19334	0.47	0.4	3e-05	0.02792	same	enhanced
5	+	chr5:6633342-6674385	ENSG00000145545	SRD5A1	protein_coding	8	6669394		utr3	1494	6674380		utr3	1584	TATAAA_19_PAS2	ATTAAA_29_PAS1	0.88823	-1.13302	0.8	0.51	3e-05	0	same	enhanced
22	-	chr22:41598027-41621095	ENSG00000100418	DESI1	protein_coding	2	41600877		utr3	13110	41598028		utr3	31094	ATTATA_15_PAS15	AATAAA_23_PAS0	0.24714	-0.22336	0.59	0.5	3e-05	3e-05	same	enhanced
7	+	chr7:74027788-74069906	ENSG00000049540	ELN	protein_coding	2	74069676		utr3	16216	74069903		utr3	120677	AATAAA_25_PAS0	AATAAA_22_PAS0	0.24157	-0.2317	0.47	0.4	3e-05	3e-05	same	enhanced
4	+	chr4:17614630-17634104	ENSG00000118579	MED28	protein_coding	7	17624311		utr3	24697	17632501		utr3	3611	AATACA_19_PAS4	AATAAA_17_PAS0	0.46957	-0.58253	0.51	0.33	3e-05	0	same	enhanced
5	-	chr5:107376888-107670894	ENSG00000184349	EFNA5	protein_coding	7	107378117		utr3	6015	107376895		utr3	15614	AATAAA_16_PAS0	AATAAA_27_PAS0	0.43978	-0.32931	0.62	0.49	3e-05	0.00273	same	enhanced
X	-	chrX:154483716-154486669	ENSG00000102178	UBL4A	protein_coding	2	154483983		utr3	78853	154483720		utr3	16680	AATAAA_21_PAS0	AATAAA_22_PAS0	0.30307	-0.32172	0.64	0.53	3e-05	3e-05	same	enhanced
2	-	chr2:200908972-200963679	ENSG00000115942	ORC2	protein_coding	7	200911194		utr3	2579	200908977		utr3	12646	ATTAAA_18_PAS1	AATAAA_30_PAS0	0.51956	-0.39395	0.64	0.49	3e-05	0.00053	same	enhanced
15	-	chr15:65442462-65517703	ENSG00000074603	DPP8	protein_coding	2	65444929		utr3	27177	65442468		utr3	77238	AAGAAA_25_PAS9	AATAAA_20_PAS0	0.28682	-0.27668	0.52	0.42	3e-05	3e-05	same	enhanced
17	-	chr17:799312-979769	ENSG00000167693	NXN	protein_coding	3	978304		exon	17674	799345		utr3	80511	AATAAA_25_PAS0	AATAAA_24_PAS0	-0.2743	0.17743	0.36	0.45	3e-05	0.00045	skipped	repressed
3	+	chr3:140941829-140979932	ENSG00000114120	SLC25A36	protein_coding	9	140966203		utr3	2768	140978221		utr3	539	AATAAA_19_PAS0	AATAAA_18_PAS0	-0.65666	0.6729	0.42	0.65	3e-05	0.00518	skipped	repressed
7	+	chr7:23105757-23177913	ENSG00000122550	KLHL7	protein_coding	4	23126048		exon	5889	23128307		intron	1780	AATAAA_24_PAS0	AACAAA_26_PAS13	0.55565	-0.46825	0.63	0.46	3e-05	0.0373	skipped	enhanced
1	-	chr1:44850521-44986721	ENSG00000070785	EIF2B3	protein_coding	4	44874530		utr3	3280	44850840		utr3	16205	AATAAA_21_PAS0	AATAAA_22_PAS0	0.41263	-0.19612	0.62	0.51	3e-05	0.00011	skipped	enhanced
11	-	chr11:88293591-88337786	ENSG00000109861	CTSC	protein_coding	2	88326089		utr3	41746	88293592		utr3	412679	AATAAA_18_PAS0	AATAAA_22_PAS0	0.30828	-0.30005	0.58	0.48	3e-05	3e-05	skipped	enhanced
6	+	chr6:149884430-149919507	ENSG00000223701	RAET1E-AS1	antisense_RNA	2	149907950		intron	755	149919506		exon	1177	ATTAAA_25_PAS1	TATAAA_17_PAS2	0.4188	-0.34821	0.46	0.39	3e-05	3e-05	skipped	enhanced
7	-	chr7:47695729-47979580	ENSG00000136273	HUS1	protein_coding	3	47965163		utr3	6591	47955366		intron	42503	GATAAA_21_PAS7	AATAAA_23_PAS0	0.44606	-0.26787	0.57	0.44	3e-05	0.00041	skipped	enhanced
19	-	chr19:18257096-18274508	ENSG00000130518	KIAA1683	protein_coding	2	18273008		intron	1904	18257098		utr3	7517	AATAAA_30_PAS0	AATAAA_19_PAS0	-0.64232	0.47815	0.11	0.22	3e-05	2e-05	composite	repressed
8	-	chr8:70109761-70403804	ENSG00000140396	NCOA2	protein_coding	9	70355602		intron	9888	70296622		intron	1617	CATAAA_24_PAS5	AATAAA_18_PAS0	-0.36337	1.14437	0.52	0.76	3e-05	0	composite	repressed
16	+	chr16:31713228-31794868	ENSG00000197302	ZNF720	protein_coding	6	31714251		intron	2421	31759884		utr3	18739	ATTAAA_23_PAS1	AATAAA_17_PAS0	-0.46909	0.3247	0.39	0.51	3e-05	0.0021	composite	repressed
13	+	chr13:72782058-73016460	ENSG00000083535	PIBF1	protein_coding	13	72898432		intron	953	72909946		intron	924	AATAAA_16_PAS0	AATAAA_24_PAS0	-0.79345	1.02422	0.43	0.71	3e-05	9e-05	composite	repressed
7	+	chr7:106865277-106907144	ENSG00000105851	PIK3CG	protein_coding	2	106889570		intron	796	106905818		utr3	7670	ATTAAA_24_PAS1	AAGAAA_21_PAS9	0.6781	-0.40055	0.67	0.47	3e-05	3e-05	composite	enhanced
14	+	chr14:56488353-56650605	ENSG00000070269	TMEM260	protein_coding	3	56598204		intron	3325	56649511		utr3	42554	AATGAA_26_PAS8	AATAAA_23_PAS0	0.48951	-0.42604	0.64	0.48	3e-05	0	composite	enhanced
2	-	chr2:61477848-61538625	ENSG00000082898	XPO1	protein_coding	2	61524373		intron	8873	61477934		utr3	119387	AGTAAA_28_PAS3	AATAAA_19_PAS0	0.31288	-0.29576	0.66	0.57	3e-05	3e-05	composite	enhanced
11	-	chr11:417932-442010	ENSG00000185101	ANO9	protein_coding	2	424823		intron	2559	417937		exon	8221	ATTAAA_17_PAS1	AGTAAA_17_PAS3	0.82705	-0.70695	0.82	0.63	3e-05	3e-05	composite	enhanced
19	-	chr19:48047842-48110816	ENSG00000105499	PLA2G4C	protein_coding	4	48092902		intron	809	48047846		utr3	13536	AATAAA_28_PAS0	AATAAA_26_PAS0	0.85785	-0.31523	0.51	0.31	3e-05	0.00185	composite	enhanced
6	+	chr6:42564061-42693503	ENSG00000024048	UBR2	protein_coding	3	42609552		intron	3140	42693503		utr3	49679	AGTAAA_8_PAS3	AATAAA_24_PAS0	0.56315	-0.33665	0.58	0.42	3e-05	0	composite	enhanced
2	-	chr2:240479421-240569208	ENSG00000144504	ANKMY1	protein_coding	6	240560072		intron	4370	240521938		utr3	4641	AATAAA_21_PAS0	AATAAA_19_PAS0	0.64303	-0.55103	0.64	0.43	3e-05	0.00016	composite	enhanced
7	-	chr7:135092362-135170794	ENSG00000122783	C7orf49	protein_coding	7	135162465		intron	8180	135154395		intron	3150	ATTAAA_20_PAS1	AACAAA_19_PAS13	0.37938	-0.75817	0.62	0.42	3e-05	3e-05	composite	enhanced
7	+	chr7:66682163-66811463	ENSG00000154710	RABGEF1	protein_coding	16	66716245		intron	998	66787973		intron	1429	AATATA_25_PAS6	AATAAA_23_PAS0	1.05089	-0.65321	0.66	0.38	3e-05	0.00179	composite	enhanced
16	-	chr16:46656131-46689517	ENSG00000069329	VPS35	protein_coding	2	46660282		utr3	22096	46659678		utr3	29656	AATAAA_19_PAS0	AATAAA_17_PAS0	-0.27082	0.26585	0.46	0.56	4e-05	4e-05	same	repressed
7	+	chr7:130486170-130506295	ENSG00000106484	MEST	protein_coding	2	130505379		utr3	2240	130506287		utr3	35899	CATAAA_16_PAS5	AATAAA_18_PAS0	-0.50978	0.34891	0.52	0.68	4e-05	3e-05	same	repressed
18	-	chr18:75195107-75209347	ENSG00000180011	ZADH2	protein_coding	8	75199128		utr3	3525	75197321		utr3	5212	AATAAA_15_PAS0	AATAAA_21_PAS0	-0.39858	0.3081	0.38	0.49	4e-05	0.01352	same	repressed
X	-	chrX:134769565-134797231	ENSG00000156504	FAM122B	protein_coding	3	134771637		utr3	8014	134769573		utr3	42886	ATTAAA_20_PAS1	AATAAA_21_PAS0	0.6805	-0.18202	0.65	0.5	4e-05	1e-05	same	enhanced
15	+	chr15:63276017-63309125	ENSG00000138613	APH1B	protein_coding	2	63305912		utr3	6300	63309117		utr3	31779	AATAAA_29_PAS0	AATAAA_18_PAS0	0.34241	-0.29587	0.47	0.36	4e-05	4e-05	same	enhanced
4	-	chr4:124664051-124712731	ENSG00000151458	ANKRD50	protein_coding	4	124667012		utr3	4055	124664484		utr3	14572	AATAAA_22_PAS0	AATAAA_23_PAS0	0.40246	-0.30836	0.55	0.43	4e-05	0.00063	same	enhanced
6	+	chr6:24402907-24426193	ENSG00000124532	MRS2	protein_coding	4	24424261		utr3	10054	24426186		utr3	3984	AATAAA_23_PAS0	AATAAA_19_PAS0	0.41678	-0.92747	0.6	0.39	4e-05	0	same	enhanced
3	-	chr3:165772903-165837471	ENSG00000114200	BCHE	protein_coding	3	165773082		utr3	705	165772904		utr3	11591	AATAAA_22_PAS0	ATTAAA_21_PAS1	0.81242	-0.2761	0.43	0.24	4e-05	2e-05	same	enhanced
1	-	chr1:113878167-113887546	ENSG00000188761	BCL2L15	protein_coding	3	113881012		utr3	7116	113878170		exon	4032	AATAAA_27_PAS0	AATAAA_20_PAS0	0.49798	-0.58404	0.84	0.69	4e-05	0	same	enhanced
2	-	chr2:216672104-216695524	ENSG00000115461	IGFBP5	protein_coding	2	216672387		utr3	31538	216672105		utr3	192792	AATAAA_19_PAS0	AATAAA_20_PAS0	0.35831	-0.34326	0.73	0.63	4e-05	4e-05	same	enhanced
12	-	chr12:121648741-121672630	ENSG00000139714	MORN3	protein_coding	2	121651390		utr3	892	121648742		utr3	5862	AATAAA_20_PAS0	AATAAA_20_PAS0	0.5265	-0.27751	0.57	0.42	4e-05	3e-05	same	enhanced
10	-	chr10:30012799-30115493	ENSG00000165757	JCAD	protein_coding	3	30016845		utr3	5852	30012805		utr3	58851	AATAAA_18_PAS0	AATAAA_16_PAS0	0.25917	-0.31133	0.31	0.23	4e-05	0	same	enhanced
12	+	chr12:93467487-93516212	ENSG00000198015	MRPL42	protein_coding	5	93501378		utr3	3131	93503768		utr3	2755	TATAAA_20_PAS2	AATAAA_20_PAS0	0.4305	-0.87912	0.65	0.43	4e-05	0	same	enhanced
3	-	chr3:149738469-149752498	ENSG00000114744	COMMD2	protein_coding	2	149740747		utr3	28214	149738476		utr3	28039	AATAAA_22_PAS0	AATAAA_20_PAS0	0.26348	-0.26286	0.55	0.47	4e-05	4e-05	same	enhanced
20	-	chr20:45325287-45348423	ENSG00000124145	SDC4	protein_coding	2	45326094		utr3	113471	45325290		utr3	578000	AATATA_16_PAS6	AATAAA_19_PAS0	0.33021	-0.32679	0.48	0.36	4e-05	4e-05	same	enhanced
22	+	chr22:35400062-35425429	ENSG00000100297	MCM5	protein_coding	2	35424500		utr3	37884	35425429		utr3	2531	AATAAA_23_PAS0	AATACA_19_PAS4	0.31816	-0.41964	0.65	0.53	4e-05	4e-05	same	enhanced
2	+	chr2:171522246-171558132	ENSG00000071967	CYBRD1	protein_coding	4	171555037		utr3	8417	171558126		utr3	121704	TATAAA_18_PAS2	AATAAA_16_PAS0	0.33118	-0.47428	0.41	0.28	4e-05	0.00011	same	enhanced
17	+	chr17:17042544-17217678	ENSG00000133030	MPRIP	protein_coding	3	17185555		utr3	90041	17192639		utr3	81613	ATTAAA_13_PAS1	AATAAA_18_PAS0	0.19457	-0.34363	0.44	0.35	4e-05	0	same	enhanced
2	-	chr2:96836610-96858094	ENSG00000213337	ANKRD39	protein_coding	2	96848040		utr3	21680	96837914		utr3	1172	AATAAA_21_PAS0	ATTAAA_19_PAS1	-0.31831	0.53049	0.56	0.69	4e-05	4e-05	skipped	repressed
15	+	chr15:63121799-63142060	ENSG00000103642	LACTB	protein_coding	2	63131453		utr3	5620	63142054		utr3	61002	AATAAA_24_PAS0	AATAAA_15_PAS0	0.30642	-0.24368	0.52	0.43	4e-05	4e-05	skipped	enhanced
1	-	chr1:1385710-1399327	ENSG00000221978	CCNL2	protein_coding	4	1392293		utr3	13815	1386502		utr3	87337	AATACA_16_PAS4	AATAAA_18_PAS0	0.63392	-0.19217	0.62	0.46	4e-05	0.00088	skipped	enhanced
6	-	chr6:31727037-31730616	ENSG00000213722	DDAH2	protein_coding	2	31730582		utr5	34614	31727040		utr3	190446	AATAAA_23_PAS0	AATAAA_21_PAS0	0.22672	-0.21833	0.49	0.41	4e-05	4e-05	skipped	enhanced
1	-	chr1:8004403-8026307	ENSG00000116285	ERRFI1	protein_coding	2	8016929		intron	30985	8011727		utr3	235126	AATAGA_16_PAS11	AATAAA_24_PAS0	0.4416	-0.4347	0.68	0.52	4e-05	4e-05	composite	enhanced
4	-	chr4:118280037-118353002	ENSG00000164099	PRSS12	protein_coding	5	118316068		intron	846	118280038		utr3	8104	AATAAA_22_PAS0	AATAAA_25_PAS0	2.0762	-0.87694	0.76	0.32	4e-05	0	composite	enhanced
10	+	chr10:19816238-20289855	ENSG00000120594	PLXDC2	protein_coding	16	20252406		intron	2500	20274861		intron	2433	AATAAA_18_PAS0	AATAAA_29_PAS0	0.77133	-0.39416	0.55	0.36	4e-05	0.04046	composite	enhanced
2	+	chr2:61065870-61138033	ENSG00000162929	KIAA1841	protein_coding	4	61089706		intron	831	61124282		intron	7315	AATAAA_30_PAS0	AATAAA_22_PAS0	0.71292	-0.27703	0.61	0.44	4e-05	6e-05	composite	enhanced
5	-	chr5:38710366-38845828	ENSG00000249740	OSMR-AS1	lincRNA	11	38825764		intron	696	38819703		intron	1322	AATAAA_19_PAS0	AATAAA_19_PAS0	-1.15884	0.96211	0.28	0.64	4e-05	0.00512	composite	repressed
8	+	chr8:127794532-128101252	ENSG00000249859	PVT1	lincRNA	6	127812591		intron	612	127990403		intron	3442	AAGAAA_29_PAS9	AATGAA_14_PAS8	-0.82339	0.29378	0.67	0.81	4e-05	0.01712	composite	repressed
20	-	chr20:57168747-57266628	ENSG00000101144	BMP7	protein_coding	2	57170498		utr3	8224	57168752		utr3	5392	AATAAA_28_PAS0	AATAAA_25_PAS0	0.53589	-0.54753	0.82	0.66	5e-05	5e-05	same	enhanced
18	-	chr18:12785477-12929642	ENSG00000175354	PTPN2	protein_coding	6	12794043		utr3	4295	12792155		utr3	4158	AATAAA_21_PAS0	ATTAAA_17_PAS1	0.53261	-0.56069	0.6	0.4	5e-05	2e-05	same	enhanced
3	+	chr3:169772830-169789715	ENSG00000085274	MYNN	protein_coding	4	169786823		utr3	7661	169789174		utr3	4822	AGTAAA_25_PAS3	TATAAA_23_PAS2	0.27865	-0.35719	0.55	0.43	5e-05	0.00945	same	enhanced
15	-	chr15:42139033-42156635	ENSG00000168907	PLA2G4F	protein_coding	2	42141204		utr3	14335	42139154		utr3	10654	AATATA_22_PAS6	AATAAA_19_PAS0	0.17287	-0.18113	0.17	0.14	5e-05	5e-05	same	enhanced
X	-	chrX:40648305-40735857	ENSG00000180182	MED14	protein_coding	4	40651377		utr3	1400	40649544		utr3	19693	GATAAA_22_PAS7	AATAAA_29_PAS0	0.4231	-0.33156	0.59	0.47	5e-05	0	same	enhanced
7	-	chr7:17790760-17940500	ENSG00000071189	SNX13	protein_coding	10	17793911		utr3	2411	17790761		utr3	10982	AATACA_8_PAS4	AATAAA_17_PAS0	0.60068	-0.63963	0.63	0.42	5e-05	0	same	enhanced
15	+	chr15:44427233-44529037	ENSG00000137770	CTDSPL2	protein_coding	5	44526178		utr3	11162	44529036		utr3	20947	AATAAA_24_PAS0	AATAAA_19_PAS0	0.32159	-0.47777	0.55	0.42	5e-05	0	same	enhanced
13	-	chr13:35768651-36131305	ENSG00000133083	DCLK1	protein_coding	6	35845900		exon	6446	35818808		intron	2652	AATAAA_18_PAS0	ACTAAA_17_PAS10	-0.39444	0.94851	0.46	0.68	5e-05	4e-05	skipped	repressed
1	+	chr1:108875349-108934544	ENSG00000121957	GPSM2	protein_coding	2	108924359		utr3	1776	108930395		utr3	31013	AGTAAA_21_PAS3	TATAAA_16_PAS2	0.53869	-0.35581	0.71	0.56	5e-05	4e-05	skipped	enhanced
2	+	chr2:88170294-88186635	ENSG00000144115	THNSL2	protein_coding	2	88177139		exon	1338	88186625		utr3	9480	AATAAA_19_PAS0	AATAAA_21_PAS0	0.44891	-0.26548	0.63	0.5	5e-05	4e-05	skipped	enhanced
14	-	chr14:24318348-24332308	ENSG00000129467	ADCY4	protein_coding	2	24332262		exon	20117	24318364		utr3	10113	AATGAA_13_PAS8	AATAAA_24_PAS0	0.29223	-0.31329	0.34	0.24	5e-05	5e-05	skipped	enhanced
19	+	chr19:56538947-56556809	ENSG00000196867	ZFP28	protein_coding	4	56552601		utr3	3278	56556791		utr3	1456	GATAAA_15_PAS7	AATAAA_29_PAS0	0.46527	-0.4361	0.43	0.29	5e-05	0.00119	skipped	enhanced
9	+	chr9:100451711-100473111	ENSG00000251349	MSANTD3-TMEFF1	protein_coding	2	100451731		intron	11467	100456367		intron	8605	ATTAAA_23_PAS1	AATAAA_19_PAS0	0.28487	-0.29672	0.57	0.46	5e-05	5e-05	skipped	enhanced
1	-	chr1:193012249-193060079	ENSG00000116750	UCHL5	protein_coding	8	193018405		utr3	1237	193012371		utr3	9019	AATAAA_23_PAS0	AATAAA_21_PAS0	0.7414	-0.96721	0.69	0.39	5e-05	0	skipped	enhanced
10	-	chr10:88273863-88584529	ENSG00000184719	RNLS	protein_coding	2	88284961		utr3	4638	88281602		intron	535	AATAAA_29_PAS0	AATAAA_21_PAS0	0.38751	-0.77148	0.52	0.32	5e-05	7e-05	skipped	enhanced
9	-	chr9:92493553-92536654	ENSG00000106823	ECM2	protein_coding	4	92517590		utr3	1547	92495316		utr3	13572	ATTAAA_18_PAS1	ATTAAA_17_PAS1	0.90814	-0.36275	0.51	0.3	5e-05	6e-05	skipped	enhanced
18	+	chr18:62523006-62587708	ENSG00000141664	ZCCHC2	protein_coding	3	62525275		utr3	4171	62578582		utr3	45280	ATTAAA_25_PAS1	AATAAA_22_PAS0	0.63689	-0.00763	0.5	0.41	5e-05	0.03072	skipped	enhanced
21	-	chr21:45493571-45544410	ENSG00000173638	SLC19A1	protein_coding	5	45514714		utr3	12219	45512547		exon	1992	ATTAAA_19_PAS1	AATACA_22_PAS4	0.40118	-0.71235	0.41	0.25	5e-05	0	skipped	enhanced
1	-	chr1:97077742-97921048	ENSG00000188641	DPYD	protein_coding	9	97719758		utr3	4112	97077745		utr3	51617	ATTAAA_27_PAS1	AATAAA_22_PAS0	0.66001	-0.39954	0.55	0.38	5e-05	0.00256	skipped	enhanced
19	+	chr19:53392217-53430412	ENSG00000196417	ZNF765	protein_coding	2	53412007		intron	21061	53430412		utr3	4156	AATATA_25_PAS6	AATAAA_21_PAS0	0.232	-0.28423	0.51	0.41	5e-05	5e-05	composite	enhanced
2	+	chr2:62673850-63046486	ENSG00000115504	EHBP1	protein_coding	4	62845689		intron	6176	63046483		utr3	50671	AACAAA_25_PAS13	AATAAA_25_PAS0	0.18731	-0.3487	0.56	0.47	5e-05	0	composite	enhanced
22	+	chr22:37726503-37776555	ENSG00000100106	TRIOBP	protein_coding	5	37732917		intron	1654	37776524		utr3	13068	AATAAA_18_PAS0	AATAAA_25_PAS0	1.30378	-0.71634	0.64	0.32	5e-05	0	composite	enhanced
11	-	chr11:34478792-34513804	ENSG00000135374	ELF5	protein_coding	3	34488018		intron	1193	34478793		utr3	11605	ATTAAA_26_PAS1	AATAAA_19_PAS0	0.96759	-0.31258	0.56	0.35	5e-05	0.00033	composite	enhanced
17	+	chr17:5111467-5115003	ENSG00000234327	AC012146.1	processed_transcript	2	5113434		exon	2001	5114379		exon	7808	AATAAA_24_PAS0	AATAAA_22_PAS0	-0.4975	0.36851	0.48	0.63	6e-05	6e-05	same	repressed
1	+	chr1:244835321-244845056	ENSG00000203667	COX20	protein_coding	3	244843282		utr3	61451	244845054		utr3	33865	AATAAA_20_PAS0	AATAAA_19_PAS0	0.30847	-0.62131	0.56	0.4	6e-05	0	same	enhanced
22	-	chr22:41673929-41690503	ENSG00000100138	SNU13	protein_coding	2	41674815		utr3	106639	41673933		utr3	97969	TATAAA_15_PAS2	AATAAA_24_PAS0	0.26397	-0.26409	0.54	0.46	6e-05	6e-05	same	enhanced
4	-	chr4:100395340-100880125	ENSG00000164035	EMCN	protein_coding	3	100397836		utr3	27119	100395457		utr3	24184	AATAAA_19_PAS0	ATTAAA_23_PAS1	0.26769	-0.25165	0.23	0.17	6e-05	6e-05	same	enhanced
11	-	chr11:82973132-83071922	ENSG00000137502	RAB30	protein_coding	7	82979978		utr3	8909	82979271		utr3	7527	AATAAA_21_PAS0	AATAAA_22_PAS0	0.31508	-0.23894	0.66	0.56	6e-05	0.00298	same	enhanced
14	+	chr14:61762356-61796427	ENSG00000023608	SNAPC1	protein_coding	3	61795669		utr3	2032	61796426		utr3	14889	AATAAA_25_PAS0	AATAAA_21_PAS0	0.41684	-0.43679	0.65	0.5	6e-05	0	same	enhanced
X	+	chrX:101622796-101627842	ENSG00000102401	ARMCX3	protein_coding	3	101626311		utr3	7436	101627841		utr3	50454	GATAAA_26_PAS7	AATAAA_24_PAS0	0.47466	-0.36581	0.57	0.44	6e-05	0.00078	same	enhanced
1	+	chr1:168178932-168202113	ENSG00000143155	TIPRL	protein_coding	2	168200205		utr3	30067	168202107		utr3	119884	AATAAA_29_PAS0	AATAAA_21_PAS0	0.31217	-0.30477	0.6	0.52	6e-05	6e-05	same	enhanced
16	+	chr16:50548329-50649248	ENSG00000140807	NKD1	protein_coding	6	50634215		utr3	2776	50649247		utr3	4810	GATAAA_20_PAS7	AATAAA_19_PAS0	0.62224	-1.6437	0.61	0.26	6e-05	0.0192	same	enhanced
3	-	chr3:195274735-195443077	ENSG00000114331	ACAP2	protein_coding	2	195278792		utr3	5443	195274745		utr3	70790	AATATA_20_PAS6	AATAAA_22_PAS0	0.45634	-0.38251	0.62	0.47	6e-05	6e-05	same	enhanced
13	-	chr13:36844830-36920764	ENSG00000120693	SMAD9	protein_coding	3	36846702		utr3	1398	36844831		utr3	14393	TATAAA_20_PAS2	AATAAA_20_PAS0	0.54645	-0.48592	0.42	0.26	6e-05	0.00192	same	enhanced
11	+	chr11:5689688-5736446	ENSG00000132274	TRIM22	protein_coding	2	5709315		exon	17951	5710771		utr3	62790	AATAAA_30_PAS0	AATAAA_25_PAS0	0.20234	-0.18961	0.44	0.37	6e-05	6e-05	same	enhanced
3	-	chr3:55465714-55490538	ENSG00000114251	WNT5A	protein_coding	2	55467586		utr3	12276	55465715		utr3	31215	AATAAA_16_PAS0	ATTAAA_22_PAS1	0.31428	-0.28701	0.65	0.56	6e-05	6e-05	same	enhanced
3	-	chr3:133932695-134052183	ENSG00000174640	SLCO2A1	protein_coding	2	133934591		utr3	13918	133932701		utr3	88417	AAGAAA_14_PAS9	ATTAAA_25_PAS1	0.30562	-0.28426	0.28	0.21	6e-05	6e-05	same	enhanced
12	+	chr12:11171221-11176015	ENSG00000256537	SMIM10L1	protein_coding	6	11172288		utr3	2831	11176014		utr3	2759	AATACA_21_PAS4	AATAAA_23_PAS0	0.4164	-0.33863	0.56	0.43	6e-05	0.00825	same	enhanced
10	+	chr10:102152175-102163870	ENSG00000166197	NOLC1	protein_coding	3	102162598		utr3	22082	102163869		utr3	80797	ATTAAA_18_PAS1	AATAAA_24_PAS0	0.23788	-0.2022	0.58	0.52	6e-05	0	same	enhanced
14	+	chr14:24365672-24379603	ENSG00000100968	NFATC4	protein_coding	2	24378055		utr3	39767	24379598		utr3	3729	AATAAA_22_PAS0	AATAAA_21_PAS0	0.36454	-0.42452	0.52	0.39	6e-05	6e-05	same	enhanced
20	-	chr20:46557822-46684363	ENSG00000158296	SLC13A3	protein_coding	3	46677207		intron	1206	46558428		utr3	4220	AATAAA_18_PAS0	AATAAA_16_PAS0	-0.88221	0.51699	0.35	0.59	6e-05	5e-05	skipped	repressed
17	+	chr17:18697997-18736117	ENSG00000108448	TRIM16L	protein_coding	2	18704544		exon	1253	18736110		utr3	23876	AATAAA_25_PAS0	AATAAA_19_PAS0	-1.17087	0.88082	0.46	0.78	6e-05	5e-05	skipped	repressed
1	-	chr1:9922112-9943406	ENSG00000162441	LZIC	protein_coding	5	9930107		utr3	2331	9926848		intron	1679	AACAAA_20_PAS13	ATTAAA_21_PAS1	0.50545	-0.45348	0.62	0.45	6e-05	0.03039	skipped	enhanced
12	-	chr12:64186315-64222295	ENSG00000174206	C12orf66	protein_coding	5	64192640		utr3	1995	64186316		utr3	9583	AATAAA_22_PAS0	ATTAAA_18_PAS1	0.34504	-0.4437	0.64	0.5	6e-05	0	skipped	enhanced
1	+	chr1:222712552-222735195	ENSG00000162819	BROX	protein_coding	2	222713903		exon	8357	222735184		utr3	75817	AATAAA_27_PAS0	AATAAA_20_PAS0	0.34406	-0.30025	0.61	0.5	6e-05	6e-05	skipped	enhanced
14	+	chr14:96501432-96567110	ENSG00000090060	PAPOLA	protein_coding	3	96531729		utr3	27845	96534891		intron	7354	AATAAA_26_PAS0	AATAAA_20_PAS0	0.53268	-0.79058	0.61	0.38	6e-05	0	skipped	enhanced
2	-	chr2:46490749-46542556	ENSG00000250565	ATP6V1E2	protein_coding	3	46531056		intron	690	46511848		utr3	4824	AATAAA_20_PAS0	AATAAA_23_PAS0	-0.79867	0.30599	0.36	0.55	6e-05	0.00391	composite	repressed
1	-	chr1:245749341-246507311	ENSG00000185420	SMYD3	protein_coding	10	246101105		intron	31100	245749347		utr3	58092	ATTATA_15_PAS15	AATAAA_25_PAS0	-0.34884	0.29229	0.49	0.61	6e-05	0.01232	composite	repressed
2	-	chr2:101007616-101252865	ENSG00000204634	TBC1D8	protein_coding	2	101059235		intron	13641	101011038		intron	845	AATACA_11_PAS4	ATTAAA_20_PAS1	-0.43591	0.6748	0.43	0.63	6e-05	7e-05	composite	repressed
10	+	chr10:72215999-72235859	ENSG00000166295	ANAPC16	protein_coding	7	72220706		intron	50205	72235491		utr3	3922	AATAAA_21_PAS0	AATAAA_27_PAS0	0.46026	-0.89273	0.54	0.31	6e-05	0	composite	enhanced
1	-	chr1:34986164-35031967	ENSG00000163867	ZMYM6	protein_coding	6	35001293		intron	5608	34986167		exon	4173	AATAAA_22_PAS0	AATAAA_23_PAS0	0.57757	-0.29403	0.54	0.4	6e-05	0.00058	composite	enhanced
6	+	chr6:4706158-4955550	ENSG00000153046	CDYL	protein_coding	2	4954256		utr3	9207	4955542		utr3	48360	AATAAA_19_PAS0	AATAAA_23_PAS0	0.28164	-0.2483	0.61	0.5	7e-05	6e-05	same	enhanced
10	+	chr10:27504173-27542236	ENSG00000099246	RAB18	protein_coding	4	27538511		utr3	21291	27539159		utr3	25678	AATAAA_19_PAS0	AATAAA_18_PAS0	0.10605	-0.08002	0.56	0.53	7e-05	0.0029	same	enhanced
20	-	chr20:63195428-63216233	ENSG00000149658	YTHDF1	protein_coding	2	63196481		utr3	23463	63195431		utr3	159059	AATAAA_27_PAS0	AATAAA_19_PAS0	0.2145	-0.19441	0.58	0.52	7e-05	7e-05	same	enhanced
2	-	chr2:127298729-127388464	ENSG00000169967	MAP3K2	protein_coding	11	127305015		utr3	1497	127299333		utr3	701	AAGAAA_15_PAS9	TATAAA_21_PAS2	0.64665	-0.61146	0.63	0.42	7e-05	0.01276	same	enhanced
20	+	chr20:62796452-62801737	ENSG00000101189	MRGBP	protein_coding	5	62800062		utr3	2081	62801727		utr3	694	AATAAA_26_PAS0	AATAAA_19_PAS0	0.75408	-0.87489	0.73	0.49	7e-05	0.0009	same	enhanced
14	-	chr14:67647074-67674830	ENSG00000100568	VTI1B	protein_coding	3	67651151		utr3	102375	67647090		utr3	18162	AATAAA_24_PAS0	AGTAAA_17_PAS3	0.34813	-0.29703	0.53	0.4	7e-05	0	same	enhanced
7	-	chr7:7636517-7718606	ENSG00000106399	RPA3	protein_coding	2	7636945		utr3	24381	7636717		utr3	29864	ATTAAA_17_PAS1	AATAAA_21_PAS0	0.22805	-0.22458	0.62	0.55	7e-05	7e-05	same	enhanced
6	+	chr6:151239998-151358556	ENSG00000131016	AKAP12	protein_coding	2	151356772		utr3	140605	151358532		utr3	27345	AATAAA_20_PAS0	AATAAA_18_PAS0	0.12435	-0.13493	0.27	0.24	7e-05	7e-05	same	enhanced
7	-	chr7:30010586-30026683	ENSG00000106080	FKBP14	protein_coding	4	30013729		utr3	1590	30010588		utr3	22583	AATAAA_20_PAS0	AATAAA_20_PAS0	0.49818	-0.3304	0.7	0.56	7e-05	0	same	enhanced
8	-	chr8:37858617-37899466	ENSG00000156675	RAB11FIP1	protein_coding	2	37860668		utr3	46786	37858951		utr3	214233	TATAAA_25_PAS2	AATAAA_21_PAS0	0.27517	-0.26755	0.35	0.28	7e-05	7e-05	same	enhanced
13	-	chr13:39009865-39038075	ENSG00000120685	PROSER1	protein_coding	3	39011147		utr3	19288	39009865		utr3	7132	AATAAA_21_PAS0	CATAAA_20_PAS5	0.54918	-0.39315	0.57	0.41	7e-05	1e-05	same	enhanced
9	-	chr9:8314245-10612722	ENSG00000153707	PTPRD	protein_coding	4	8317261		utr3	1224	8314246		utr3	22814	GATAAA_29_PAS7	AATAAA_21_PAS0	0.65639	-0.27373	0.48	0.33	7e-05	0.01159	same	enhanced
8	+	chr8:30384478-30572260	ENSG00000157110	RBPMS	protein_coding	7	30570756		utr3	42653	30572254		utr3	66095	AATAAA_28_PAS0	AATAAA_23_PAS0	0.46139	-0.54631	0.42	0.28	7e-05	0	same	enhanced
22	+	chr22:41367332-41399325	ENSG00000167074	TEF	protein_coding	2	41398975		utr3	1029	41399323		utr3	18619	AATAAA_22_PAS0	ATTAAA_19_PAS1	0.6342	-0.36609	0.52	0.36	7e-05	6e-05	same	enhanced
2	-	chr2:24077432-24085860	ENSG00000115129	TP53I3	protein_coding	2	24080751		utr3	3967	24077434		utr3	14696	AATAAA_20_PAS0	AATAAA_16_PAS0	-0.29914	0.23595	0.41	0.5	7e-05	7e-05	skipped	repressed
2	+	chr2:102736904-103019899	ENSG00000170417	TMEM182	protein_coding	4	102817663		utr3	4627	102843836		exon	689	ATTAAA_19_PAS1	ATTAAA_21_PAS1	-0.48653	1.07563	0.61	0.82	7e-05	3e-05	skipped	repressed
4	+	chr4:119212586-119295516	ENSG00000145390	USP53	protein_coding	6	119217646		utr5	4230	119295516		utr3	32033	AATATA_25_PAS6	GATAAA_20_PAS7	1.04536	-0.22706	0.52	0.31	7e-05	0.00026	skipped	enhanced
18	+	chr18:9136227-9285984	ENSG00000101745	ANKRD12	protein_coding	10	9208666		utr3	7180	9285983		utr3	6097	AATAAT_21_PAS12	AATAAA_24_PAS0	0.49107	-0.92954	0.54	0.29	7e-05	0	skipped	enhanced
19	-	chr19:2230083-2237703	ENSG00000104886	PLEKHJ1	protein_coding	2	2233153		utr3	17842	2230675		intron	3702	AATAAA_21_PAS0	AATAAA_27_PAS0	0.34258	-0.40559	0.53	0.39	7e-05	7e-05	skipped	enhanced
10	+	chr10:29409401-29487744	ENSG00000224597	SVIL-AS1	antisense_RNA	6	29422267		exon	7873	29461145		intron	4324	AATAAA_23_PAS0	AATAAA_19_PAS0	0.37217	-0.42624	0.51	0.38	7e-05	0.00039	skipped	enhanced
8	+	chr8:31639385-32767958	ENSG00000157168	NRG1	protein_coding	4	32743086		utr3	1192	32767955		utr3	907	AATAAA_18_PAS0	AATAAA_20_PAS0	1.03947	-0.78892	0.67	0.41	7e-05	0.00327	skipped	enhanced
19	-	chr19:48180769-48255945	ENSG00000105483	CARD8	protein_coding	9	48238334		utr3	13567	48208257		utr3	1003	ATTAAA_19_PAS1	CATAAA_20_PAS5	0.3476	-0.47071	0.47	0.33	7e-05	0.0094	skipped	enhanced
17	-	chr17:5432776-5448829	ENSG00000108561	C1QBP	protein_coding	2	5440917		intron	56510	5432778		utr3	99503	ATTAAA_17_PAS1	CATAAA_22_PAS5	-0.27099	0.26662	0.54	0.63	7e-05	7e-05	composite	repressed
12	+	chr12:63779802-63809557	ENSG00000118600	TMEM5	protein_coding	5	63785992		intron	2802	63809474		utr3	4943	AGTAAA_20_PAS3	AATAAA_22_PAS0	-0.21146	0.013	0.46	0.49	7e-05	0.01473	composite	repressed
2	-	chr2:10570765-10689986	ENSG00000115761	NOL10	protein_coding	4	10624199		intron	17250	10571655		utr3	8951	AAGAAA_17_PAS9	ATTAAA_20_PAS1	-0.33138	0.36104	0.5	0.62	7e-05	6e-05	composite	repressed
9	+	chr9:136807942-136841186	ENSG00000196642	RABL6	protein_coding	4	136810034		intron	3452	136834339		utr3	2136	AATAAA_21_PAS0	AATAAA_19_PAS0	-0.49977	1.17373	0.46	0.73	7e-05	0.00161	composite	repressed
5	-	chr5:75368485-75512137	ENSG00000113163	COL4A3BP	protein_coding	12	75466875		intron	1210	75370380		exon	1800	AATATA_29_PAS6	AATAAA_20_PAS0	1.04066	-0.75268	0.59	0.3	7e-05	0.00012	composite	enhanced
2	-	chr2:98997260-99154963	ENSG00000135951	TSGA10	protein_coding	11	99128249		intron	682	99098868		intron	1673	AATGAA_24_PAS8	AATAAA_25_PAS0	1.04301	-0.44492	0.67	0.42	7e-05	0.01996	composite	enhanced
3	+	chr3:37861959-37984468	ENSG00000144677	CTDSPL	protein_coding	3	37881015		intron	9845	37984467		utr3	113481	AATATA_29_PAS6	AATAAA_18_PAS0	0.31021	-0.55963	0.47	0.32	7e-05	0	composite	enhanced
9	-	chr9:104781001-104928236	ENSG00000165029	ABCA1	protein_coding	5	104787366		intron	4230	104781017		utr3	26539	AATATA_26_PAS6	AATAAA_18_PAS0	0.66419	-0.51047	0.67	0.47	7e-05	0.00027	composite	enhanced
14	+	chr14:52553147-52637712	ENSG00000180998	GPR137C	protein_coding	3	52558841		intron	1330	52637711		utr3	3996	AAGAAA_23_PAS9	AATAAA_20_PAS0	0.50568	-0.54696	0.66	0.47	7e-05	0.00161	composite	enhanced
2	-	chr2:119302224-119366827	ENSG00000186132	C2orf76	protein_coding	2	119364513		intron	861	119302225		utr3	15864	AATAAA_19_PAS0	AATAAA_20_PAS0	0.61798	-0.33843	0.65	0.48	7e-05	6e-05	composite	enhanced
17	+	chr17:68511779-68551318	ENSG00000108946	PRKAR1A	protein_coding	2	68525286		intron	99735	68532758		utr3	937471	AACAAA_17_PAS13	AATAAA_22_PAS0	0.28042	-0.2777	0.49	0.39	7e-05	7e-05	composite	enhanced
2	+	chr2:36355925-36551134	ENSG00000150938	CRIM1	protein_coding	2	36385078		intron	18702	36551032		utr3	110059	AATAAA_28_PAS0	AATAAA_29_PAS0	0.30302	-0.29197	0.39	0.29	7e-05	7e-05	composite	enhanced
12	+	chr12:105107323-105169133	ENSG00000136051	WASHC4	protein_coding	3	105148319		intron	6040	105169125		utr3	46946	AATAAA_22_PAS0	AATAAA_15_PAS0	0.37637	-0.37025	0.58	0.45	7e-05	0	composite	enhanced
X	-	chrX:100674490-100732122	ENSG00000102362	SYTL4	protein_coding	2	100675794		utr3	3164	100674493		utr3	14436	AATAAG_14_PAS17	AATAAA_20_PAS0	-0.34443	0.27235	0.3	0.42	8e-05	7e-05	same	repressed
7	+	chr7:5190187-5233825	ENSG00000157954	WIPI2	protein_coding	3	5231523		utr3	12380	5231722		utr3	63603	ATTAAA_20_PAS1	ATTAAA_24_PAS1	0.21671	-0.20803	0.59	0.52	8e-05	0	same	enhanced
1	+	chr1:212791827-212816625	ENSG00000203705	TATDN3	protein_coding	3	212815323		utr3	3727	212816618		utr3	8629	AATAAA_22_PAS0	AATAAA_16_PAS0	0.33945	-0.27061	0.55	0.43	8e-05	0.00011	same	enhanced
2	+	chr2:201387857-201480845	ENSG00000082146	STRADB	protein_coding	2	201480714		utr3	7202	201480844		utr3	16420	ATTAAA_16_PAS1	AATAAA_19_PAS0	0.22055	-0.18086	0.54	0.47	8e-05	8e-05	same	enhanced
1	+	chr1:46757837-46819412	ENSG00000142973	CYP4B1	protein_coding	2	46819013		utr3	34603	46819347		utr3	454036	TATAAA_21_PAS2	AATAAA_19_PAS0	0.21263	-0.1962	0.18	0.14	8e-05	8e-05	same	enhanced
4	+	chr4:39458586-39485108	ENSG00000121897	LIAS	protein_coding	2	39463812		utr3	2177	39477581		utr3	3805	AATAAA_23_PAS0	AATAAA_26_PAS0	0.46726	-0.41291	0.64	0.5	8e-05	8e-05	skipped	enhanced
11	+	chr11:47980557-48170840	ENSG00000149177	PTPRJ	protein_coding	3	48131628		utr3	7633	48170837		utr3	61294	AATAAA_20_PAS0	TATAAA_18_PAS2	0.33514	-0.38144	0.57	0.44	8e-05	0	skipped	enhanced
14	-	chr14:80197526-80387756	ENSG00000211448	DIO2	protein_coding	2	80212000		utr5	5119	80197526		utr3	38077	AAGAAA_27_PAS9	AATAAA_27_PAS0	0.311	-0.28729	0.84	0.79	8e-05	8e-05	skipped	enhanced
17	+	chr17:80544818-80966370	ENSG00000141564	RPTOR	protein_coding	5	80823614		utr3	539	80966366		utr3	6098	ATTAAA_19_PAS1	AGTAAA_17_PAS3	0.81632	-0.48401	0.68	0.48	8e-05	0.00026	skipped	enhanced
15	-	chr15:89305197-89334860	ENSG00000140521	POLG	protein_coding	2	89316313		utr3	14117	89313776		intron	2072	AATAAA_26_PAS0	TATAAA_18_PAS2	0.34157	-0.45356	0.53	0.4	8e-05	9e-05	skipped	enhanced
2	+	chr2:178413938-178440242	ENSG00000223960	AC009948.1	antisense_RNA	2	178434088		exon	3177	178440241		exon	29302	AATAAA_18_PAS0	ATTAAA_26_PAS1	0.36135	-0.27468	0.52	0.41	8e-05	7e-05	skipped	enhanced
7	-	chr7:22118237-22357143	ENSG00000136237	RAPGEF5	protein_coding	6	22209343		intron	1243	22156183		intron	623	ATTAAA_14_PAS1	ATTAAA_21_PAS1	-0.88675	0.80204	0.32	0.59	8e-05	0.04965	composite	repressed
21	-	chr21:13909573-13980436	ENSG00000215559	ANKRD20A11P	transcribed_unprocessed_pseudogene	2	13934272		intron	3660	13933926		exon	734	AAGAAA_20_PAS9	AAGAAA_15_PAS9	-0.56311	0.73487	0.4	0.63	8e-05	9e-05	composite	repressed
6	-	chr6:165327286-165986602	ENSG00000112541	PDE10A	protein_coding	6	165920745		intron	2176	165327286		utr3	1284	AATAAA_24_PAS0	AATACA_21_PAS4	1.72251	-0.41683	0.76	0.42	8e-05	0.03115	composite	enhanced
10	-	chr10:21756536-22003768	ENSG00000136770	DNAJC1	protein_coding	8	21805554		intron	3129	21756537		utr3	6034	ATTAAA_21_PAS1	AATAAA_29_PAS0	0.63241	-0.38327	0.63	0.45	8e-05	0.0002	composite	enhanced
1	+	chr1:95117337-95197606	ENSG00000152078	TMEM56	protein_coding	5	95124200		intron	1712	95197602		utr3	4588	GATAAA_16_PAS7	AATAAA_23_PAS0	0.77554	-0.38994	0.58	0.39	8e-05	0.00082	composite	enhanced
19	-	chr19:9810266-9827815	ENSG00000127452	FBXL12	protein_coding	2	9823874		intron	1126	9810270		utr3	16079	AATAAA_19_PAS0	ATTAAA_29_PAS1	0.83033	-0.55694	0.67	0.45	8e-05	7e-05	composite	enhanced
8	-	chr8:120535744-120813272	ENSG00000172164	SNTB1	protein_coding	5	120537882		utr3	8532	120535756		utr3	70977	AATAAA_17_PAS0	AATAAA_17_PAS0	0.47902	-0.28711	0.53	0.39	9e-05	0.02683	same	enhanced
12	-	chr12:21468910-21501668	ENSG00000004700	RECQL	protein_coding	2	21470148		utr3	7064	21468910		utr3	34397	ATTAAA_21_PAS1	AATAAA_26_PAS0	0.31268	-0.26334	0.57	0.48	9e-05	9e-05	same	enhanced
21	-	chr21:26466208-26573283	ENSG00000166265	CYYR1	protein_coding	2	26467265		utr3	5086	26466216		utr3	48594	AATAAA_22_PAS0	AATAAA_27_PAS0	0.33769	-0.26522	0.35	0.25	9e-05	9e-05	same	enhanced
5	+	chr5:109689365-109869624	ENSG00000112893	MAN2A1	protein_coding	3	109867433		exon	9158	109869623		exon	137068	AATAAA_24_PAS0	AATAAA_22_PAS0	0.441	-0.23711	0.6	0.48	9e-05	0.01474	same	enhanced
6	+	chr6:131808015-131895154	ENSG00000197594	ENPP1	protein_coding	3	131891184		utr3	801	131895152		utr3	4283	AATATA_17_PAS6	AATAAA_17_PAS0	0.72783	-0.44721	0.64	0.43	9e-05	0	same	enhanced
5	-	chr5:171861548-172006872	ENSG00000072803	FBXW11	protein_coding	7	171863043		utr3	2262	171861549		utr3	14169	AATAGA_15_PAS11	AATAAA_21_PAS0	0.69125	-0.33652	0.58	0.42	9e-05	0.03734	same	enhanced
1	+	chr1:236517999-236552980	ENSG00000116977	LGALS8	protein_coding	3	236549260		utr3	26700	236552414		utr3	25342	ATTAAA_22_PAS1	AATAAA_21_PAS0	0.21709	-0.17111	0.51	0.42	9e-05	0.00013	same	enhanced
X	-	chrX:20124517-20141843	ENSG00000173674	EIF1AX	protein_coding	6	20127236		utr3	20011	20124526		utr3	23189	AATAAA_22_PAS0	AATAAA_20_PAS0	0.40465	-0.53491	0.58	0.42	9e-05	0	same	enhanced
16	+	chr16:89217702-89237070	ENSG00000170100	ZNF778	protein_coding	2	89228954		utr3	1071	89232634		utr3	5836	AGTAAA_18_PAS3	ATTAAA_19_PAS1	0.47469	-0.29064	0.56	0.42	9e-05	8e-05	same	enhanced
4	+	chr4:51842999-51916836	ENSG00000109184	DCUN1D4	protein_coding	3	51914804		utr3	7339	51916834		utr3	42915	AATAAA_20_PAS0	AATAAA_27_PAS0	0.3526	-0.28405	0.56	0.46	9e-05	0	same	enhanced
12	-	chr12:102395866-102480644	ENSG00000017427	IGF1	protein_coding	6	102417644		utr3	2523	102414814		intron	941	AAGAAA_10_PAS9	AATAAA_18_PAS0	0.57412	-0.35153	0.75	0.61	9e-05	0.02771	skipped	enhanced
2	+	chr2:148021010-148516970	ENSG00000204406	MBD5	protein_coding	19	148025296		exon	953	148516969		utr3	1163	AATAAA_18_PAS0	TATAAA_24_PAS2	0.93967	-1.36431	0.61	0.24	9e-05	0	skipped	enhanced
2	+	chr2:121649649-121728480	ENSG00000236859	NIFK-AS1	antisense_RNA	4	121651106		exon	10206	121655062		intron	1508	AATGAA_20_PAS8	AATAAA_22_PAS0	0.49602	-0.5305	0.53	0.35	9e-05	6e-05	skipped	enhanced
4	-	chr4:151670503-151761022	ENSG00000059691	GATB	protein_coding	5	151703343		utr3	615	151670849		utr3	9276	AATAAA_23_PAS0	AATAAA_26_PAS0	0.91667	-0.13418	0.68	0.51	9e-05	0.0459	skipped	enhanced
10	+	chr10:124942122-124988188	ENSG00000019995	ZRANB1	protein_coding	7	124974549		intron	2115	124987911		utr3	1080	ATTAAA_21_PAS1	ATTAAA_20_PAS1	0.63597	-0.73618	0.58	0.34	9e-05	2e-05	composite	enhanced
9	+	chr9:131125560-131234669	ENSG00000126883	NUP214	protein_coding	3	131211370		intron	6907	131233700		utr3	24644	AATAAA_25_PAS0	ATTAAA_19_PAS1	0.49357	-0.21047	0.56	0.45	9e-05	0.00215	composite	enhanced
1	+	chr1:13700197-13825078	ENSG00000116731	PRDM2	protein_coding	7	13728699		intron	8035	13825073		utr3	16164	AATAAA_10_PAS0	AATAAA_27_PAS0	0.86182	-0.43742	0.62	0.4	9e-05	0	composite	enhanced
17	-	chr17:28879334-28897678	ENSG00000132589	FLOT2	protein_coding	2	28895287		intron	2840	28879339		utr3	42904	AATAAA_20_PAS0	AATAAA_20_PAS0	0.49515	-0.42286	0.62	0.48	9e-05	9e-05	composite	enhanced
4	-	chr4:185500659-185535611	ENSG00000154553	PDLIM3	protein_coding	7	185517949		intron	772	185501518		utr3	5497	AATAAA_20_PAS0	ATTAAA_20_PAS1	1.10373	-0.41877	0.62	0.36	9e-05	0.00635	composite	enhanced
7	+	chr7:44200967-44214293	ENSG00000106636	YKT6	protein_coding	2	44212548		utr3	20774	44214291		utr3	201410	CATAAA_22_PAS5	GATAAA_20_PAS7	0.27135	-0.24559	0.65	0.55	0.0001	0.0001	same	enhanced
15	-	chr15:52547044-52569882	ENSG00000128989	ARPP19	protein_coding	2	52551186		utr3	53913	52547245		utr3	81056	AATACA_25_PAS4	AATAAA_16_PAS0	0.15527	-0.15224	0.54	0.5	0.0001	0.0001	same	enhanced
X	+	chrX:153688098-153696592	ENSG00000130821	SLC6A8	protein_coding	2	153695406		utr3	10588	153695952		utr3	2139	AATAAA_23_PAS0	TATAAA_21_PAS2	0.50774	-0.70486	0.89	0.76	0.0001	0.00011	same	enhanced
18	-	chr18:49477249-49487251	ENSG00000177576	C18orf32	protein_coding	3	49482066		utr3	10966	49481658		utr3	170224	ATTAAA_23_PAS1	ATTAAA_22_PAS1	0.10596	-0.35976	0.53	0.46	0.0001	0.00144	same	enhanced
6	-	chr6:152121683-152637800	ENSG00000131018	SYNE1	protein_coding	5	152433526		utr3	3998	152366998		utr3	3248	ATTAAA_24_PAS1	AATAAA_20_PAS0	-0.39471	0.79139	0.21	0.38	0.0001	0.00106	skipped	repressed
19	-	chr19:53133077-53159074	ENSG00000197937	ZNF347	protein_coding	6	53148924		exon	595	53134936		utr3	7021	TATAAA_22_PAS2	ATTAAA_23_PAS1	0.9338	-0.21733	0.6	0.39	0.0001	0.0208	skipped	enhanced
12	+	chr12:121400040-121430622	ENSG00000170633	RNF34	protein_coding	2	121424341		utr3	74769	121430618		utr3	5033	AATAAA_14_PAS0	AATAAA_18_PAS0	0.18461	-0.22933	0.53	0.46	0.0001	0.0001	skipped	enhanced
2	-	chr2:157414618-157488960	ENSG00000115165	CYTIP	protein_coding	3	157434307		exon	10202	157415319		utr3	23356	AAGAAA_27_PAS9	AATAAA_13_PAS0	0.72337	-0.24599	0.69	0.53	0.0001	0.00022	skipped	enhanced
2	-	chr2:241072168-241102331	ENSG00000122085	MTERF4	protein_coding	9	241095572		utr3	10377	241087224		utr3	3663	AATAAA_18_PAS0	ATTAAA_16_PAS1	0.51608	-0.36166	0.55	0.39	0.0001	0.00072	skipped	enhanced
3	+	chr3:119703021-119767101	ENSG00000183833	MAATS1	protein_coding	5	119715926		utr3	752	119766832		utr3	10678	AATAAA_19_PAS0	AATAAA_18_PAS0	0.61133	-0.17185	0.42	0.29	0.0001	0.0011	skipped	enhanced
5	-	chr5:60873830-60945072	ENSG00000049167	ERCC8	protein_coding	9	60921440		intron	632	60907207		intron	853	AATAAA_22_PAS0	AATAAA_22_PAS0	0.86301	-0.51853	0.63	0.41	0.0001	0.00833	composite	enhanced
8	+	chr8:27633867-27676775	ENSG00000168077	SCARA3	protein_coding	2	27673016		utr3	20478	27676768		utr3	1591	AGTAAA_19_PAS3	AATAAA_24_PAS0	0.18042	-0.27216	0.46	0.35	0.0001	0.00029	skipped	enhanced
5	+	chr5:148025682-148137288	ENSG00000133710	SPINK5	protein_coding	4	148094361		utr3	1969	148137280		utr3	9343	AATATA_29_PAS6	AATAAA_19_PAS0	0.53247	-0.29608	0.78	0.67	0.0001	0.01475	skipped	enhanced
X	+	chrX:16946690-17153279	ENSG00000169891	REPS2	protein_coding	4	17081356		intron	1449	17153269		utr3	14877	AATAAG_6_PAS17	AATAAA_17_PAS0	0.65304	-0.48958	0.52	0.32	0.0001	0	composite	enhanced
11	-	chr11:129899705-130002834	ENSG00000170325	PRDM10	protein_coding	3	130001390		intron	1521	129899735		utr3	4690	ATTAAA_21_PAS1	AATAAA_18_PAS0	1.58628	-1.17458	0.87	0.51	0.0001	1e-05	composite	enhanced
19	+	chr19:36916328-36998699	ENSG00000198453	ZNF568	protein_coding	5	36923028		intron	656	36952724		utr3	3288	AATAAA_16_PAS0	AATAAA_22_PAS0	0.88914	-0.40487	0.64	0.41	0.0001	0.00025	composite	enhanced
14	+	chr14:58427384-58551288	ENSG00000100578	KIAA0586	protein_coding	6	58515815		intron	5407	58551287		utr3	1683	AATAAA_21_PAS0	AATAAA_18_PAS0	0.53741	-0.52769	0.58	0.41	0.0001	2e-05	composite	enhanced
14	+	chr14:100779409-100861030	ENSG00000214548	MEG3	lincRNA	4	100849611		exon	2609	100861014		exon	31116	AATGAA_18_PAS8	AATAAA_17_PAS0	-0.4157	0.55584	0.36	0.53	0.0001	0.00271	skipped	repressed
12	+	chr12:107685731-107713166	ENSG00000136045	PWP1	protein_coding	2	107712473		utr3	64492	107713160		utr3	8579	AATAAA_30_PAS0	ATTAAA_18_PAS1	0.1857	-0.22742	0.54	0.46	0.00011	0.00011	same	enhanced
1	-	chr1:212992181-213015825	ENSG00000174606	ANGEL2	protein_coding	5	212994760		utr3	6655	212992458		utr3	6411	AGTAAA_21_PAS3	ATTAAA_25_PAS1	0.43525	-0.35399	0.56	0.43	0.00011	9e-05	same	enhanced
1	+	chr1:109712254-109775427	ENSG00000134201	GSTM5	protein_coding	2	109717837		utr3	13000	109718265		utr3	8242	AGTAAA_17_PAS3	AATAAA_24_PAS0	0.22475	-0.24387	0.26	0.21	0.00011	0.00011	same	enhanced
11	-	chr11:106051097-106077764	ENSG00000182359	KBTBD3	protein_coding	2	106054232		exon	14310	106051098		utr3	2472	AATAAA_21_PAS0	AATAAA_22_PAS0	0.3422	-0.46894	0.5	0.34	0.00011	0.00011	same	enhanced
1	+	chr1:150508061-150513788	ENSG00000143369	ECM1	protein_coding	2	150513553		utr3	6827	150513787		utr3	3246	ACTAAA_15_PAS10	ACTAAA_17_PAS10	0.25538	-0.31231	0.62	0.52	0.00011	0.00011	same	enhanced
12	+	chr12:122974579-122980042	ENSG00000111325	OGFOD2	protein_coding	2	122979436		utr3	4352	122980040		utr3	9694	AATAAA_23_PAS0	TATAAA_17_PAS2	0.34049	-0.30649	0.57	0.47	0.00011	0.00011	same	enhanced
2	+	chr2:200810593-200827337	ENSG00000082153	BZW1	protein_coding	3	200823842		utr3	116311	200827324		utr3	9454	AATAAA_28_PAS0	AATAAA_25_PAS0	0.27792	-0.53662	0.54	0.39	0.00011	0	same	enhanced
20	-	chr20:41402100-41618493	ENSG00000124177	CHD6	protein_coding	12	41498102		utr3	1422	41402603		utr3	4891	AATAAA_22_PAS0	AATACA_13_PAS4	1.00946	-0.74054	0.72	0.46	0.00011	0.00014	skipped	enhanced
17	-	chr17:69147213-69244309	ENSG00000154263	ABCA10	protein_coding	6	69232081		intron	442	69148006		utr3	6917	AATGAA_29_PAS8	AATAAA_21_PAS0	0.96973	-0.46783	0.48	0.23	0.00011	3e-05	skipped	enhanced
15	+	chr15:84816679-84873481	ENSG00000136383	ALPK3	protein_coding	3	84849989		intron	5799	84873480		utr3	9453	AATAAA_13_PAS0	AATAAA_24_PAS0	-0.44715	0.31006	0.35	0.47	0.00011	0.02615	composite	repressed
19	-	chr19:45407332-45478827	ENSG00000012061	ERCC1	protein_coding	4	45425862		intron	2046	45413435		utr3	4589	AAGAAA_27_PAS9	AATAAA_19_PAS0	-0.92047	0.64589	0.32	0.59	0.00011	0	composite	repressed
4	+	chr4:84965681-85011276	ENSG00000180769	WDFY3-AS2	processed_transcript	2	84970725		intron	759	85008742		exon	2531	AATAAA_22_PAS0	AATAAA_20_PAS0	0.54138	-0.36456	0.42	0.29	0.00011	0.0001	composite	enhanced
15	-	chr15:30938940-30991606	ENSG00000166912	MTMR10	protein_coding	2	30987710		intron	22312	30938940		utr3	69385	AACAAA_30_PAS13	AATAAA_22_PAS0	0.40617	-0.3977	0.48	0.35	0.00011	0.00011	composite	enhanced
9	+	chr9:17134981-17503922	ENSG00000044459	CNTLN	protein_coding	12	17238229		intron	5112	17503921		utr3	4286	AATAAA_20_PAS0	AATAAA_20_PAS0	0.79892	-0.45236	0.58	0.41	0.00011	0.00683	composite	enhanced
4	+	chr4:112145396-112195255	ENSG00000174749	C4orf32	protein_coding	5	112187150		utr3	6815	112195253		utr3	1832	AATATA_18_PAS6	AATAAA_19_PAS0	0.44012	-0.81825	0.43	0.24	0.00012	0	same	enhanced
7	-	chr7:6445952-6484241	ENSG00000136240	KDELR2	protein_coding	4	6462719		utr3	51256	6461090		utr3	171075	ATTATA_21_PAS15	AATAAA_20_PAS0	0.72687	-0.6274	0.78	0.57	0.00012	0	same	enhanced
18	-	chr18:59430939-59697379	ENSG00000183287	CCBE1	protein_coding	5	59435304		utr3	2183	59430939		utr3	25521	ATTAAA_20_PAS1	AACAAA_17_PAS13	0.41202	-0.52188	0.26	0.17	0.00012	0.00016	same	enhanced
17	-	chr17:76672550-76711015	ENSG00000182534	MXRA7	protein_coding	4	76677467		utr3	6833	76675923		utr3	25798	TATAAA_20_PAS2	AATAAA_21_PAS0	0.29946	-0.23459	0.43	0.34	0.00012	0.00079	same	enhanced
6	-	chr6:169215779-169254043	ENSG00000186340	THBS2	protein_coding	2	169216075		utr3	468783	169215785		utr3	155791	ATTAAA_18_PAS1	AATAAA_25_PAS0	0.20645	-0.20766	0.84	0.8	0.00012	0.00012	same	enhanced
16	+	chr16:87383994-87404778	ENSG00000140941	MAP1LC3B	protein_coding	2	87403395		utr3	48088	87404772		utr3	132790	AATAAA_20_PAS0	AATAAA_24_PAS0	0.18785	-0.18249	0.48	0.4	0.00012	0.00012	same	enhanced
12	+	chr12:111841977-111902237	ENSG00000089022	MAPKAPK5	protein_coding	3	111843418		exon	1557	111893411		utr3	27531	AATAAA_16_PAS0	AGTAAA_15_PAS3	1.0965	-0.34274	0.74	0.52	0.00012	0	skipped	enhanced
17	-	chr17:17977408-18039208	ENSG00000171953	ATPAF2	protein_coding	3	18018264		utr3	5531	18002927		intron	5718	ATTAAA_21_PAS1	AATAAA_19_PAS0	0.34567	-0.14966	0.54	0.46	0.00012	0.00508	skipped	enhanced
2	-	chr2:189031895-189179878	ENSG00000204262	COL5A2	protein_coding	3	189128511		intron	9641	189032514		utr3	144481	AAGAAA_13_PAS9	ATTAAA_24_PAS1	-0.68722	0.18475	0.69	0.8	0.00012	0	composite	repressed
16	-	chr16:29905011-29927034	ENSG00000174943	KCTD13	protein_coding	2	29919635		intron	11171	29906341		utr3	6651	AATAAA_21_PAS0	AATAAA_16_PAS0	0.25294	-0.26854	0.61	0.53	0.00012	0.00012	composite	enhanced
6	+	chr6:106086319-106109938	ENSG00000057657	PRDM1	protein_coding	3	106094302		intron	2579	106109930		utr3	45398	AGTAAA_24_PAS3	ATTAAA_23_PAS1	0.84662	-0.40356	0.74	0.55	0.00012	0	composite	enhanced
5	-	chr5:158695915-159099760	ENSG00000164330	EBF1	protein_coding	8	159076052		intron	1289	158695920		utr3	1273	AATATA_26_PAS6	ATTAAA_22_PAS1	0.93904	-1.0336	0.68	0.36	0.00012	1e-05	composite	enhanced
19	-	chr19:45527426-45602211	ENSG00000125741	OPA3	protein_coding	3	45549153		utr3	13939	45546282		utr3	6417	AATAAA_21_PAS0	ATTAAA_16_PAS1	0.26388	-0.48312	0.49	0.36	0.00013	0.00056	same	enhanced
7	+	chr7:102748970-102809224	ENSG00000222011	FAM185A	protein_coding	3	102808505		utr3	967	102809223		utr3	3711	TATAAA_24_PAS2	AATAAA_22_PAS0	0.46657	-0.43859	0.62	0.45	0.00013	0	same	enhanced
17	-	chr17:43766120-43778987	ENSG00000108861	DUSP3	protein_coding	2	43768308		utr3	9726	43766127		utr3	54328	AATATA_18_PAS6	AATAAA_18_PAS0	0.24406	-0.20882	0.5	0.43	0.00013	0.00013	same	enhanced
17	+	chr17:2303382-2325259	ENSG00000167720	SRR	protein_coding	3	2324130		utr3	2726	2325258		utr3	3611	AATAAA_19_PAS0	AATAAA_27_PAS0	0.47165	-0.5073	0.53	0.39	0.00013	2e-05	same	enhanced
7	-	chr7:41667167-41705833	ENSG00000122641	INHBA	protein_coding	2	41685378		utr3	17542	41685114		utr3	132098	ATTAAA_26_PAS1	AATAAA_23_PAS0	0.32875	-0.30651	0.7	0.6	0.00013	0.00013	same	enhanced
6	-	chr6:485132-693110	ENSG00000112685	EXOC2	protein_coding	5	679208		exon	4117	485155		utr3	44289	AATAAA_28_PAS0	AATAAA_17_PAS0	0.53197	-0.31049	0.58	0.44	0.00013	0.00133	skipped	enhanced
X	+	chrX:48476020-48486363	ENSG00000068438	FTSJ1	protein_coding	2	48482950		exon	4548	48486297		utr3	20443	AATGAA_20_PAS8	ATTAAA_23_PAS1	0.39055	-0.32168	0.65	0.53	0.00013	0.00013	skipped	enhanced
9	+	chr9:134025438-134034665	ENSG00000235106	LINC00094	protein_coding	3	134028096		utr3	5307	134031595		intron	1888	AATAAA_18_PAS0	ATTAAA_30_PAS1	0.30361	-0.34416	0.48	0.36	0.00013	0.00112	skipped	enhanced
4	+	chr4:55395956-55453396	ENSG00000134851	TMEM165	protein_coding	6	55425542		utr3	10712	55440025		intron	4397	ACTAAA_19_PAS10	AATAAA_15_PAS0	0.81548	-0.97398	0.65	0.35	0.00013	0	skipped	enhanced
17	-	chr17:76309485-76384520	ENSG00000161542	PRPSAP1	protein_coding	2	76312792		exon	7465	76310932		utr3	53026	AATAAA_22_PAS0	AATAAA_18_PAS0	0.46902	-0.43866	0.61	0.45	0.00013	0.00013	skipped	enhanced
1	+	chr1:211258376-211316384	ENSG00000117625	RCOR3	protein_coding	3	211313294		utr3	10404	211314586		utr3	7821	AATAAA_24_PAS0	AATATA_23_PAS6	0.02429	-0.03537	0.54	0.53	0.00013	0.01529	skipped	enhanced
6	+	chr6:109165830-109355062	ENSG00000203799	CCDC162P	transcribed_unitary_pseudogene	4	109174416		intron	2308	109355039		exon	2064	CATAAA_21_PAS5	AATAAA_21_PAS0	-0.38403	0.84469	0.43	0.64	0.00013	0.02926	composite	repressed
10	+	chr10:35126790-35212957	ENSG00000095794	CREM	protein_coding	6	35129242		intron	2167	35212951		utr3	8313	AATAAA_21_PAS0	AACAAG_17_PAS16	0.9638	-0.31056	0.59	0.36	0.00013	0.00018	composite	enhanced
7	-	chr7:110663050-111562516	ENSG00000184903	IMMP2L	protein_coding	15	111556755		intron	1262	110663051		utr3	18439	GATAAA_23_PAS7	AATAAA_18_PAS0	0.92481	-0.63023	0.63	0.4	0.00013	0.00818	composite	enhanced
2	+	chr2:60881520-60931609	ENSG00000162924	REL	protein_coding	6	60901655		intron	1455	60924408		utr3	2678	AATAAA_20_PAS0	ATTAAA_19_PAS1	0.65205	-0.55052	0.6	0.39	0.00013	0.00323	composite	enhanced
15	-	chr15:63907035-64072032	ENSG00000035664	DAPK2	protein_coding	6	63962092		intron	4258	63907036		utr3	17198	AAGAAA_26_PAS9	AATAAA_22_PAS0	0.45317	-0.71126	0.37	0.2	0.00013	0	composite	enhanced
17	-	chr17:81388125-81390255	ENSG00000262877	AC110285.2	lincRNA	2	81389712		intron	1509	81388131		exon	3034	ATTAAA_22_PAS1	ATTAAA_18_PAS1	0.51603	-0.45112	0.48	0.32	0.00013	0.00012	composite	enhanced
17	+	chr17:82458179-82490536	ENSG00000141562	NARF	protein_coding	2	82488254		utr3	25388	82490536		utr3	7248	ATTAAA_15_PAS1	AATAAA_18_PAS0	0.29674	-0.32499	0.62	0.51	0.00014	0.00014	same	enhanced
1	-	chr1:111117332-111140215	ENSG00000156171	DRAM2	protein_coding	2	111117907		utr3	47443	111117332		utr3	16441	AATAAA_19_PAS0	AATAAA_17_PAS0	0.16224	-0.18196	0.5	0.44	0.00014	0.00015	same	enhanced
1	-	chr1:147175350-147243049	ENSG00000131781	FMO5	protein_coding	5	147186262		utr3	15858	147184305		utr3	12784	AATAAA_17_PAS0	AATAAA_23_PAS0	0.4356	-0.44231	0.52	0.35	0.00014	0	skipped	enhanced
1	+	chr1:13892791-15118042	ENSG00000189337	KAZN	protein_coding	8	15066247		utr3	595	15118041		utr3	6492	AACAAA_15_PAS13	AATAAA_19_PAS0	1.08261	-1.102	0.61	0.25	0.00014	0	skipped	enhanced
11	-	chr11:122028326-122556720	ENSG00000255248	MIR100HG	processed_transcript	5	122232858		intron	1126	122090890		exon	1893	AATAAA_19_PAS0	GATAAA_8_PAS7	-0.73621	0.41667	0.38	0.59	0.00014	0.03732	composite	repressed
12	+	chr12:106774594-106889315	ENSG00000111785	RIC8B	protein_coding	5	106794259		intron	3259	106887281		utr3	14780	AATAGA_17_PAS11	AATAAA_21_PAS0	-0.46585	0.27968	0.39	0.52	0.00014	0.0022	composite	repressed
15	-	chr15:66336205-66386745	ENSG00000075131	TIPIN	protein_coding	2	66378479		intron	549	66336837		utr3	4988	AATAAA_20_PAS0	AGTAAA_25_PAS3	-0.64611	0.32776	0.44	0.61	0.00014	0.00011	composite	repressed
13	-	chr13:110148962-110307148	ENSG00000187498	COL4A1	protein_coding	4	110225049		intron	10448	110149623		utr3	7047	GATAAA_21_PAS7	AATAAA_28_PAS0	-0.74383	0.54386	0.38	0.59	0.00014	0.00356	composite	repressed
3	-	chr3:69169989-69542582	ENSG00000114541	FRMD4B	protein_coding	9	69382752		intron	15143	69333894		intron	2595	AAGAAA_23_PAS9	AATAAA_29_PAS0	-0.44544	0.34044	0.28	0.39	0.00014	0.01734	composite	repressed
4	+	chr4:101411285-102074811	ENSG00000153064	BANK1	protein_coding	3	101878239		intron	739	102074737		utr3	9899	TATAAA_18_PAS2	AATAAA_21_PAS0	1.22698	-0.24518	0.67	0.45	0.00014	0.00136	composite	enhanced
2	-	chr2:25377197-25673646	ENSG00000138101	DTNB	protein_coding	6	25575326		intron	2616	25377244		utr3	2854	AATAAA_23_PAS0	AAGAAA_12_PAS9	0.4516	-0.62336	0.71	0.54	0.00014	0	composite	enhanced
22	-	chr22:26521982-26596716	ENSG00000128294	TPST2	protein_coding	4	26540065		intron	999	26521994		utr3	4544	AATAAA_25_PAS0	AATAAA_23_PAS0	1.02945	-0.91595	0.57	0.26	0.00014	0	composite	enhanced
2	+	chr2:17539125-17657017	ENSG00000163032	VSNL1	protein_coding	5	17655620		utr3	1594	17656181		utr3	3992	TATAAA_23_PAS2	AATAAA_18_PAS0	0.66888	-0.19706	0.79	0.68	0.00015	0.01159	same	enhanced
14	+	chr14:102139502-102224846	ENSG00000140153	WDR20	protein_coding	5	102210237		utr3	1349	102223537		utr3	1459	ATTAAA_22_PAS1	AATAAA_21_PAS0	-0.5171	0.36445	0.4	0.54	0.00015	0.03696	skipped	repressed
11	+	chr11:112074085-112085149	ENSG00000150776	C11orf57	protein_coding	8	112082365		exon	2141	112083659		utr3	1250	ATTAAA_22_PAS1	AGTAAA_20_PAS3	-0.74868	0.64196	0.38	0.6	0.00015	0.00097	skipped	repressed
12	-	chr12:110372899-110403729	ENSG00000196510	ANAPC7	protein_coding	2	110375475		exon	11125	110373478		utr3	33647	AATAAA_25_PAS0	AATAAA_21_PAS0	-0.25013	0.22957	0.45	0.55	0.00015	0.00015	skipped	repressed
3	-	chr3:48688002-48740352	ENSG00000068745	IP6K2	protein_coding	2	48693452		utr3	34922	48688003		utr3	82128	AATAAA_20_PAS0	AATACA_23_PAS4	0.25852	-0.25139	0.52	0.43	0.00015	0.00015	skipped	enhanced
19	-	chr19:32875924-32971990	ENSG00000121289	CEP89	protein_coding	6	32901402		utr3	3000	32875925		utr3	10336	ATTACA_6_PAS14	ATTAAA_20_PAS1	0.35503	-0.40597	0.6	0.46	0.00015	0.0003	skipped	enhanced
7	-	chr7:100200652-100272217	ENSG00000239521	GATS	protein_coding	5	100212035		utr3	3286	100208937		intron	9560	AATAAA_19_PAS0	AATAAA_19_PAS0	0.43239	-0.32594	0.6	0.47	0.00015	0.00127	skipped	enhanced
16	+	chr16:53055032-53329149	ENSG00000177200	CHD9	protein_coding	7	53252688		intron	15693	53279817		intron	4268	AACAAA_7_PAS13	AACAAA_7_PAS13	-0.34295	0.49082	0.37	0.52	0.00015	0.01116	composite	repressed
16	-	chr16:2275880-2340745	ENSG00000167972	ABCA3	protein_coding	3	2332251		intron	7574	2323339		utr3	3913	AATAAA_29_PAS0	AATAAA_26_PAS0	0.22331	-0.21697	0.32	0.29	0.00015	0.00628	composite	enhanced
6	-	chr6:158109514-158168269	ENSG00000122335	SERAC1	protein_coding	6	158162652		intron	978	158109520		utr3	16498	ATTATA_14_PAS15	AATAAA_17_PAS0	0.65705	-0.39149	0.6	0.43	0.00015	0	composite	enhanced
17	+	chr17:80415164-80438085	ENSG00000173818	ENDOV	protein_coding	3	80430341		utr3	2576	80438080		utr3	8387	AATAGA_27_PAS11	AATAAA_21_PAS0	0.36754	-0.28172	0.51	0.41	0.00016	0.00709	skipped	enhanced
X	-	chrX:136848003-136880763	ENSG00000147274	RBMX	protein_coding	3	136873958		utr3	28932	136869192		utr3	101716	AGTAAA_19_PAS3	AATAAA_18_PAS0	0.20643	-0.32384	0.57	0.46	0.00016	0	skipped	enhanced
7	+	chr7:91940866-92110672	ENSG00000127914	AKAP9	protein_coding	5	92001717		exon	22740	92110669		utr3	75366	GATAAA_10_PAS7	AATAAA_26_PAS0	0.33079	-0.18766	0.55	0.46	0.00016	0.0035	skipped	enhanced
1	-	chr1:68098472-68233119	ENSG00000116729	WLS	protein_coding	5	68142705		exon	990	68119003		intron	3030	AATAAA_18_PAS0	TATAAA_20_PAS2	0.60856	-0.54637	0.52	0.33	0.00016	0	skipped	enhanced
15	+	chr15:81159574-81314057	ENSG00000172349	IL16	protein_coding	7	81277020		intron	3516	81308049		intron	1392	TATAAA_21_PAS2	TATAAA_17_PAS2	-0.79337	0.5105	0.27	0.46	0.00016	0.02278	composite	repressed
X	+	chrX:149938627-150224579	ENSG00000235703	LINC00894	antisense_RNA	6	149965275		intron	723	150017188		intron	586	AATAAA_16_PAS0	AATAAA_17_PAS0	0.9323	-0.67185	0.6	0.3	0.00016	0.02347	composite	enhanced
7	+	chr7:69598918-70793067	ENSG00000158321	AUTS2	protein_coding	11	70791184		utr3	2624	70792867		utr3	35641	ATTATA_21_PAS15	ATTAAA_16_PAS1	0.54473	-0.35137	0.62	0.44	0.00017	0.02064	same	enhanced
2	-	chr2:196133565-196176502	ENSG00000081320	STK17B	protein_coding	5	196137210		utr3	5523	196133713		utr3	94091	AGTAAA_10_PAS3	ATTAAA_19_PAS1	0.32142	-0.32557	0.53	0.44	0.00017	0.02395	same	enhanced
12	+	chr12:116738177-116853630	ENSG00000135119	RNFT2	protein_coding	2	116852941		utr3	2195	116853628		utr3	6130	AATAAA_25_PAS0	AATAAA_21_PAS0	0.45516	-0.33384	0.76	0.65	0.00017	0.00016	same	enhanced
10	-	chr10:70147288-70170522	ENSG00000079332	SAR1A	protein_coding	2	70150197		utr3	70095	70147289		utr3	8204	AATAAA_24_PAS0	ATTAAA_17_PAS1	0.20608	-0.24639	0.41	0.33	0.00017	0.00018	same	enhanced
13	-	chr13:46771255-46797231	ENSG00000139684	ESD	protein_coding	2	46775383		utr3	8218	46771256		utr3	72160	AATAAA_21_PAS0	AATAAA_17_PAS0	-0.29132	0.24938	0.35	0.43	0.00017	0.00016	skipped	repressed
5	-	chr5:13690330-13944542	ENSG00000039139	DNAH5	protein_coding	3	13911356		exon	2726	13690330		utr3	35125	AATAAA_17_PAS0	AATAAA_16_PAS0	1.31875	-0.53411	0.76	0.42	0.00017	0.0127	skipped	enhanced
7	-	chr7:32916814-32943175	ENSG00000205763	RP9P	transcribed_unprocessed_pseudogene	2	32923777		intron	879	32916815		exon	7246	AATACA_28_PAS4	AATAAA_22_PAS0	0.546	-0.34536	0.62	0.46	0.00017	0.00015	composite	enhanced
10	+	chr10:26438202-26567802	ENSG00000077420	APBB1IP	protein_coding	2	26503072		intron	2292	26567800		utr3	44239	AATAAA_16_PAS0	AATAAA_23_PAS0	0.3889	-0.28096	0.57	0.44	0.00017	0.00016	composite	enhanced
3	+	chr3:28349145-28538121	ENSG00000206559	ZCWPW2	protein_coding	4	28352644		intron	2170	28526260		intron	1563	ATTAAA_22_PAS1	GATAAA_22_PAS7	0.68641	-0.35674	0.47	0.31	0.00017	0.0047	composite	enhanced
15	+	chr15:99565416-99716465	ENSG00000068305	MEF2A	protein_coding	9	99681622		intron	4669	99695853		intron	23812	AATACA_7_PAS4	AACAAG_16_PAS16	0.59707	-0.48131	0.54	0.38	0.00017	0.04422	composite	enhanced
1	-	chr1:235109335-235128935	ENSG00000173726	TOMM20	protein_coding	4	235112025		utr3	21503	235111832		utr3	70284	AATAAA_20_PAS0	TATAAA_21_PAS2	-0.05483	0.04369	0.6	0.62	0.00018	0	same	repressed
10	+	chr10:23439457-23442389	ENSG00000165312	OTUD1	protein_coding	2	23441234		utr3	5994	23442174		utr3	77876	TATAAA_23_PAS2	AATAAA_23_PAS0	-0.27612	0.23788	0.24	0.32	0.00018	0.00018	same	repressed
1	+	chr1:181033424-181061937	ENSG00000153029	MR1	protein_coding	6	181055523		utr3	2938	181061936		utr3	18980	AATACA_19_PAS4	AATAAA_22_PAS0	0.57213	-0.29297	0.56	0.41	0.00018	2e-05	same	enhanced
1	+	chr1:87328467-87348922	ENSG00000143013	LMO4	protein_coding	4	87345343		utr3	1509	87348920		utr3	3924	AATACA_17_PAS4	AATAAA_21_PAS0	0.52783	-0.41438	0.5	0.34	0.00018	2e-05	same	enhanced
9	+	chr9:132670034-132694954	ENSG00000125484	GTF3C4	protein_coding	3	132689433		utr3	5892	132694951		utr3	65895	ATTAAA_15_PAS1	AATAAA_21_PAS0	0.31878	-0.2546	0.56	0.46	0.00018	3e-05	same	enhanced
2	-	chr2:74152527-74178897	ENSG00000114978	MOB1A	protein_coding	5	74156265		utr3	2327	74153538		utr3	45864	TATAAA_23_PAS2	AATAAA_20_PAS0	0.33835	-0.50974	0.6	0.46	0.00018	6e-05	same	enhanced
19	+	chr19:38374535-38383823	ENSG00000099341	PSMD8	protein_coding	2	38383473		utr3	64525	38383822		utr3	60380	AATAAA_16_PAS0	ATTAAA_19_PAS1	0.21572	-0.21621	0.56	0.5	0.00018	0.00018	same	enhanced
18	+	chr18:79395855-79529324	ENSG00000131196	NFATC1	protein_coding	2	79467992		utr3	50054	79529321		utr3	15976	AATAAA_15_PAS0	AATAAA_23_PAS0	0.31937	-0.33536	0.47	0.37	0.00018	0.00018	skipped	enhanced
2	+	chr2:238848031-238910542	ENSG00000233608	TWIST2	protein_coding	3	238910242		utr3	19383	238910532		utr3	11521	AATAAA_23_PAS0	AATAAA_16_PAS0	-0.34998	0.14825	0.38	0.47	0.00019	0.00012	same	repressed
11	-	chr11:27494575-27506772	ENSG00000148943	LIN7C	protein_coding	5	27496876		utr3	2980	27494576		utr3	54335	TATAAA_17_PAS2	AATAAA_17_PAS0	0.42606	-0.21819	0.57	0.46	0.00019	0.00452	same	enhanced
17	-	chr17:18327859-18363562	ENSG00000176974	SHMT1	protein_coding	2	18328525		utr3	6356	18327881		utr3	20592	ATTAAA_18_PAS1	AATAAA_14_PAS0	0.34505	-0.31042	0.62	0.48	0.00019	0.00019	same	enhanced
10	+	chr10:102714537-102743491	ENSG00000156398	SFXN2	protein_coding	2	102739170		utr3	13737	102743489		utr3	3176	AATAAA_19_PAS0	ATTAAA_20_PAS1	0.26999	-0.33062	0.57	0.47	0.00019	0.00019	same	enhanced
16	-	chr16:75443053-75465496	ENSG00000166822	TMEM170A	protein_coding	3	75447131		utr3	6114	75443245		utr3	27375	ATTAAA_24_PAS1	AATAAA_16_PAS0	0.27751	-0.27322	0.54	0.43	0.00019	0.0004	same	enhanced
17	-	chr17:39757714-39864187	ENSG00000161405	IKZF3	protein_coding	2	39759444		utr3	2186	39757721		utr3	26585	AATAAA_19_PAS0	AATAAA_22_PAS0	0.34456	-0.22474	0.64	0.54	0.00019	0.00018	same	enhanced
10	-	chr10:31805403-31928875	ENSG00000165322	ARHGAP12	protein_coding	2	31814299		exon	6983	31805437		utr3	80610	AATAGA_11_PAS11	AATAAA_21_PAS0	0.39327	-0.37135	0.57	0.45	0.00019	0.00019	skipped	enhanced
8	-	chr8:38269696-38382271	ENSG00000147548	NSD3	protein_coding	3	38319754		utr3	9089	38269707		utr3	93877	AATAAA_23_PAS0	AATAAA_20_PAS0	0.30923	-0.3994	0.6	0.48	0.00019	6e-05	skipped	enhanced
14	+	chr14:76151915-76254341	ENSG00000089916	GPATCH2L	protein_coding	14	76175518		exon	1360	76207600		utr3	1742	AATAAA_22_PAS0	AATAAA_24_PAS0	0.62023	-0.44911	0.57	0.4	0.00019	0.03248	skipped	enhanced
X	-	chrX:45148373-45200900	ENSG00000147113	CXorf36	protein_coding	5	45164075		utr3	3875	45148373		utr3	11739	ATTAAA_19_PAS1	AATAAA_24_PAS0	0.43491	-0.16608	0.44	0.34	0.00019	0.00133	skipped	enhanced
8	+	chr8:22544985-22575787	ENSG00000120896	SORBS3	protein_coding	3	22546255		intron	7326	22575493		utr3	27920	AAGAAA_20_PAS9	AATAAA_19_PAS0	-0.37568	0.23493	0.28	0.38	0.00019	0.01047	composite	repressed
3	+	chr3:16802650-17090593	ENSG00000154822	PLCL2	protein_coding	4	16884891		intron	5578	17090593		utr3	32867	AACAAA_13_PAS13	ATTAAA_20_PAS1	0.80726	-0.48833	0.6	0.41	0.00019	0	composite	enhanced
5	-	chr5:40512332-40755974	ENSG00000113638	TTC33	protein_coding	5	40737413		intron	1414	40711577		intron	6129	AGTAAA_18_PAS3	AATAAA_26_PAS0	0.74787	-0.35563	0.58	0.4	0.00019	0.0005	composite	enhanced
X	-	chrX:3604369-3713607	ENSG00000183943	PRKX	protein_coding	2	3609871		intron	9702	3604371		utr3	65574	AATAAA_24_PAS0	AATAAA_22_PAS0	0.38739	-0.35322	0.63	0.49	0.00019	0.00019	composite	enhanced
7	+	chr7:97116589-97181762	ENSG00000196636	SDHAF3	protein_coding	3	97181306		utr3	554	97181760		utr3	8064	AATATA_21_PAS6	AATAAA_18_PAS0	0.9331	-0.50367	0.79	0.6	0.0002	0.0025	same	enhanced
2	+	chr2:37231630-37253402	ENSG00000003509	NDUFAF7	protein_coding	3	37248423		utr3	5552	37249157		utr3	17669	AATAAA_27_PAS0	AATAAA_27_PAS0	0.41986	-0.18531	0.59	0.48	0.0002	0.00182	same	enhanced
10	-	chr10:49014244-49115508	ENSG00000165633	VSTM4	protein_coding	3	49018445		utr3	3530	49014368		utr3	31694	GATAAA_22_PAS7	AATAAA_28_PAS0	0.20689	-0.21282	0.33	0.28	0.0002	0.00192	same	enhanced
1	+	chr1:155859508-155885198	ENSG00000132718	SYT11	protein_coding	3	155885037		utr3	6597	155885197		utr3	23123	AATAAA_16_PAS0	AATAAA_27_PAS0	0.41179	-0.30664	0.49	0.37	0.0002	5e-05	same	enhanced
12	-	chr12:120095094-120117501	ENSG00000111737	RAB35	protein_coding	2	120095742		utr3	4447	120095101		utr3	66872	AATAAA_23_PAS0	AATAAA_18_PAS0	0.335	-0.27243	0.55	0.44	0.0002	0.00019	same	enhanced
20	+	chr20:16729960-16742562	ENSG00000125870	SNRPB2	protein_coding	2	16741218		utr3	210978	16741773		utr3	10761	AATAAA_25_PAS0	AATAAA_19_PAS0	0.19305	-0.24034	0.5	0.42	0.0002	0.0002	same	enhanced
2	-	chr2:85544722-85561546	ENSG00000115486	GGCX	protein_coding	5	85558725		exon	33141	85544851		utr3	7753	ATTAAA_21_PAS1	AATAAA_24_PAS0	0.38269	-0.4812	0.58	0.43	0.0002	0	skipped	enhanced
17	-	chr17:37084987-37406817	ENSG00000278540	ACACA	protein_coding	4	37328655		utr3	8147	37084992		utr3	24922	AATAAA_17_PAS0	AATAAA_23_PAS0	0.58795	-0.28849	0.61	0.47	0.0002	0.00074	skipped	enhanced
2	+	chr2:148644439-148787567	ENSG00000135999	EPC2	protein_coding	10	148707225		intron	2797	148744751		intron	2255	GATAAA_19_PAS7	AATAAA_17_PAS0	-0.36513	0.62712	0.43	0.6	0.0002	0.00662	composite	repressed
1	+	chr1:92298964-92402055	ENSG00000122484	RPAP2	protein_coding	11	92387307		utr3	3331	92398885		utr3	758	ATTAAA_19_PAS1	AATAAA_21_PAS0	0.50151	-0.56229	0.6	0.4	0.00021	0.01492	same	enhanced
12	-	chr12:92770636-92929330	ENSG00000102189	EEA1	protein_coding	4	92775162		utr3	6903	92772514		utr3	45293	AATAAA_19_PAS0	ATTAAA_18_PAS1	0.55049	-0.24933	0.58	0.44	0.00021	0.01474	same	enhanced
2	-	chr2:201377206-201451578	ENSG00000115993	TRAK2	protein_coding	3	201379850		utr3	7991	201377207		utr3	61324	AATAAA_17_PAS0	AATAAA_25_PAS0	0.25588	-0.24033	0.47	0.4	0.00021	0.02672	same	enhanced
X	-	chrX:119538148-119565407	ENSG00000018610	CXorf56	protein_coding	3	119539116		utr3	1300	119538149		utr3	18290	AATAGA_21_PAS11	ATTAAA_20_PAS1	0.68794	-0.22781	0.61	0.47	0.00021	0.02538	same	enhanced
5	+	chr5:108747821-109196840	ENSG00000151422	FER	protein_coding	6	109187665		utr3	3023	109196837		utr3	23524	AATGAA_18_PAS8	AATAAA_22_PAS0	0.56894	-0.28549	0.52	0.38	0.00021	0.02727	same	enhanced
1	-	chr1:1541672-1574868	ENSG00000160075	SSU72	protein_coding	2	1562345		utr3	34203	1541673		utr3	74158	ATTAAA_23_PAS1	AATAAA_19_PAS0	-0.18991	0.18442	0.46	0.54	0.00021	0.00021	skipped	repressed
6	-	chr6:44809316-45377952	ENSG00000196284	SUPT3H	protein_coding	5	44829718		utr3	6806	44826739		intron	1077	AATAAA_26_PAS0	AATAAA_22_PAS0	0.41771	-0.74534	0.61	0.4	0.00021	0	skipped	enhanced
17	-	chr17:59674635-59707625	ENSG00000141378	PTRH2	protein_coding	2	59697307		utr3	32864	59694767		intron	2301	AATAAA_21_PAS0	ATTAAA_21_PAS1	0.21215	-0.32211	0.58	0.47	0.00021	0.00022	skipped	enhanced
15	+	chr15:51829627-51947294	ENSG00000138594	TMOD3	protein_coding	7	51911806		utr3	3246	51943772		intron	5411	ATTAAA_20_PAS1	ACTAAA_15_PAS10	0.72352	-0.8909	0.47	0.22	0.00021	0	skipped	enhanced
7	-	chr7:111726109-112206410	ENSG00000128512	DOCK4	protein_coding	7	112196758		intron	18259	111726111		utr3	125980	AATAAA_8_PAS0	AATAAA_22_PAS0	0.38315	-0.73121	0.43	0.25	0.00021	0	composite	enhanced
4	-	chr4:169392856-169612628	ENSG00000137601	NEK1	protein_coding	11	169544888		intron	2766	169393274		utr3	15027	AACAAA_22_PAS13	ATTAAA_22_PAS1	0.4544	-0.40833	0.56	0.4	0.00021	0.0131	composite	enhanced
X	-	chrX:138614730-139222776	ENSG00000129682	FGF13	protein_coding	2	139176309		intron	1085	138631580		utr3	20024	AACAAG_23_PAS16	AATAAA_19_PAS0	0.49696	-0.36643	0.67	0.49	0.00021	0.00019	composite	enhanced
14	+	chr14:51826194-51979341	ENSG00000186469	GNG2	protein_coding	2	51967412		utr3	4907	51969793		utr3	88041	AGTAAA_23_PAS3	AATAAA_21_PAS0	0.33695	-0.25462	0.45	0.36	0.00022	0.00021	same	enhanced
3	-	chr3:69054729-69080407	ENSG00000144744	UBA3	protein_coding	2	69055048		utr3	7443	69054730		utr3	44849	AATAAA_21_PAS0	AATAAA_19_PAS0	0.32235	-0.27032	0.55	0.46	0.00022	0.00021	same	enhanced
1	+	chr1:70205681-70253051	ENSG00000116754	SRSF11	protein_coding	6	70251254		utr3	6307	70253046		utr3	20264	ATTAAA_18_PAS1	AATAAA_20_PAS0	0.54923	-0.88183	0.58	0.35	0.00022	0	same	enhanced
1	-	chr1:212363930-212414900	ENSG00000065600	TMEM206	protein_coding	2	212364962		utr3	1181	212364469		utr3	6431	AATAAA_20_PAS0	AATAAA_26_PAS0	0.4731	-0.27569	0.7	0.57	0.00022	0.00019	same	enhanced
11	+	chr11:124115361-124147720	ENSG00000110002	VWA5A	protein_coding	3	124146078		utr3	12445	124146900		utr3	38567	AGTAAA_18_PAS3	ATTAAA_23_PAS1	0.26651	-0.26385	0.46	0.37	0.00022	0.00046	same	enhanced
17	-	chr17:49404048-49414904	ENSG00000167085	PHB	protein_coding	2	49404836		utr3	44632	49404052		utr3	19260	AATAAA_27_PAS0	AATAAA_27_PAS0	0.28496	-0.29438	0.61	0.51	0.00022	0.00022	same	enhanced
9	-	chr9:107484851-107490481	ENSG00000136826	KLF4	protein_coding	2	107484980		utr3	33652	107484853		utr3	154041	AATAAA_15_PAS0	AATAAA_23_PAS0	0.244	-0.2273	0.32	0.25	0.00022	0.00022	same	enhanced
6	-	chr6:17759182-17987622	ENSG00000137177	KIF13A	protein_coding	5	17950406		utr3	41077	17759345		utr3	50394	AATAAA_20_PAS0	AAGAAA_16_PAS9	0.35145	-0.30423	0.45	0.35	0.00022	0.00037	skipped	enhanced
12	-	chr12:69904032-70243359	ENSG00000257815	LINC01481	antisense_RNA	4	70242493		exon	7132	70210221		intron	860	ATTAAA_19_PAS1	AATGAA_29_PAS8	0.64946	-1.6225	0.68	0.32	0.00022	0	skipped	enhanced
1	+	chr1:193059421-193091776	ENSG00000116747	TROVE2	protein_coding	2	193085983		utr3	10713	193091773		utr3	55935	ATTAAA_23_PAS1	AATAAA_18_PAS0	0.26232	-0.23041	0.52	0.43	0.00022	0.00022	skipped	enhanced
5	+	chr5:123089120-123194265	ENSG00000061455	PRDM6	protein_coding	5	123092752		intron	812	123194259		utr3	9678	ATTAAA_9_PAS1	AATAAA_19_PAS0	0.96139	-0.73908	0.58	0.29	0.00022	0	composite	enhanced
15	-	chr15:45479610-45522806	ENSG00000104154	SLC30A4	protein_coding	3	45486890		intron	906	45479744		utr3	10962	AATAAA_24_PAS0	AATAAA_20_PAS0	0.56649	-0.30721	0.56	0.41	0.00022	0.00755	composite	enhanced
11	+	chr11:7970250-8001861	ENSG00000175390	EIF3F	protein_coding	5	7990556		intron	889	8000718		utr3	3831	AACAAG_8_PAS16	AGTAAA_17_PAS3	0.97878	-0.46706	0.52	0.28	0.00022	0.00064	composite	enhanced
5	-	chr5:178208496-178232790	ENSG00000175309	PHYKPL	protein_coding	3	178230942		intron	52349	178226465		exon	3053	AATAAA_9_PAS0	AATAAA_16_PAS0	0.37235	-0.33395	0.53	0.4	0.00022	0.00026	composite	enhanced
3	-	chr3:127689061-127823249	ENSG00000074416	MGLL	protein_coding	4	127691373		utr3	5414	127689067		utr3	40207	AATATA_18_PAS6	AATAAA_19_PAS0	0.40604	-0.17763	0.47	0.36	0.00023	0.04134	same	enhanced
6	-	chr6:46997702-47042362	ENSG00000153292	ADGRF1	protein_coding	6	47019886		utr3	2214	47005945		intron	4290	AATAAA_22_PAS0	ATTAAA_22_PAS1	1.01229	-0.26815	0.84	0.66	0.00023	0.04586	skipped	enhanced
10	-	chr10:1177317-1737475	ENSG00000185736	ADARB2	protein_coding	6	1210249		intron	888	1177321		utr3	1166	AATAAA_18_PAS0	AATAAA_15_PAS0	0.87461	-0.93887	0.54	0.26	0.00023	0.00015	composite	enhanced
5	+	chr5:142770383-143229010	ENSG00000145819	ARHGAP26	protein_coding	12	143069362		intron	1725	143103955		intron	1474	AATAAA_17_PAS0	AATAAA_20_PAS0	0.6901	-1.04286	0.55	0.27	0.00023	1e-05	composite	enhanced
2	-	chr2:156324431-156342347	ENSG00000153234	NR4A2	protein_coding	2	156341455		intron	9959	156324438		utr3	90825	AATAAA_7_PAS0	AATAAA_16_PAS0	0.37317	-0.35063	0.51	0.37	0.00023	0.00022	composite	enhanced
19	+	chr19:52397848-52418411	ENSG00000167555	ZNF528	protein_coding	5	52409162		intron	994	52418398		utr3	9266	AATATA_23_PAS6	AATAAA_19_PAS0	0.74383	-0.47697	0.66	0.43	0.00023	0.00096	composite	enhanced
10	+	chr10:61901299-62096943	ENSG00000150347	ARID5B	protein_coding	2	62054385		intron	13258	62096941		utr3	122761	AATAAT_26_PAS12	AATAAA_22_PAS0	0.51614	-0.50615	0.62	0.44	0.00023	0.00023	composite	enhanced
9	+	chr9:98807698-98850080	ENSG00000119514	GALNT12	protein_coding	2	98849384		utr3	4270	98850079		utr3	34461	ATTAAA_26_PAS1	ATTAAA_22_PAS1	0.22905	-0.16504	0.46	0.39	0.00024	0.00023	same	enhanced
19	+	chr19:43596391-43601156	ENSG00000124444	ZNF576	protein_coding	2	43599412		utr3	12945	43600002		utr3	9515	AATAAA_24_PAS0	ATTAAA_19_PAS1	0.2739	-0.28185	0.57	0.46	0.00024	0.00024	same	enhanced
17	+	chr17:50094736-50112151	ENSG00000005882	PDK2	protein_coding	3	50106254		exon	4950	50111057		utr3	10099	AATAAA_22_PAS0	AGTAAA_21_PAS3	0.40996	-0.24725	0.52	0.41	0.00024	0.00037	skipped	enhanced
5	-	chr5:96760809-96808099	ENSG00000164307	ERAP1	protein_coding	3	96776123		utr3	6902	96760810		utr3	14814	AATAAA_21_PAS0	AATAAA_23_PAS0	0.42721	-0.51098	0.55	0.38	0.00024	0.01178	skipped	enhanced
19	+	chr19:20923221-20950696	ENSG00000105750	ZNF85	protein_coding	4	20943411		utr3	1122	20950694		utr3	2132	ATTAAA_26_PAS1	AATAAA_19_PAS0	0.58673	-0.79329	0.64	0.45	0.00024	0.00013	skipped	enhanced
7	-	chr7:122075646-122144279	ENSG00000008311	AASS	protein_coding	3	122120594		intron	7154	122076479		utr3	4819	ATTAAA_13_PAS1	ATTAAA_20_PAS1	-0.57692	0.36588	0.39	0.54	0.00024	0	composite	repressed
17	-	chr17:7661778-7687549	ENSG00000141510	TP53	protein_coding	2	7685252		intron	5233	7668421		utr3	43267	AATAAA_25_PAS0	AATAAA_16_PAS0	0.30722	-0.26097	0.68	0.6	0.00024	0.00024	composite	enhanced
2	-	chr2:217729-266397	ENSG00000035115	SH3YL1	protein_coding	3	232256		intron	22104	218150		utr3	52978	AATACA_9_PAS4	AATAAA_22_PAS0	0.37918	-0.20134	0.56	0.45	0.00024	9e-05	composite	enhanced
7	-	chr7:106090502-106112575	ENSG00000008282	SYPL1	protein_coding	2	106091698		utr3	17815	106090513		utr3	174740	AATAAA_23_PAS0	AATAAA_10_PAS0	0.20145	-0.17473	0.54	0.48	0.00025	0.00024	same	enhanced
2	+	chr2:130356006-130375408	ENSG00000072135	PTPN18	protein_coding	3	130370418		exon	6311	130375403		utr3	40043	ATTAAA_21_PAS1	AATAAA_20_PAS0	-0.4231	0.10003	0.4	0.49	0.00025	0.0459	skipped	repressed
2	+	chr2:201166964-201167545	ENSG00000234431	AC007283.1	3prime_overlapping_ncRNA	2	201167195		exon	4831	201167533		exon	13660	AACAAG_6_PAS16	AATAAA_22_PAS0	-0.24969	0.2	0.3	0.39	0.00025	0.00024	skipped	repressed
18	+	chr18:68715208-69055188	ENSG00000150636	CCDC102B	protein_coding	8	68718129		exon	638	69055184		utr3	11575	AATAAA_19_PAS0	AATAAA_20_PAS0	1.18733	-0.29664	0.6	0.35	0.00025	0.00011	skipped	enhanced
12	+	chr12:65278642-65488243	ENSG00000174099	MSRB3	protein_coding	9	65351565		intron	1715	65463392		utr3	4569	AACAAA_22_PAS13	ATTAAA_25_PAS1	-0.70183	0.45673	0.29	0.46	0.00025	2e-05	composite	repressed
2	+	chr2:56184122-56386172	ENSG00000055813	CCDC85A	protein_coding	2	56235480		intron	5386	56386170		utr3	5227	AATGAA_19_PAS8	AATAAA_17_PAS0	0.34039	-0.35369	0.22	0.16	0.00025	0.00025	composite	enhanced
6	-	chr6:55753644-55875563	ENSG00000112175	BMP5	protein_coding	6	55788971		intron	1497	55753843		utr3	24435	ACTAAA_14_PAS10	ATTAAA_19_PAS1	0.95013	-0.39323	0.43	0.25	0.00025	3e-05	composite	enhanced
7	-	chr7:87833567-87876356	ENSG00000075303	SLC25A40	protein_coding	8	87835608		utr3	1264	87833568		utr3	10226	AATATA_21_PAS6	AATAAA_21_PAS0	1.27464	-0.64273	0.73	0.44	0.00026	0	same	enhanced
5	+	chr5:142108504-142154442	ENSG00000131507	NDFIP1	protein_coding	2	142151866		utr3	27289	142152773		utr3	217974	AATAAA_19_PAS0	AATAAA_20_PAS0	0.25231	-0.23963	0.51	0.42	0.00026	0.00026	same	enhanced
4	-	chr4:40810026-41216713	ENSG00000163697	APBB2	protein_coding	11	40815561		utr3	764	40810027		utr3	5533	CATAAA_24_PAS5	AATAAA_23_PAS0	0.76549	-0.91907	0.55	0.28	0.00026	0	same	enhanced
12	+	chr12:14365631-14502934	ENSG00000171681	ATF7IP	protein_coding	2	14498246		utr3	12184	14502927		utr3	232498	AATAAA_21_PAS0	AATAAA_19_PAS0	0.36438	-0.33629	0.6	0.49	0.00027	0.00026	same	enhanced
1	-	chr1:148290888-148519603	ENSG00000274020	LINC01138	processed_transcript	5	148460535		intron	2794	148432959		exon	4540	AGTAAA_19_PAS3	AATAAA_19_PAS0	-0.69707	0.29715	0.43	0.61	0.00027	0.01685	composite	repressed
21	-	chr21:41464550-41531115	ENSG00000184012	TMPRSS2	protein_coding	2	41466008		utr3	14302	41464552		utr3	91992	ATTAAA_22_PAS1	AATAAA_28_PAS0	0.34261	-0.32287	0.45	0.34	0.00028	0.00028	same	enhanced
15	-	chr15:64165516-64356258	ENSG00000169118	CSNK1G1	protein_coding	7	64171135		utr3	5607	64165525		utr3	10291	AACAAA_25_PAS13	AATAAA_23_PAS0	0.60556	-0.41829	0.62	0.45	0.00028	0.01128	same	enhanced
15	+	chr15:22495569-22590814	ENSG00000276550	HERC2P2	transcribed_unprocessed_pseudogene	2	22590398		exon	749	22590745		exon	12931	AATAAA_23_PAS0	ATTAAA_17_PAS1	0.50784	-0.27842	0.61	0.46	0.00028	0.00024	same	enhanced
21	+	chr21:33642399-33899860	ENSG00000205726	ITSN1	protein_coding	7	33817648		utr3	1800	33838496		utr3	33442	AATAAA_22_PAS0	ATTAAA_22_PAS1	0.89227	-0.32329	0.67	0.48	0.00028	0.00601	skipped	enhanced
2	+	chr2:207711539-207761838	ENSG00000163249	CCNYL1	protein_coding	2	207754478		utr3	10486	207756177		intron	44851	ATTAAA_23_PAS1	AATAAA_26_PAS0	0.23609	-0.19995	0.53	0.45	0.00028	0.00027	skipped	enhanced
19	+	chr19:4343526-4360085	ENSG00000008382	MPND	protein_coding	2	4354577		intron	877	4360076		utr3	9220	AATAAA_18_PAS0	AATAAA_19_PAS0	0.46896	-0.25589	0.65	0.51	0.00028	0.00025	composite	enhanced
11	+	chr11:102317449-102339402	ENSG00000023445	BIRC3	protein_coding	3	102337160		utr3	2471	102339319		utr3	37892	ATTAAA_19_PAS1	AATAAA_19_PAS0	0.34319	-0.49693	0.51	0.36	0.00029	0	same	enhanced
1	-	chr1:32775236-32818152	ENSG00000134684	YARS	protein_coding	2	32775680		utr3	7811	32775238		utr3	55152	AATATA_21_PAS6	AATAAA_20_PAS0	0.30453	-0.25214	0.65	0.55	0.00029	0.00028	same	enhanced
3	+	chr3:42013801-42225888	ENSG00000182606	TRAK1	protein_coding	5	42204181		utr3	3603	42225767		utr3	27926	AATAAA_20_PAS0	AATAAA_22_PAS0	0.64522	-0.45751	0.54	0.36	0.00029	0	skipped	enhanced
2	-	chr2:196967016-197311172	ENSG00000065413	ANKRD44	protein_coding	2	197119225		intron	7852	196986663		intron	75497	ATTAAA_30_PAS1	AATAAA_25_PAS0	0.3735	-0.34935	0.47	0.33	0.00029	0.00029	composite	enhanced
16	-	chr16:69343247-69351808	ENSG00000157315	TMED6	protein_coding	2	69350796		intron	1527	69343254		utr3	3968	AATAAA_21_PAS0	AATAAA_17_PAS0	0.20862	-0.18393	0.53	0.45	0.00029	0.00028	composite	enhanced
X	-	chrX:54068323-54183280	ENSG00000184083	FAM120C	protein_coding	5	54176651		intron	2243	54068325		utr3	14764	AATAAA_21_PAS0	AGTAAA_19_PAS3	0.38679	-0.58566	0.61	0.45	0.00029	0	composite	enhanced
19	+	chr19:35745113-35747518	ENSG00000205155	PSENEN	protein_coding	2	35747001		utr3	34097	35747509		utr3	9922	AATAAA_19_PAS0	AATAAA_21_PAS0	0.28074	-0.30169	0.6	0.49	0.0003	0.0003	same	enhanced
1	-	chr1:235661040-235883639	ENSG00000143669	LYST	protein_coding	11	235741344		intron	3492	235737713		exon	1990	AATAAA_20_PAS0	AATAAA_18_PAS0	0.48548	-0.51903	0.52	0.36	0.0003	0.00356	composite	enhanced
2	-	chr2:121216586-121285206	ENSG00000115112	TFCP2L1	protein_coding	2	121220956		utr3	6350	121216589		utr3	119773	AATAAA_18_PAS0	AATAAA_20_PAS0	0.47454	-0.43009	0.55	0.39	0.00031	0.0003	same	enhanced
3	+	chr3:12557013-12583712	ENSG00000075975	MKRN2	protein_coding	3	12582453		utr3	1758	12583369		utr3	8210	ATTAAA_8_PAS1	AATAAA_24_PAS0	0.34361	-0.25167	0.57	0.46	0.00031	0.0002	same	enhanced
X	-	chrX:129446500-129523499	ENSG00000102038	SMARCA1	protein_coding	2	129446760		utr3	35275	129446508		utr3	76070	ATTAAA_18_PAS1	AATAAA_19_PAS0	0.17893	-0.17239	0.52	0.47	0.00031	0.00031	same	enhanced
8	-	chr8:66628486-66667216	ENSG00000175073	VCPIP1	protein_coding	9	66633234		utr3	3866	66630560		utr3	8539	AATACA_21_PAS4	AGTAAA_27_PAS3	0.25502	-0.2807	0.55	0.45	0.00032	0.02887	same	enhanced
18	+	chr18:36129443-36180555	ENSG00000134759	ELP2	protein_coding	4	36176066		utr3	13030	36177928		utr3	12250	AATAAA_22_PAS0	AATAAA_27_PAS0	0.00751	-0.19283	0.43	0.39	0.00032	0	same	enhanced
1	+	chr1:109213917-109238168	ENSG00000031698	SARS	protein_coding	4	109214921		exon	4525	109220130		intron	4604	AATAAA_26_PAS0	AATAAA_21_PAS0	0.56933	-0.41418	0.55	0.38	0.00032	0.00039	skipped	enhanced
2	-	chr2:151828492-151973948	ENSG00000283228	AC068547.1	protein_coding	5	151834814		intron	1118	151832768		intron	2330	AATAAA_25_PAS0	AATAAA_24_PAS0	0.41373	-0.41944	0.41	0.29	0.00032	0.00087	composite	enhanced
3	+	chr3:1092575-1404216	ENSG00000134115	CNTN6	protein_coding	4	1160656		intron	2137	1403605		utr3	856	CATAAA_7_PAS5	AATAAA_30_PAS0	0.9522	-0.9856	0.3	0.11	0.00032	0.00145	composite	enhanced
3	+	chr3:141487046-141615341	ENSG00000155903	RASA2	protein_coding	7	141586961		intron	5016	141592808		intron	16605	ATTAAA_20_PAS1	GATAAA_13_PAS7	0.54112	-0.51041	0.64	0.48	0.00032	0	composite	enhanced
18	+	chr18:9475008-9538115	ENSG00000017797	RALBP1	protein_coding	2	9520205		intron	3291	9538106		utr3	11880	AATAAA_28_PAS0	ATTAAA_25_PAS1	0.29736	-0.23573	0.53	0.45	0.00032	0.00031	composite	enhanced
15	+	chr15:57591940-57685363	ENSG00000263155	MYZAP	protein_coding	2	57650057		intron	18793	57685358		utr3	57041	AATAAA_21_PAS0	AATAAA_23_PAS0	0.20432	-0.19163	0.17	0.13	0.00032	0.00032	composite	enhanced
1	-	chr1:84549605-84574479	ENSG00000117151	CTBS	protein_coding	7	84554858		utr3	5777	84549607		utr3	1531	AATAAA_24_PAS0	AATAAA_27_PAS0	0.34932	-0.44339	0.59	0.46	0.00033	0.00873	same	enhanced
3	+	chr3:132654445-132678096	ENSG00000081307	UBA5	protein_coding	5	132676600		utr3	23993	132677776		utr3	7015	ATTAAA_22_PAS1	AATAAA_23_PAS0	0.2454	-0.26304	0.57	0.48	0.00033	0.00258	same	enhanced
9	-	chr9:110365250-110579879	ENSG00000165124	SVEP1	protein_coding	2	110366281		utr3	49736	110365997		utr3	3576	ATTAAA_24_PAS1	AATAAA_22_PAS0	0.29398	-0.38552	0.32	0.23	0.00033	0.00034	same	enhanced
13	-	chr13:73686088-73995055	ENSG00000118922	KLF12	protein_coding	2	73694287		utr3	1878	73686092		utr3	16914	ATTAAA_21_PAS1	AATAAA_21_PAS0	0.38806	-0.27664	0.57	0.44	0.00033	0.00031	same	enhanced
11	+	chr11:18322294-18367043	ENSG00000110768	GTF2H1	protein_coding	4	18334905		intron	1888	18338320		intron	2717	AATAAA_26_PAS0	AATAAA_17_PAS0	-0.65893	0.56556	0.36	0.57	0.00033	0	composite	repressed
13	+	chr13:28138505-28295334	ENSG00000152520	PAN3	protein_coding	3	28274978		intron	18977	28295331		utr3	85900	AGTAAA_29_PAS3	AATAAA_18_PAS0	0.26714	-0.31595	0.53	0.43	0.00033	0.00402	composite	enhanced
16	-	chr16:70687438-70801160	ENSG00000103043	VAC14	protein_coding	2	70778441		intron	1223	70687440		utr3	19692	ATTATA_7_PAS15	AATAAA_24_PAS0	0.47443	-0.3404	0.65	0.49	0.00033	0.0003	composite	enhanced
11	-	chr11:73400486-73598188	ENSG00000054965	FAM168A	protein_coding	6	73490790		intron	843	73400486		utr3	1021	AATAAA_27_PAS0	AATAAA_23_PAS0	0.77166	-0.7053	0.7	0.45	0.00033	1e-05	composite	enhanced
15	+	chr15:78437430-78501455	ENSG00000136381	IREB2	protein_coding	2	78498518		utr3	3577	78501449		utr3	69050	AATAAA_21_PAS0	AATAAA_20_PAS0	0.39986	-0.32175	0.58	0.46	0.00034	0.00033	same	enhanced
14	+	chr14:59484442-59505409	ENSG00000050130	JKAMP	protein_coding	2	59504704		utr3	103258	59505346		utr3	11050	AATAAA_19_PAS0	AATAAA_24_PAS0	0.14474	-0.18055	0.49	0.43	0.00034	0.00035	same	enhanced
19	+	chr19:39480411-39493784	ENSG00000105197	TIMM50	protein_coding	3	39489920		utr3	8234	39493777		exon	1254	AATAAA_21_PAS0	AATAAA_19_PAS0	0.30518	-0.22571	0.63	0.54	0.00034	0.01464	skipped	enhanced
7	+	chr7:74657666-74760691	ENSG00000263001	GTF2I	protein_coding	2	74682987		intron	2406	74717064		utr3	679	AAGAAA_19_PAS9	AATAAA_21_PAS0	-0.58015	0.8561	0.58	0.79	0.00034	0.00038	composite	repressed
14	+	chr14:65410591-65744120	ENSG00000033170	FUT8	protein_coding	11	65634668		intron	931	65744118		utr3	3283	AATAAA_19_PAS0	AATAAA_18_PAS0	0.73242	-0.52015	0.74	0.55	0.00034	0.00548	composite	enhanced
17	+	chr17:40309191-40357642	ENSG00000131759	RARA	protein_coding	2	40356794		utr3	21287	40357641		utr3	14761	AATAAG_23_PAS17	AATAAA_19_PAS0	0.3154	-0.32255	0.39	0.29	0.00035	0.00036	same	enhanced
17	-	chr17:19770828-19867935	ENSG00000083290	ULK2	protein_coding	4	19775107		utr3	6198	19774158		utr3	44797	AATAAA_20_PAS0	AATAAA_20_PAS0	0.18412	-0.32197	0.39	0.32	0.00035	0.00212	same	enhanced
21	+	chr21:42879643-42913303	ENSG00000160194	NDUFV3	protein_coding	6	42909098		utr3	21154	42913227		utr3	2482	AATAAA_20_PAS0	TATAAA_20_PAS2	0.3177	-0.72235	0.58	0.39	0.00035	1e-05	same	enhanced
2	+	chr2:84971092-85059471	ENSG00000176407	KCMF1	protein_coding	2	85053769		utr3	109090	85055243		utr3	5916	AATAAA_27_PAS0	AATAAA_22_PAS0	0.16724	-0.23514	0.54	0.47	0.00035	0.00036	same	enhanced
2	+	chr2:241687084-241729477	ENSG00000168395	ING5	protein_coding	7	241721799		utr3	1969	241725998		utr3	14470	TATAAA_17_PAS2	AATGAA_18_PAS8	-0.57814	0.27932	0.4	0.55	0.00035	0.00599	skipped	repressed
17	+	chr17:32350116-32381885	ENSG00000010244	ZNF207	protein_coding	8	32373747		utr3	4956	32380371		utr3	13165	AATAAA_18_PAS0	ATTAAA_19_PAS1	-0.4034	0.44868	0.44	0.58	0.00036	0	same	repressed
8	-	chr8:93729355-93741016	ENSG00000183808	RBM12B	protein_coding	3	93732774		utr3	8925	93731497		utr3	5957	AATAAA_24_PAS0	AATAAA_29_PAS0	0.20248	-0.38845	0.6	0.48	0.00036	1e-05	same	enhanced
6	-	chr6:132296054-132401544	ENSG00000079931	MOXD1	protein_coding	3	132296855		utr3	10276	132296057		utr3	85545	AATAAA_22_PAS0	AATAAA_17_PAS0	0.32236	-0.24166	0.62	0.52	0.00036	1e-05	same	enhanced
12	+	chr12:71754873-71800284	ENSG00000080371	RAB21	protein_coding	7	71786576		utr3	27159	71800284		utr3	2898	ATTAAA_21_PAS1	AATAAA_19_PAS0	0.33029	-0.51888	0.47	0.34	0.00036	0.0005	same	enhanced
9	+	chr9:4792868-4885916	ENSG00000120158	RCL1	protein_coding	2	4860432		utr3	6699	4861064		utr3	71325	AATAAA_17_PAS0	ATTAAA_20_PAS1	0.20641	-0.16186	0.49	0.42	0.00036	0.00035	same	enhanced
19	-	chr19:52153863-52171642	ENSG00000196267	ZNF836	protein_coding	2	52160322		utr3	14639	52153864		utr3	9707	AATAAA_21_PAS0	ATTAAA_19_PAS1	0.25618	-0.26608	0.53	0.45	0.00036	0.00036	skipped	enhanced
5	+	chr5:90529343-91164436	ENSG00000164199	ADGRV1	protein_coding	6	90972954		intron	1230	91164214		utr3	18344	AACAAA_22_PAS13	AATAAA_17_PAS0	-0.66911	0.48577	0.35	0.54	0.00036	0.01216	composite	repressed
X	-	chrX:78271463-78327690	ENSG00000173198	CYSLTR1	protein_coding	3	78293729		intron	452	78272627		utr3	813	AAGAAA_26_PAS9	AATAAA_29_PAS0	0.87039	-0.57214	0.58	0.33	0.00036	0.00668	composite	enhanced
20	+	chr20:32109505-32167257	ENSG00000101337	TM9SF4	protein_coding	2	32165549		utr3	12643	32167253		utr3	43849	AATAAA_29_PAS0	AATAAA_19_PAS0	0.27317	-0.25815	0.61	0.52	0.00037	0.00037	same	enhanced
14	+	chr14:51240161-51257545	ENSG00000139921	TMX1	protein_coding	3	51255066		utr3	3920	51257544		utr3	12617	AATAAA_19_PAS0	AATAAA_21_PAS0	0.39175	-0.40278	0.59	0.46	0.00037	0.00099	same	enhanced
17	-	chr17:44076745-44123701	ENSG00000108840	HDAC5	protein_coding	2	44078295		utr3	12033	44076753		utr3	13901	ATTAAA_24_PAS1	AATAAA_22_PAS0	0.28729	-0.28591	0.43	0.34	0.00037	0.00037	same	enhanced
14	-	chr14:70722525-70809533	ENSG00000006432	MAP3K9	protein_coding	3	70729659		utr3	1113	70722526		utr3	8182	AGTAAA_22_PAS3	AATAAA_20_PAS0	0.57141	-0.23085	0.73	0.61	0.00037	0.00095	same	enhanced
3	-	chr3:131462211-131502982	ENSG00000114686	MRPL3	protein_coding	3	131462376		utr3	94807	131462211		utr3	48709	ATTAAA_23_PAS1	AATAAA_18_PAS0	0.19308	-0.19629	0.67	0.6	0.00037	0.00045	same	enhanced
8	-	chr8:58805417-59119207	ENSG00000198846	TOX	protein_coding	2	58806785		utr3	9280	58805686		utr3	1828	AATAAA_22_PAS0	AATATA_20_PAS6	0.2196	-0.36651	0.54	0.44	0.00037	0.0004	same	enhanced
5	-	chr5:146113037-146182659	ENSG00000133706	LARS	protein_coding	5	146168147		utr5	8814	146113037		utr3	35552	AATAAT_10_PAS12	AATAAA_23_PAS0	0.66301	-0.67127	0.64	0.41	0.00037	0	skipped	enhanced
9	-	chr9:92031998-92115383	ENSG00000090054	SPTLC1	protein_coding	3	92107175		intron	4255	92086994		intron	683	AATAAA_21_PAS0	AAGAAA_25_PAS9	-0.43873	0.50305	0.4	0.57	0.00037	0.01299	composite	repressed
20	-	chr20:63743665-63831243	ENSG00000130584	ZBTB46	protein_coding	3	63774245		intron	2012	63743670		utr3	14148	AATAAA_17_PAS0	AATAAA_23_PAS0	0.55526	-0.35347	0.52	0.36	0.00037	0.00053	composite	enhanced
6	+	chr6:75749191-75919536	ENSG00000196586	MYO6	protein_coding	3	75915135		utr3	8890	75919536		utr3	39087	TATAAA_21_PAS2	AATAAA_29_PAS0	0.48699	-0.49838	0.52	0.36	0.00038	0	same	enhanced
11	+	chr11:86791058-86952909	ENSG00000150687	PRSS23	protein_coding	2	86809174		utr3	552283	86811228		utr3	37042	ATTAAA_27_PAS1	AATAAA_18_PAS0	0.15037	-0.1584	0.51	0.45	0.00038	0.00038	same	enhanced
1	-	chr1:111680629-111755823	ENSG00000197852	FAM212B	protein_coding	5	111726507		utr3	1606	111723836		utr3	1359	AATAAA_25_PAS0	CATAAA_21_PAS5	0.69812	-0.36777	0.46	0.28	0.00038	0.02598	same	enhanced
1	+	chr1:117929719-117966541	ENSG00000065183	WDR3	protein_coding	6	117941814		exon	783	117966535		utr3	1021	AAGAAA_11_PAS9	AATAAA_21_PAS0	0.74752	-0.85572	0.71	0.41	0.00038	0.0002	skipped	enhanced
18	+	chr18:23689442-23955065	ENSG00000053747	LAMA3	protein_coding	5	23871018		intron	4576	23899660		exon	1222	AATAAA_19_PAS0	AATATA_18_PAS6	-0.68164	0.64406	0.23	0.45	0.00038	0.04532	composite	repressed
16	-	chr16:87302875-87334272	ENSG00000131152	AC010531.1	protein_coding	2	87329337		intron	22317	87326986		intron	5463	ATTAAA_20_PAS1	AGTAAA_21_PAS3	0.29881	-0.35382	0.49	0.41	0.00038	0.00038	composite	enhanced
3	+	chr3:98732235-98821200	ENSG00000064225	ST3GAL6	protein_coding	5	98790800		intron	808	98797570		intron	983	TATAAA_23_PAS2	AATAAA_17_PAS0	0.84305	-0.23466	0.58	0.36	0.00038	2e-05	composite	enhanced
15	+	chr15:73051709-73305205	ENSG00000067141	NEO1	protein_coding	2	73303391		utr3	8265	73305201		utr3	101892	ATTAAA_24_PAS1	AATACA_21_PAS4	0.29731	-0.26426	0.49	0.37	0.00039	0.00038	same	enhanced
16	+	chr16:27402161-27452041	ENSG00000103522	IL21R	protein_coding	3	27449646		utr3	4934	27450072		utr3	1581	AGTAAA_26_PAS3	AATAAA_19_PAS0	-0.02732	0.0396	0.65	0.65	0.0004	0.0026	same	repressed
3	+	chr3:57556275-57566843	ENSG00000174840	PDE12	protein_coding	5	57560935		utr3	6089	57562786		utr3	1000	AATAAA_20_PAS0	AATAAT_19_PAS12	0.24286	-0.49455	0.49	0.37	0.0004	0.03978	same	enhanced
3	-	chr3:194402671-194498363	ENSG00000133657	ATP13A3	protein_coding	2	194403466		utr3	13285	194402671		utr3	164538	AATAAA_18_PAS0	AATAAA_27_PAS0	0.18878	-0.16118	0.6	0.54	0.0004	0.00039	same	enhanced
4	-	chr4:113451031-113761926	ENSG00000145349	CAMK2D	protein_coding	10	113452416		utr3	44861	113451033		utr3	31202	AATAAA_21_PAS0	AATAAA_23_PAS0	0.20252	-0.46628	0.51	0.39	0.0004	1e-05	same	enhanced
8	-	chr8:16107877-16567489	ENSG00000038945	MSR1	protein_coding	7	16164172		utr3	7200	16139185		intron	20690	AACAAG_14_PAS16	AATAAA_12_PAS0	0.99562	-0.36206	0.45	0.23	0.0004	0.03516	skipped	enhanced
8	-	chr8:60187346-60281411	ENSG00000178538	CA8	protein_coding	8	60208632		exon	830	60188973		utr3	1897	AATAAA_25_PAS0	AATAAA_24_PAS0	1.05418	-0.29891	0.67	0.43	0.00041	0.0189	skipped	enhanced
17	-	chr17:49598883-49678233	ENSG00000121067	SPOP	protein_coding	6	49623030		intron	5664	49599984		utr3	10239	AACAAG_14_PAS16	AAGAAA_22_PAS9	-0.38654	0.47851	0.38	0.52	0.00041	0.00147	composite	repressed
12	+	chr12:68808175-68850685	ENSG00000135679	MDM2	protein_coding	2	68812190		intron	7258	68840088		utr3	1089	AGTAAA_19_PAS3	AATAAT_19_PAS12	0.34415	-0.39842	0.65	0.51	0.00041	0.00034	composite	enhanced
19	+	chr19:44945981-44949564	ENSG00000234906	APOC2	protein_coding	2	44949392		utr3	12999	44949562		utr3	5565	AATAAA_16_PAS0	AATAAA_18_PAS0	0.24884	-0.27469	0.43	0.35	0.00042	0.00043	same	enhanced
11	-	chr11:61959717-61967659	ENSG00000167996	FTH1	protein_coding	3	61964562		utr3	386087	61964287		utr3	136754	AATAAA_22_PAS0	AATAAA_19_PAS0	0.11768	-0.14928	0.49	0.44	0.00042	0.00338	same	enhanced
14	+	chr14:102777475-102911499	ENSG00000131323	TRAF3	protein_coding	3	102906282		utr3	5916	102911498		utr3	59677	AATACA_22_PAS4	AATAAA_22_PAS0	0.25629	-0.29481	0.58	0.48	0.00042	0.00022	same	enhanced
5	+	chr5:44808924-44820427	ENSG00000112996	MRPS30	protein_coding	4	44815307		utr3	43122	44820424		exon	11439	ATTAAA_23_PAS1	AATAAA_23_PAS0	0.38157	-0.3694	0.58	0.45	0.00042	0	skipped	enhanced
2	-	chr2:38561977-38603585	ENSG00000143889	HNRNPLL	protein_coding	9	38601870		intron	677	38561978		utr3	9767	ATTAAA_17_PAS1	AATAAA_17_PAS0	0.75112	-0.41071	0.59	0.39	0.00042	2e-05	composite	enhanced
10	+	chr10:87863112-87971929	ENSG00000171862	PTEN	protein_coding	11	87867039		exon	6936	87965532		utr3	16366	ATTAAA_22_PAS1	AATAAA_25_PAS0	-0.49915	0.74499	0.35	0.58	0.00043	0	skipped	repressed
15	+	chr15:75195642-75212168	ENSG00000167173	C15orf39	protein_coding	2	75209528		utr3	1462	75212166		utr3	4881	ACTAAA_21_PAS10	ATTAAA_24_PAS1	-0.44133	0.33955	0.44	0.59	0.00043	0.0004	skipped	repressed
16	+	chr16:50742049-50801934	ENSG00000083799	CYLD	protein_coding	5	50787212		exon	2701	50801933		utr3	29305	AATAAA_25_PAS0	ATTAAA_22_PAS1	0.47764	-0.35795	0.52	0.39	0.00043	0	skipped	enhanced
11	+	chr11:95789964-95832692	ENSG00000166037	CEP57	protein_coding	5	95823207		utr3	7331	95832685		utr3	31734	AGTAAA_15_PAS3	ATTAAA_18_PAS1	0.40461	-0.17031	0.59	0.48	0.00043	0.00721	skipped	enhanced
1	+	chr1:112466540-112530164	ENSG00000134245	WNT2B	protein_coding	6	112467488		utr5	556	112483770		intron	5019	ATTAAA_23_PAS1	AATATA_22_PAS6	0.73108	-0.53599	0.44	0.24	0.00043	0.0028	skipped	enhanced
10	-	chr10:45454584-45594905	ENSG00000165406	March_8	protein_coding	2	45515517		intron	4997	45454585		utr3	54796	TATAAA_24_PAS2	AATAAA_22_PAS0	0.29644	-0.23704	0.53	0.43	0.00043	0.00042	composite	enhanced
3	-	chr3:113442717-113515186	ENSG00000163611	SPICE1	protein_coding	5	113445142		utr3	1346	113442722		utr3	664	AATAAA_27_PAS0	AATAAA_20_PAS0	0.5271	-0.85344	0.71	0.47	0.00044	0.01677	same	enhanced
11	+	chr11:111298554-111308734	ENSG00000214290	COLCA2	protein_coding	2	111304769		intron	1055	111308732		utr3	9173	AATATA_24_PAS6	AATAAA_20_PAS0	0.4641	-0.31916	0.79	0.71	0.00044	0.00041	composite	enhanced
19	+	chr19:56595263-56626480	ENSG00000197951	ZNF71	protein_coding	2	56623428		utr3	6925	56624484		utr3	960	AATAAA_20_PAS0	AATAAA_25_PAS0	0.25327	-0.43799	0.59	0.46	0.00045	0.00051	same	enhanced
13	+	chr13:113208192-113267107	ENSG00000139842	CUL4A	protein_coding	4	113264541		utr3	154509	113264874		utr3	12695	ATTAAA_19_PAS1	ATTAAA_25_PAS1	0.37328	-0.1872	0.56	0.47	0.00045	0.00024	same	enhanced
2	+	chr2:26692689-26733419	ENSG00000171303	KCNK3	protein_coding	3	26729693		utr3	4753	26733416		utr3	33557	AATAAA_17_PAS0	AATAAA_26_PAS0	0.27835	-0.27862	0.2	0.15	0.00045	0.00101	same	enhanced
7	-	chr7:156668945-156893229	ENSG00000105983	LMBR1	protein_coding	16	156832288		intron	2380	156681520		utr3	7938	AATAAA_25_PAS0	AATAAA_20_PAS0	0.6381	-0.25752	0.59	0.47	0.00045	0.03549	composite	enhanced
6	+	chr6:87590066-87667452	ENSG00000135336	ORC3	protein_coding	3	87595441		intron	3688	87667447		utr3	10693	AATAAA_26_PAS0	AATAAA_24_PAS0	0.5604	-0.29473	0.62	0.48	0.00045	0.00673	composite	enhanced
16	-	chr16:74671854-74700959	ENSG00000168404	MLKL	protein_coding	2	74690017		intron	1904	74671862		utr3	25094	AATAAA_20_PAS0	AATAAA_18_PAS0	0.6126	-0.4885	0.59	0.41	0.00046	0.00043	composite	enhanced
13	+	chr13:32031299-32299121	ENSG00000073910	FRY	protein_coding	3	32278835		intron	29578	32296579		utr3	4517	AATAAA_19_PAS0	AATACA_30_PAS4	0.27736	-0.44729	0.29	0.2	0.00046	5e-05	composite	enhanced
2	+	chr2:48314636-48379293	ENSG00000170802	FOXN2	protein_coding	2	48357856		intron	7635	48379287		utr3	27865	AATACA_23_PAS4	AATAAA_16_PAS0	0.31874	-0.29261	0.54	0.43	0.00046	0.00046	composite	enhanced
2	-	chr2:239048167-239401653	ENSG00000068024	HDAC4	protein_coding	7	239052672		utr3	1241	239048174		utr3	9211	ATTAAA_22_PAS1	AATAAA_20_PAS0	0.83523	-0.49761	0.67	0.43	0.00047	5e-05	same	enhanced
3	-	chr3:49719695-49723950	ENSG00000173540	GMPPB	protein_coding	2	49721498		utr3	12167	49719916		utr3	8205	AATAAT_23_PAS12	AATAAA_22_PAS0	0.20799	-0.22066	0.59	0.51	0.00047	0.00048	same	enhanced
10	-	chr10:103088016-103193305	ENSG00000076685	NT5C2	protein_coding	4	103166131		intron	4565	103142050		intron	4396	AATAAA_26_PAS0	AATAAA_23_PAS0	0.67846	-0.36783	0.62	0.44	0.00047	0.02102	composite	enhanced
2	-	chr2:169529748-169573874	ENSG00000138399	FASTKD1	protein_coding	6	169572572		intron	1867	169558996		intron	2987	AATAAA_21_PAS0	AACAAG_16_PAS16	0.48493	-0.3069	0.68	0.56	0.00047	0.01912	composite	enhanced
7	-	chr7:81699005-81770437	ENSG00000019991	HGF	protein_coding	4	81702128		utr3	3146	81699013		utr3	24982	ATTAAA_19_PAS1	AATAAA_15_PAS0	0.52894	-0.59108	0.5	0.3	0.00048	0.00197	same	enhanced
7	+	chr7:156949722-156973181	ENSG00000146909	NOM1	protein_coding	3	156969845		utr3	3493	156973169		utr3	18358	ATTATA_22_PAS15	AATAAA_18_PAS0	0.28204	-0.28401	0.59	0.51	0.00048	0.02343	same	enhanced
3	-	chr3:123897304-123961407	ENSG00000175455	CCDC14	protein_coding	3	123914319		utr3	9043	123913726		utr3	55495	ATTAAA_20_PAS1	ATTAAA_17_PAS1	0.24384	-0.21951	0.61	0.54	0.00048	0.00209	same	enhanced
14	-	chr14:55366391-55411857	ENSG00000126775	ATG14	protein_coding	2	55390935		exon	4910	55366391		utr3	45967	AACAAA_13_PAS13	AATAAA_17_PAS0	0.38387	-0.35796	0.59	0.46	0.00048	0.00048	skipped	enhanced
1	+	chr1:219173843-219212864	ENSG00000143353	LYPLAL1	protein_coding	2	219195380		intron	1293	219212856		utr3	9702	AATATA_28_PAS6	AATAAA_21_PAS0	0.41973	-0.36058	0.56	0.41	0.00048	0.00045	composite	enhanced
4	+	chr4:118850687-119061246	ENSG00000172403	SYNPO2	protein_coding	6	118955811		intron	2990	119033729		utr3	4914	AACAAG_8_PAS16	ATTAAA_21_PAS1	0.77952	-0.39136	0.49	0.29	0.00048	0.01524	composite	enhanced
6	-	chr6:33771201-33789135	ENSG00000161904	LEMD2	protein_coding	2	33771398		utr3	17313	33771213		utr3	31739	AATAAA_20_PAS0	AATAAA_22_PAS0	0.2867	-0.27608	0.58	0.5	0.00049	0.00049	same	enhanced
13	+	chr13:52652708-52700908	ENSG00000165416	SUGT1	protein_coding	4	52687852		utr3	85456	52700905		utr3	10050	AATAAA_18_PAS0	AATAAA_17_PAS0	0.22884	-0.94857	0.54	0.33	0.00049	0	same	enhanced
17	-	chr17:508667-721716	ENSG00000141252	VPS53	protein_coding	13	551604		intron	500	513222		utr3	4703	AGTAAA_21_PAS3	ATTAAA_20_PAS1	1.24288	-0.48766	0.69	0.4	0.00049	8e-05	composite	enhanced
17	-	chr17:8224820-8248043	ENSG00000178971	CTC1	protein_coding	4	8227821		utr3	5948	8224821		utr3	5918	AATGAA_18_PAS8	AATAAA_19_PAS0	0.30203	-0.2444	0.51	0.4	0.0005	0.00119	same	enhanced
1	+	chr1:45583845-45618903	ENSG00000132780	NASP	protein_coding	4	45615390		utr3	2958	45618892		utr3	57691	ACTAAA_19_PAS10	AATAAA_18_PAS0	0.46807	-0.70958	0.64	0.44	0.0005	0.00021	skipped	enhanced
17	+	chr17:45620343-45784278	ENSG00000263715	LINC02210-CRHR1	protein_coding	4	45637960		intron	3552	45646221		intron	12661	AATAAA_29_PAS0	AGTAAA_18_PAS3	0.27829	-0.4616	0.61	0.47	0.0005	1e-05	composite	enhanced
19	+	chr19:52369916-52385794	ENSG00000221923	ZNF880	protein_coding	6	52380520		intron	820	52385790		utr3	760	ATTAAA_17_PAS1	ATTAAA_30_PAS1	0.77215	-0.7678	0.69	0.4	0.0005	0.02155	composite	enhanced
20	+	chr20:45833809-45843274	ENSG00000124104	SNX21	protein_coding	2	45841722		utr3	5112	45842462		utr3	2144	ATTAAA_18_PAS1	AATAAA_21_PAS0	0.17072	-0.25067	0.5	0.42	0.00051	0.00054	same	enhanced
16	-	chr16:74871366-75000172	ENSG00000103091	WDR59	protein_coding	3	74962793		intron	5783	74912117		utr3	1008	AATGAA_16_PAS8	AGTAAA_21_PAS3	-0.39142	0.42129	0.52	0.66	0.00051	0.00142	composite	repressed
16	-	chr16:70661203-70686065	ENSG00000132613	MTSS1L	protein_coding	2	70662737		utr3	995	70661207		utr3	10791	AATAAA_19_PAS0	AATAAA_19_PAS0	0.69267	-0.42625	0.68	0.49	0.00052	0.00046	same	enhanced
1	-	chr1:235131182-235161456	ENSG00000188739	RBM34	protein_coding	3	235131647		utr3	30668	235131183		utr3	2211	AATAAA_24_PAS0	ATTAAA_22_PAS1	0.19446	-0.34824	0.59	0.48	0.00052	0.00371	same	enhanced
14	+	chr14:32076113-32159727	ENSG00000100852	ARHGAP5	protein_coding	11	32094369		exon	19574	32159722		utr3	29242	AAGAAA_16_PAS9	AATAAA_19_PAS0	0.40502	-0.61768	0.57	0.38	0.00052	0	skipped	enhanced
4	+	chr4:25312784-25370382	ENSG00000168228	ZCCHC4	protein_coding	4	25366113		utr3	556	25370042		utr3	6699	AATAAT_21_PAS12	ATTAAA_21_PAS1	0.62206	-0.25826	0.6	0.45	0.00052	0.02121	skipped	enhanced
X	+	chrX:71533082-71575896	ENSG00000147162	OGT	protein_coding	3	71573821		utr3	13121	71575889		utr3	95073	AATAAA_28_PAS0	AATAAA_21_PAS0	0.32389	-0.33461	0.58	0.48	0.00053	0.00312	same	enhanced
6	-	chr6:75291858-75493737	ENSG00000118407	FILIP1	protein_coding	11	75308259		utr3	460	75292558		utr3	1613	ATTACA_21_PAS14	AATAAA_20_PAS0	0.8827	-0.65128	0.42	0.2	0.00053	0.00033	skipped	enhanced
17	-	chr17:18658428-18682261	ENSG00000249459	ZNF286B	protein_coding	2	18663475		intron	937	18658431		utr3	2991	TATAAA_20_PAS2	AATAAA_28_PAS0	0.3807	-0.26885	0.52	0.4	0.00053	0.0005	composite	enhanced
2	+	chr2:26308546-26395890	ENSG00000138018	SELENOI	protein_coding	2	26391018		utr3	7941	26395882		utr3	51101	TATAAA_18_PAS2	AGTAAA_27_PAS3	0.20567	-0.17269	0.68	0.61	0.00054	0.00053	same	enhanced
4	-	chr4:121824439-121870496	ENSG00000138686	BBS7	protein_coding	4	121861489		exon	10121	121824440		utr3	1177	ATTAAA_24_PAS1	AATAAA_23_PAS0	0.50383	-0.58266	0.6	0.41	0.00054	0.0001	skipped	enhanced
16	+	chr16:5033959-5087378	ENSG00000033011	ALG1	protein_coding	3	5085391		utr3	23365	5087376		exon	4024	AAGAAA_24_PAS9	GATAAA_20_PAS7	0.25783	-0.44632	0.6	0.48	0.00054	0	skipped	enhanced
4	+	chr4:53377642-53460860	ENSG00000145216	FIP1L1	protein_coding	6	53378378		exon	2139	53460860		utr3	2154	AATAAA_22_PAS0	AATATA_20_PAS6	1.44599	-0.67925	0.79	0.45	0.00055	0.0017	skipped	enhanced
16	+	chr16:69762305-69941740	ENSG00000198373	WWP2	protein_coding	2	69910251		intron	29911	69941737		utr3	145967	AATAAA_19_PAS0	AATAAA_17_PAS0	0.21424	-0.20311	0.45	0.39	0.00055	0.00055	composite	enhanced
6	+	chr6:26521708-26527403	ENSG00000228223	HCG11	lincRNA	6	26522949		exon	1546	26527153		exon	3194	AGTAAA_21_PAS3	AATAAA_26_PAS0	0.86136	-0.27404	0.61	0.41	0.00055	0.00076	same	enhanced
10	+	chr10:75099585-75182122	ENSG00000156671	SAMD8	protein_coding	2	75176738		utr3	2884	75182121		utr3	30209	ATTAAA_21_PAS1	AATAAA_20_PAS0	0.43495	-0.35807	0.57	0.43	0.00056	0.00053	same	enhanced
2	-	chr2:174431570-174487093	ENSG00000163328	GPR155	protein_coding	4	174465239		intron	942	174432238		utr3	8889	AATAAA_23_PAS0	AATAAA_23_PAS0	0.65871	-0.59223	0.69	0.51	0.00056	0.00291	composite	enhanced
15	+	chr15:38454126-38487709	ENSG00000171262	FAM98B	protein_coding	3	38484860		utr3	4477	38486212		utr3	60691	AATGAA_22_PAS8	TATAAA_22_PAS2	0.49917	-0.36922	0.62	0.48	0.00057	2e-05	same	enhanced
12	-	chr12:79574978-79691096	ENSG00000177425	PAWR	protein_coding	7	79592368		utr3	2475	79584879		utr3	10761	ATTAAA_17_PAS1	AATAAA_22_PAS0	0.56409	-0.43581	0.63	0.47	0.00057	0.00065	same	enhanced
3	+	chr3:195720881-195741122	ENSG00000176945	MUC20	protein_coding	5	195733504		utr3	11331	195737667		intron	5557	AGTAAA_22_PAS3	AGTAAA_21_PAS3	0.50858	-0.40262	0.72	0.59	0.00057	6e-05	skipped	enhanced
4	+	chr4:77157150-77433387	ENSG00000138764	CCNG2	protein_coding	3	77167024		utr3	22931	77170050		utr3	19746	CATAAA_20_PAS5	AATAAA_15_PAS0	0.22923	-0.47909	0.53	0.39	0.00058	5e-05	same	enhanced
12	-	chr12:53014595-53054437	ENSG00000257337	AC068888.1	antisense_RNA	3	53039194		exon	1470	53038967		exon	7528	ATTAAA_18_PAS1	AATAAA_21_PAS0	0.77635	-0.44163	0.59	0.39	0.00058	0.00015	same	enhanced
4	-	chr4:47450795-47463718	ENSG00000169019	COMMD8	protein_coding	2	47451363		utr3	982	47450871		utr3	17314	ATTAAA_23_PAS1	AATAAA_18_PAS0	0.51605	-0.26335	0.62	0.49	0.00059	0.00052	same	enhanced
9	-	chr9:122798388-122828630	ENSG00000136940	PDCL	protein_coding	3	122819942		utr3	48109	122816053		intron	12722	AATAAA_19_PAS0	AATAAA_20_PAS0	0.25369	-0.29806	0.46	0.38	0.00059	0.00019	skipped	enhanced
X	+	chrX:15688829-15788408	ENSG00000169239	CA5B	protein_coding	7	15698078		intron	595	15787622		utr3	4668	AATAAA_19_PAS0	AATAAA_16_PAS0	0.91969	-0.36688	0.51	0.3	0.00059	0.00235	composite	enhanced
7	-	chr7:13891227-13991424	ENSG00000006468	ETV1	protein_coding	2	13893271		utr3	48703	13891240		utr3	8990	AATAAA_24_PAS0	AATAAA_10_PAS0	0.14016	-0.17882	0.29	0.25	0.00061	0.00062	same	enhanced
6	+	chr6:154834244-155257722	ENSG00000146426	TIAM2	protein_coding	9	154840580		intron	1160	155257719		utr3	5508	AATAAA_23_PAS0	AGTAAA_18_PAS3	-0.7342	1.29839	0.34	0.65	0.00061	0.0003	skipped	repressed
1	-	chr1:51354262-51519327	ENSG00000085832	EPS15	protein_coding	8	51472028		intron	2411	51354263		utr3	24800	AATACA_24_PAS4	AATAAA_23_PAS0	0.52369	-0.31976	0.51	0.36	0.00061	0	composite	enhanced
19	+	chr19:12610917-12633839	ENSG00000173875	ZNF791	protein_coding	3	12617717		intron	762	12631920		utr3	11188	ATTAAA_22_PAS1	ATTAAA_22_PAS1	0.77256	-0.27394	0.59	0.43	0.00061	0.0018	composite	enhanced
3	+	chr3:170222364-170305980	ENSG00000163558	PRKCI	protein_coding	4	170303553		utr3	1742	170305975		utr3	19343	AATAAA_22_PAS0	AATAAA_18_PAS0	0.53731	-0.47891	0.67	0.5	0.00062	0.00173	same	enhanced
14	+	chr14:24429285-24441833	ENSG00000100441	KHNYN	protein_coding	2	24438401		utr3	54215	24441338		utr3	59805	CATAAA_20_PAS5	AATAAA_28_PAS0	0.1898	-0.18972	0.51	0.44	0.00062	0.00062	same	enhanced
15	+	chr15:68277802-68295864	ENSG00000169018	FEM1B	protein_coding	3	68291300		utr3	4638	68293718		utr3	51102	AGTAAA_19_PAS3	TATAAA_19_PAS2	0.36705	-0.20413	0.55	0.44	0.00062	0.00529	same	enhanced
17	+	chr17:43483864-43544462	ENSG00000067596	DHX8	protein_coding	2	43524324		utr3	7145	43526785		utr3	18453	AACAAA_11_PAS13	ATTAAA_17_PAS1	0.22709	-0.19154	0.54	0.47	0.00062	0.00061	skipped	enhanced
10	+	chr10:13630868-13655928	ENSG00000282246	AL157392.5	protein_coding	5	13642470		intron	1507	13655926		utr3	9006	AATAAA_29_PAS0	ATTAAA_18_PAS1	-0.46852	0.40867	0.35	0.49	0.00062	0.00037	composite	repressed
3	+	chr3:9933821-9945412	ENSG00000163703	CRELD1	protein_coding	2	9945034		utr3	29072	9945396		utr3	4386	AATAAA_30_PAS0	AATAAA_28_PAS0	0.14796	-0.22007	0.47	0.39	0.00063	0.00066	same	enhanced
10	+	chr10:68721011-68792376	ENSG00000060339	CCAR1	protein_coding	3	68791549		utr3	112964	68792374		utr3	30213	AATAAA_17_PAS0	ATTAAA_21_PAS1	0.17042	-0.25702	0.56	0.48	0.00063	5e-05	same	enhanced
17	+	chr17:32007871-32053503	ENSG00000185158	LRRC37B	protein_coding	3	32036789		intron	975	32053399		utr3	7604	AATAAA_23_PAS0	ATTAAA_21_PAS1	0.43184	-0.33091	0.59	0.47	0.00063	0.00024	composite	enhanced
7	+	chr7:105876795-106033772	ENSG00000128536	CDHR3	protein_coding	3	105911869		intron	759	106033771		utr3	15035	AATAAA_18_PAS0	AATAAA_21_PAS0	0.42277	-0.33419	0.4	0.3	0.00063	0.00977	composite	enhanced
3	-	chr3:8980590-9363052	ENSG00000196220	SRGAP3	protein_coding	3	8984481		utr3	1109	8980593		utr3	5160	AATAAA_19_PAS0	AATAAA_22_PAS0	0.73256	-0.61169	0.62	0.45	0.00064	0.00024	same	enhanced
7	-	chr7:108470421-108554541	ENSG00000135241	PNPLA8	protein_coding	6	108496271		intron	971	108470423		utr3	573	ATTAAA_23_PAS1	AATACA_16_PAS4	0.99734	-0.64242	0.63	0.36	0.00064	0.01707	composite	enhanced
2	-	chr2:211375716-212538840	ENSG00000178568	ERBB4	protein_coding	9	212377937		intron	864	211375716		utr3	1818	ATTAAA_29_PAS1	AATAAA_21_PAS0	0.6825	-0.50524	0.55	0.32	0.00064	0.04133	composite	enhanced
1	-	chr1:184790723-184974549	ENSG00000135842	FAM129A	protein_coding	2	184791511		utr3	47919	184791033		utr3	108528	AGTAAA_8_PAS3	AATAAA_18_PAS0	0.28986	-0.28698	0.49	0.4	0.00065	0.00065	same	enhanced
14	-	chr14:95407265-95475835	ENSG00000176438	SYNE3	protein_coding	2	95414887		utr3	3806	95407268		utr3	54371	TATAAA_19_PAS2	AATAAA_25_PAS0	0.31273	-0.2284	0.38	0.3	0.00065	0.00063	same	enhanced
5	+	chr5:5420663-5490233	ENSG00000164151	ICE1	protein_coding	2	5462972		exon	7125	5490218		utr3	37348	ATTAAA_12_PAS1	AATAAA_24_PAS0	0.33205	-0.31218	0.62	0.51	0.00067	0.00067	skipped	enhanced
3	+	chr3:190514050-190659749	ENSG00000196083	IL1RAP	protein_coding	3	190534903		intron	21276	190651511		utr3	31320	GATAAA_9_PAS7	AATAAA_24_PAS0	-0.32432	0.34465	0.4	0.51	0.00067	0.00106	composite	repressed
2	+	chr2:197693105-197774822	ENSG00000222017	AC011997.1	antisense_RNA	5	197704483		intron	3021	197774250		exon	643	ATTAAA_19_PAS1	AATAAA_26_PAS0	1.66587	-0.59099	0.82	0.52	0.00067	0.00813	composite	enhanced
16	-	chr16:57471921-57487326	ENSG00000125170	DOK4	protein_coding	2	57473050		utr3	1489	57471922		utr3	13141	AATACA_23_PAS4	AATAAA_22_PAS0	0.33189	-0.19399	0.45	0.35	0.00068	0.00062	same	enhanced
2	+	chr2:53970837-54305299	ENSG00000170634	ACYP2	protein_coding	6	53973758		exon	2359	54305142		utr3	17960	AATAAA_21_PAS0	AATAAA_23_PAS0	0.34262	-0.56409	0.54	0.4	0.00068	0.00026	skipped	enhanced
12	+	chr12:7188684-7218573	ENSG00000139197	PEX5	protein_coding	2	7211447		utr3	10005	7216955		intron	590	AATAAA_18_PAS0	AATAAA_24_PAS0	0.32805	-0.66607	0.48	0.3	0.00068	0.00079	skipped	enhanced
7	+	chr7:7156933-7248650	ENSG00000106392	C1GALT1	protein_coding	3	7244348		utr3	20376	7248612		utr3	52630	AATAAA_21_PAS0	AATAAA_16_PAS0	0.29079	-0.26736	0.61	0.51	0.00069	1e-05	same	enhanced
1	+	chr1:109656080-109674835	ENSG00000168765	GSTM4	protein_coding	2	109661698		utr3	11603	109665495		utr3	4214	AATAAA_16_PAS0	AATAAA_21_PAS0	0.38182	-0.43967	0.56	0.46	0.00069	0.00071	skipped	enhanced
4	-	chr4:120684918-120922869	ENSG00000138738	PRDM5	protein_coding	8	120813268		intron	2269	120710070		intron	1307	AATAAA_26_PAS0	AATAAA_20_PAS0	-0.64615	0.78797	0.26	0.5	0.00069	0	composite	repressed
8	-	chr8:53715556-53843557	ENSG00000047249	ATP6V1H	protein_coding	3	53785289		intron	2802	53715672		utr3	43400	AAGAAA_25_PAS9	ATTAAA_18_PAS1	0.4713	-0.24986	0.59	0.47	0.00069	0.00747	composite	enhanced
6	-	chr6:108986436-109094818	ENSG00000080546	SESN1	protein_coding	2	109007812		intron	15649	108986443		utr3	71630	AATATA_11_PAS6	AATAAA_20_PAS0	0.27254	-0.26043	0.42	0.33	0.00069	0.00069	composite	enhanced
1	-	chr1:86346823-86396341	ENSG00000122417	ODF2L	protein_coding	2	86348737		utr3	47620	86348107		utr3	5635	AATAAA_16_PAS0	TATAAA_28_PAS2	0.16564	-0.20756	0.51	0.42	0.0007	0.00072	same	enhanced
X	-	chrX:23702252-23766474	ENSG00000123130	ACOT9	protein_coding	2	23707832		utr3	8217	23703678		utr3	23751	AATAAA_25_PAS0	AATAAA_17_PAS0	0.22113	-0.18666	0.55	0.48	0.00071	0.00071	skipped	enhanced
9	-	chr9:86026145-86100172	ENSG00000135052	GOLM1	protein_coding	2	86027699		utr3	9657	86026146		utr3	112071	AATAAA_22_PAS0	AATAAA_21_PAS0	0.30309	-0.25384	0.79	0.72	0.00072	0.00071	same	enhanced
5	-	chr5:10226329-10249896	ENSG00000150756	FAM173B	protein_coding	2	10227272		utr3	1088	10226332		utr3	7179	AAGAAA_18_PAS9	TATAAA_10_PAS2	0.4533	-0.27642	0.67	0.55	0.00072	0.00065	same	enhanced
15	+	chr15:39581078-39599465	ENSG00000137801	THBS1	protein_coding	3	39596525		utr3	17865	39597465		utr3	286174	AATACA_22_PAS4	AATAAA_27_PAS0	0.12293	-0.1704	0.48	0.41	0.00072	2e-05	same	enhanced
2	-	chr2:152651592-152717996	ENSG00000196504	PRPF40A	protein_coding	9	152694389		exon	2363	152652516		utr3	4006	AATAAA_23_PAS0	AATAAA_17_PAS0	0.58425	-0.41012	0.64	0.48	0.00072	0	skipped	enhanced
5	-	chr5:94703740-95284574	ENSG00000175471	MCTP1	protein_coding	14	94930839		utr3	558	94901111		intron	1763	AATAAA_24_PAS0	ATTAAA_19_PAS1	0.93007	-0.86236	0.61	0.31	0.00072	1e-05	skipped	enhanced
3	+	chr3:191329076-191398669	ENSG00000152492	CCDC50	protein_coding	7	191369951		exon	10865	191398425		utr3	48377	AAGAAA_14_PAS9	AATAAA_19_PAS0	0.77632	-0.48315	0.54	0.31	0.00072	0	skipped	enhanced
10	-	chr10:24848606-24952603	ENSG00000099256	PRTFDC1	protein_coding	3	24908302		utr3	1822	24848624		utr3	9075	GATAAA_23_PAS7	AATAAA_19_PAS0	0.42797	-0.39243	0.69	0.56	0.00072	0.00012	skipped	enhanced
5	-	chr5:107859034-108382097	ENSG00000145743	FBXL17	protein_coding	16	108378937		intron	1004	108276958		intron	506	AATAAA_18_PAS0	AATATA_6_PAS6	-0.60524	0.48881	0.37	0.56	0.00072	0.03813	composite	repressed
2	+	chr2:197804701-198572580	ENSG00000115896	PLCL1	protein_coding	10	197996605		intron	1110	198154737		intron	3047	AATAAA_9_PAS0	ATTATA_29_PAS15	0.60384	-0.80448	0.51	0.26	0.00072	0	composite	enhanced
2	+	chr2:171434216-171485051	ENSG00000115827	DCAF17	protein_coding	2	171482163		utr3	2233	171485049		utr3	19243	AATAAA_23_PAS0	AATAAA_27_PAS0	0.37936	-0.26298	0.64	0.53	0.00073	0.00069	same	enhanced
13	-	chr13:40882576-40921773	ENSG00000239827	SUGT1P3	transcribed_unprocessed_pseudogene	3	40919037		intron	9216	40894749		intron	705	AATAAA_17_PAS0	AATAGA_20_PAS11	-0.42101	0.49776	0.38	0.56	0.00073	0.0059	composite	repressed
3	+	chr3:142964496-143060545	ENSG00000163714	U2SURP	protein_coding	5	143051049		intron	5583	143060182		utr3	32798	GATAAA_18_PAS7	ATTAAA_20_PAS1	0.39493	-0.46644	0.58	0.42	0.00073	0.00072	composite	enhanced
6	-	chr6:42224930-42452050	ENSG00000124496	TRERF1	protein_coding	5	42228126		utr3	2542	42224937		utr3	3413	AATAAA_19_PAS0	AATAAA_17_PAS0	0.57212	-0.33036	0.63	0.46	0.00074	0.01806	same	enhanced
9	+	chr9:5629024-5776556	ENSG00000107036	RIC1	protein_coding	4	5776055		utr3	5623	5776553		utr3	20035	AATAAA_19_PAS0	AATAAA_15_PAS0	0.39041	-0.32624	0.55	0.43	0.00074	0.00406	same	enhanced
15	-	chr15:29264991-29269828	ENSG00000185115	NSMCE3	protein_coding	2	29268150		utr3	18190	29264991		utr3	1376	AATAAA_26_PAS0	ATTAAA_23_PAS1	0.17805	-0.25816	0.49	0.4	0.00074	0.00079	same	enhanced
2	-	chr2:110122310-110205065	ENSG00000144061	NPHP1	protein_coding	4	110178047		utr3	1891	110123349		utr3	1651	CATAAA_22_PAS5	AATAAA_22_PAS0	0.5493	-0.52901	0.47	0.31	0.00074	4e-05	skipped	enhanced
3	-	chr3:196554176-196568673	ENSG00000185798	WDR53	protein_coding	3	196560808		intron	649	196554189		utr3	11903	GATAAA_30_PAS7	AATAAA_16_PAS0	0.58967	-0.4921	0.73	0.56	0.00074	0	composite	enhanced
8	-	chr8:98996762-99013043	ENSG00000253948	AC104986.2	lincRNA	2	99004424		intron	2685	98996765		exon	5783	AATAAA_22_PAS0	AATAAA_20_PAS0	0.35496	-0.3112	0.59	0.48	0.00074	0.00073	composite	enhanced
5	+	chr5:119037771-119249137	ENSG00000172869	DMXL1	protein_coding	7	119133692		exon	1109	119249126		utr3	20482	AATAAA_25_PAS0	AATAAA_23_PAS0	0.57664	-0.32361	0.55	0.39	0.00075	3e-05	skipped	enhanced
5	-	chr5:9035025-9546074	ENSG00000112902	SEMA5A	protein_coding	3	9412512		intron	2743	9035033		utr3	34792	AACAAG_17_PAS16	AATAAA_21_PAS0	0.51442	-0.34488	0.43	0.28	0.00075	0.01206	composite	enhanced
9	-	chr9:22002902-22009362	ENSG00000147883	CDKN2B	protein_coding	4	22008530		intron	2820	22002903		utr3	13291	AATAGA_16_PAS11	AATAAA_22_PAS0	1.07686	-0.50143	0.59	0.34	0.00075	5e-05	composite	enhanced
5	+	chr5:159263080-159286039	ENSG00000164332	UBLCP1	protein_coding	2	159279908		intron	3243	159286031		utr3	40428	AATAAT_21_PAS12	AATAAA_16_PAS0	0.51434	-0.48066	0.6	0.43	0.00075	0.00074	composite	enhanced
9	-	chr9:98731328-98796964	ENSG00000165138	ANKS6	protein_coding	6	98788946		intron	1992	98732017		utr3	9879	AATGAA_13_PAS8	AATAAA_18_PAS0	0.64362	-0.2409	0.64	0.46	0.00075	6e-05	composite	enhanced
1	+	chr1:9234774-9271336	ENSG00000049239	H6PD	protein_coding	2	9267893		utr3	9401	9271332		utr3	85575	CATAAA_20_PAS5	AATAAA_16_PAS0	0.26266	-0.22804	0.53	0.45	0.00076	0.00075	same	enhanced
12	-	chr12:52897186-52949953	ENSG00000170421	KRT8	protein_coding	2	52948650		utr3	7639	52897186		utr3	86659	AATACA_18_PAS4	AATAAA_29_PAS0	-0.42509	0.39119	0.56	0.71	0.00076	0.00074	skipped	repressed
11	-	chr11:77321706-77474634	ENSG00000149269	PAK1	protein_coding	3	77322975		utr3	7771	77322020		utr3	47811	AATAAA_27_PAS0	AATAAA_18_PAS0	0.24479	-0.31209	0.7	0.62	0.00077	0.00164	same	enhanced
10	-	chr10:95311770-95561413	ENSG00000095637	SORBS1	protein_coding	4	95312621		utr3	22894	95311773		utr3	25944	AATAAA_23_PAS0	AATAAA_26_PAS0	0.28972	-0.15354	0.35	0.28	0.00077	0.00863	same	enhanced
12	-	chr12:48337179-48351413	ENSG00000167528	ZNF641	protein_coding	3	48340127		utr3	12883	48337180		utr3	6750	AATAAA_21_PAS0	AATAAA_23_PAS0	0.18174	-0.38146	0.48	0.4	0.00077	0.00012	same	enhanced
10	+	chr10:90871715-90908552	ENSG00000148688	RPP30	protein_coding	5	90902762		intron	1008	90905646		exon	1161	ATTAAA_23_PAS1	AATAAA_28_PAS0	-0.54084	0.9952	0.42	0.68	0.00077	0	composite	repressed
1	-	chr1:39757181-39788860	ENSG00000116985	BMP8B	protein_coding	2	39762168		intron	670	39757182		utr3	5419	AATAAA_19_PAS0	ATTAAA_21_PAS1	0.65562	-0.34634	0.72	0.56	0.00077	0.00067	composite	enhanced
3	-	chr3:183487530-183555688	ENSG00000172578	KLHL6	protein_coding	6	183537840		intron	1962	183491009		utr3	4790	AATAGA_30_PAS11	AATAAA_21_PAS0	0.85767	-0.58255	0.71	0.49	0.00077	0.00097	composite	enhanced
9	-	chr9:3218296-3526003	ENSG00000080298	RFX3	protein_coding	7	3522910		intron	3091	3218301		utr3	26567	AATAAA_25_PAS0	AATAAA_21_PAS0	0.76346	-0.50275	0.55	0.35	0.00077	0.02404	composite	enhanced
5	-	chr5:177331561-177351851	ENSG00000169223	LMAN2	protein_coding	2	177331954		utr3	124238	177331568		utr3	172486	AATAAA_21_PAS0	AATAAA_16_PAS0	0.20473	-0.2038	0.59	0.52	0.00078	0.00078	same	enhanced
12	-	chr12:116710184-116738069	ENSG00000111412	C12orf49	protein_coding	2	116716302		utr3	1110	116711098		utr3	19539	AATACA_19_PAS4	AATAAA_24_PAS0	0.56908	-0.34761	0.39	0.24	0.00078	0.00068	same	enhanced
6	-	chr6:149818797-149864025	ENSG00000120256	LRP11	protein_coding	2	149818923		utr3	12874	149818797		utr3	95816	AATAAA_21_PAS0	AATAAA_20_PAS0	0.19536	-0.16459	0.58	0.51	0.00078	0.00077	same	enhanced
20	-	chr20:35002403-35092870	ENSG00000100991	TRPC4AP	protein_coding	4	35076008		intron	3534	35002411		utr3	67238	AAGAAA_26_PAS9	ATTAAA_17_PAS1	0.3357	-0.44129	0.63	0.49	0.00078	0.00573	composite	enhanced
5	+	chr5:111223652-111494885	ENSG00000152495	CAMK4	protein_coding	4	111226261		intron	1222	111494881		utr3	5568	AAGAAA_19_PAS9	AATAAA_22_PAS0	0.87694	-0.5889	0.69	0.44	0.00078	0.00038	composite	enhanced
14	-	chr14:22893205-22919183	ENSG00000100461	RBM23	protein_coding	2	22900769		utr3	27153	22893262		utr3	4253	CATAAA_15_PAS5	ATTAAA_21_PAS1	0.66425	-0.72123	0.46	0.3	0.00079	0.0008	same	enhanced
16	+	chr16:69299681-69311354	ENSG00000260914	AC026464.4	protein_coding	2	69305285		intron	9607	69309050		intron	24925	ATTAAA_25_PAS1	AATAAA_20_PAS0	0.26658	-0.24838	0.49	0.4	0.00079	0.00078	composite	enhanced
3	-	chr3:15042459-15065334	ENSG00000131368	MRPS25	protein_coding	2	15052208		utr3	56182	15050839		utr3	13813	AATAAA_20_PAS0	ATTAAA_26_PAS1	0.25434	-0.27448	0.56	0.49	0.0008	0.0008	same	enhanced
9	-	chr9:137306895-137423261	ENSG00000187609	EXD3	protein_coding	3	137391802		utr3	4029	137343158		utr3	1899	AATAAA_24_PAS0	ATTACA_19_PAS14	0.39201	-0.56321	0.55	0.38	0.0008	0.00015	skipped	enhanced
17	-	chr17:49289205-49362472	ENSG00000198740	ZNF652	protein_coding	8	49296001		utr3	1896	49289206		exon	3512	ATTAAA_25_PAS1	AGTAAA_27_PAS3	0.57252	-0.4198	0.65	0.47	0.0008	0.00587	skipped	enhanced
9	+	chr9:90801786-90898548	ENSG00000165025	SYK	protein_coding	3	90873336		intron	13343	90898548		utr3	68508	AATACA_24_PAS4	AATAAA_18_PAS0	0.51008	-0.39773	0.61	0.46	0.0008	7e-05	composite	enhanced
12	+	chr12:120533479-120577593	ENSG00000022840	RNF10	protein_coding	3	120576886		utr3	117431	120577586		utr3	29258	AATAAA_20_PAS0	AATAAA_19_PAS0	0.21757	-0.34179	0.47	0.37	0.00081	4e-05	same	enhanced
1	+	chr1:26826709-26857601	ENSG00000204160	ZDHHC18	protein_coding	2	26855715		utr3	24763	26857599		utr3	1260	AATAAA_20_PAS0	AATAAA_25_PAS0	0.27161	-0.47059	0.59	0.46	0.00081	0.00088	same	enhanced
15	+	chr15:88467452-88480772	ENSG00000181991	MRPS11	protein_coding	4	88472617		exon	4415	88480772		utr3	2746	AATAAA_16_PAS0	AATAAA_19_PAS0	0.43415	-0.86038	0.63	0.41	0.00081	0	skipped	enhanced
2	-	chr2:53670292-53860159	ENSG00000270898	GPR75-ASB3	protein_coding	5	53848884		intron	7159	53734460		intron	737	AATAAA_20_PAS0	AATGAA_24_PAS8	-0.51509	1.01284	0.37	0.64	0.00081	6e-05	composite	repressed
3	+	chr3:122680617-122730839	ENSG00000173193	PARP14	protein_coding	3	122729864		utr3	8211	122730838		utr3	129376	ATTAAA_21_PAS1	AATAAA_21_PAS0	0.25168	-0.27382	0.46	0.4	0.00082	1e-05	same	enhanced
11	+	chr11:70078301-70189527	ENSG00000131620	ANO1	protein_coding	2	70189040		utr3	8061	70189526		utr3	39664	AATAAA_20_PAS0	AATAAA_17_PAS0	0.28117	-0.23872	0.5	0.43	0.00082	0.00081	same	enhanced
19	+	chr19:3506272-3538329	ENSG00000105325	FZR1	protein_coding	3	3535003		utr3	1190	3538326		utr3	11290	ATTAAA_17_PAS1	AATACA_19_PAS4	0.49705	-0.43035	0.59	0.43	0.00082	0.00056	same	enhanced
11	+	chr11:124954120-125041488	ENSG00000149548	CCDC15	protein_coding	2	125041335		utr3	1538	125041486		utr3	1163	AATAAA_19_PAS0	AATAAA_24_PAS0	0.38097	-0.42762	0.63	0.48	0.00083	0.00087	same	enhanced
20	-	chr20:59033144-59042908	ENSG00000101166	PRELID3B	protein_coding	3	59034274		utr3	13514	59033145		utr3	34083	AATAAA_16_PAS0	AATAAA_21_PAS0	0.20277	-0.15554	0.61	0.53	0.00083	0.00255	same	enhanced
1	-	chr1:151050970-151070324	ENSG00000197622	CDC42SE1	protein_coding	2	151052660		utr3	40713	151050972		utr3	41412	ATTAAA_25_PAS1	AATAAA_30_PAS0	0.22551	-0.22555	0.56	0.49	0.00083	0.00083	same	enhanced
2	+	chr2:46916156-47076136	ENSG00000068724	TTC7A	protein_coding	5	46920239		intron	2191	47076120		utr3	14071	ATTAAA_29_PAS1	ATTAAA_17_PAS1	0.82527	-0.36192	0.56	0.37	0.00083	0.00931	composite	enhanced
6	+	chr6:82363205-82370827	ENSG00000146242	TPBG	protein_coding	2	82366880		utr3	1305	82370826		utr3	3496	AATAAA_19_PAS0	AATAAA_18_PAS0	0.18297	-0.144	0.73	0.66	0.00084	0.00082	same	enhanced
18	+	chr18:11851395-11854448	ENSG00000255112	CHMP1B	protein_coding	4	11852696		utr3	37065	11854351		utr3	33669	AATAAA_21_PAS0	CATAAA_21_PAS5	0.15381	-0.5516	0.55	0.42	0.00084	0.00037	same	enhanced
7	+	chr7:55019020-55211627	ENSG00000146648	EGFR	protein_coding	5	55208078		utr3	7311	55211567		utr3	65028	AATAAA_17_PAS0	ATTAAA_21_PAS1	0.34998	-0.53708	0.64	0.48	0.00084	0	same	enhanced
13	+	chr13:48975911-49209778	ENSG00000102531	FNDC3A	protein_coding	4	49147526		intron	9939	49209591		utr3	44693	AATGAA_23_PAS8	AATAAA_24_PAS0	0.72071	-0.10468	0.61	0.46	0.00084	0.03921	composite	enhanced
5	+	chr5:80408012-80479349	ENSG00000039319	ZFYVE16	protein_coding	6	80442043		intron	5843	80479348		utr3	13818	AACAAA_29_PAS13	AGTAAA_23_PAS3	0.34382	-0.55433	0.57	0.39	0.00084	0.01785	composite	enhanced
6	+	chr6:151656690-152129618	ENSG00000091831	ESR1	protein_coding	7	152081728		intron	1844	152103278		intron	4734	AACAAA_22_PAS13	AATAAA_23_PAS0	0.23827	-0.49228	0.55	0.43	0.00084	0.00011	composite	enhanced
11	+	chr11:75759511-75801534	ENSG00000062282	DGAT2	protein_coding	2	75800631		utr3	1068	75801533		utr3	4476	AAGAAA_26_PAS9	AATAAA_22_PAS0	0.40494	-0.24735	0.64	0.53	0.00085	0.00078	same	enhanced
15	-	chr15:78959946-79090772	ENSG00000058335	RASGRF1	protein_coding	4	78980152		exon	1028	78964688		intron	2762	ATTAAA_23_PAS1	GATAAA_16_PAS7	0.76308	-0.47499	0.32	0.17	0.00085	2e-05	skipped	enhanced
5	+	chr5:56909259-56925531	ENSG00000155542	SETD9	protein_coding	4	56917344		utr3	1361	56920530		intron	1037	AGTAAA_30_PAS3	AATAAA_22_PAS0	0.56478	-0.89095	0.59	0.34	0.00085	0	skipped	enhanced
14	-	chr14:34706768-34714822	ENSG00000165410	CFL2	protein_coding	3	34712013		utr3	16607	34709122		utr3	3146	AATAAA_19_PAS0	ATTAAA_15_PAS1	0.27645	-0.32367	0.37	0.27	0.00086	0.01799	same	enhanced
15	+	chr15:49620979-49656231	ENSG00000104047	DTWD1	protein_coding	9	49636889		intron	1191	49645661		utr3	858	ATTAAA_19_PAS1	ACTAAA_18_PAS10	-0.63786	1.25561	0.35	0.67	0.00086	0.00219	composite	repressed
2	+	chr2:85354393-85391751	ENSG00000115459	ELMOD3	protein_coding	4	85358679		intron	4554	85358955		intron	3073	AATGAA_29_PAS8	AATAAA_19_PAS0	0.09703	-0.17639	0.61	0.56	0.00086	0.03448	composite	enhanced
6	+	chr6:36871869-36928963	ENSG00000198663	C6orf89	protein_coding	4	36920966		intron	9639	36928961		utr3	119539	ATTACA_10_PAS14	ATTAAA_21_PAS1	0.45053	-0.42756	0.54	0.4	0.00086	0	composite	enhanced
1	+	chr1:149606333-149679522	ENSG00000277147	LINC00869	lincRNA	2	149637010		intron	5809	149647616		exon	36154	AATAAA_14_PAS0	AATAAA_28_PAS0	-0.46594	0.4224	0.42	0.58	0.00086	0.00085	skipped	repressed
16	+	chr16:3500923-3539047	ENSG00000103351	CLUAP1	protein_coding	3	3536467		utr3	10001	3539041		utr3	1292	AATAAG_22_PAS17	AATACA_21_PAS4	0.3363	-0.35416	0.53	0.39	0.00087	0.04936	same	enhanced
7	+	chr7:39950036-40097133	ENSG00000065883	CDK13	protein_coding	13	39977850		intron	990	40097131		utr3	13373	GATAAA_13_PAS7	ATTAAA_22_PAS1	0.78025	-0.6683	0.65	0.45	0.00087	0	composite	enhanced
5	+	chr5:141181398-141186398	ENSG00000272674	PCDHB16	protein_coding	3	141182149		utr5	2294	141186223		utr3	8955	ATTAAA_25_PAS1	AATAAA_25_PAS0	0.73348	-0.42804	0.54	0.34	0.00088	0.00119	same	enhanced
15	+	chr15:90388217-90502242	ENSG00000140575	IQGAP1	protein_coding	2	90501557		utr3	54463	90502237		utr3	300349	AATAAA_28_PAS0	AATAAA_18_PAS0	0.15758	-0.15084	0.48	0.43	0.00088	0.00088	same	enhanced
5	+	chr5:133051961-133106448	ENSG00000170606	HSPA4	protein_coding	2	133104470		utr3	60616	133106446		utr3	51152	ATTAAA_17_PAS1	AATAAA_25_PAS0	0.28784	-0.28803	0.55	0.47	0.00088	0.00088	same	enhanced
5	+	chr5:141373913-141382737	ENSG00000253731	PCDHGA6	protein_coding	2	141379144		utr3	2890	141379643		intron	830	AATAAA_21_PAS0	AATAAA_27_PAS0	0.25871	-0.46024	0.48	0.36	0.00089	0.00101	skipped	enhanced
3	-	chr3:129430943-129440178	ENSG00000129071	MBD4	protein_coding	2	129431529		utr3	3250	129431279		utr3	34512	AATAAA_24_PAS0	AATAAA_19_PAS0	-0.25384	0.16238	0.48	0.56	0.0009	0.00087	same	repressed
X	+	chrX:49922614-50099234	ENSG00000171365	CLCN5	protein_coding	3	50092481		utr3	1518	50099228		utr3	12772	AATAAA_28_PAS0	AATAAA_19_PAS0	0.41377	-0.46821	0.62	0.46	0.0009	0.00016	same	enhanced
22	+	chr22:21666008-21700014	ENSG00000100023	PPIL2	protein_coding	2	21697905		utr3	21830	21698293		utr3	4520	ATTAAA_18_PAS1	AATACA_19_PAS4	0.24925	-0.30068	0.56	0.46	0.0009	0.00092	same	enhanced
22	+	chr22:42079690-42084283	ENSG00000183172	SMDT1	protein_coding	2	42083351		utr3	58510	42084282		utr3	3362	AATAAA_18_PAS0	AATAAA_16_PAS0	0.23452	-0.29362	0.5	0.4	0.0009	0.00094	same	enhanced
6	+	chr6:31415315-31477505	ENSG00000206337	HCP5	sense_overlapping	2	31465703		exon	30071	31472334		intron	21722	AATAAA_25_PAS0	GATAAA_20_PAS7	0.22762	-0.232	0.52	0.44	0.0009	0.0009	skipped	enhanced
5	+	chr5:177133024-177300214	ENSG00000165671	NSD1	protein_coding	7	177137402		utr3	2688	177300211		utr3	11086	ATTAAA_20_PAS1	AGTAAA_21_PAS3	0.54465	-0.18844	0.61	0.48	0.0009	0.00258	skipped	enhanced
8	+	chr8:28890393-29064763	ENSG00000147421	HMBOX1	protein_coding	4	29012778		intron	3105	29053259		utr3	596	AAGAAA_18_PAS9	AATATA_24_PAS6	-0.34385	0.37666	0.43	0.55	0.00091	0.04261	composite	repressed
11	+	chr11:85628572-85636538	ENSG00000171204	TMEM126B	protein_coding	2	85634339		utr3	2011	85636414		utr3	20417	AGTAAA_20_PAS3	AATAAA_26_PAS0	0.45845	-0.33529	0.66	0.52	0.00092	0.00087	skipped	enhanced
3	+	chr3:172039627-172401664	ENSG00000075420	FNDC3B	protein_coding	7	172134981		intron	109961	172252847		intron	10185	ATTAAA_27_PAS1	CATAAA_10_PAS5	-0.32003	0.76001	0.49	0.69	0.00092	0.00104	composite	repressed
8	+	chr8:143734139-143790643	ENSG00000203499	IQANK1	protein_coding	2	143746335		utr3	26732	143752725		intron	2841	AATAAA_16_PAS0	ATTAAA_21_PAS1	0.22793	-0.32519	0.77	0.7	0.00093	0.00098	skipped	enhanced
15	-	chr15:71822288-72118576	ENSG00000066933	MYO9A	protein_coding	9	71826178		utr3	1827	71822291		utr3	11785	TATAAA_18_PAS2	ATTAAA_24_PAS1	0.58613	-0.43236	0.55	0.38	0.00096	0.00244	same	enhanced
16	+	chr16:70523787-70577669	ENSG00000189091	SF3B3	protein_coding	4	70572296		utr3	50492	70574839		utr3	2792	AATAGA_23_PAS11	AGTAAA_24_PAS3	0.28389	-0.32279	0.56	0.46	0.00096	0.00118	same	enhanced
19	-	chr19:52764194-52786790	ENSG00000189190	ZNF600	protein_coding	3	52780828		exon	1355	52765499		utr3	8557	AATAAA_18_PAS0	AATAAA_19_PAS0	0.84459	-0.49038	0.68	0.48	0.00096	0.02431	skipped	enhanced
4	-	chr4:99896247-99946725	ENSG00000164031	DNAJB14	protein_coding	3	99899546		utr3	24579	99896251		utr3	33627	AATAAA_24_PAS0	AATAAA_23_PAS0	0.29841	-0.2882	0.52	0.42	0.00097	0.00035	same	enhanced
20	-	chr20:35267884-35278905	ENSG00000261582	AL121753.1	protein_coding	2	35276937		intron	23945	35276345		intron	13459	ATTATA_22_PAS15	TATAAA_12_PAS2	0.17405	-0.19066	0.53	0.46	0.00097	0.00098	skipped	enhanced
19	-	chr19:38990713-39032784	ENSG00000161243	FBXO27	protein_coding	5	39024024		utr3	11384	39008531		intron	3758	AATAAA_19_PAS0	ATTATA_21_PAS15	0.20299	-0.61477	0.62	0.48	0.00097	6e-05	skipped	enhanced
3	-	chr3:70954692-71583988	ENSG00000114861	FOXP1	protein_coding	13	70969142		intron	16028	70954714		utr3	18438	ATTACA_29_PAS14	AATAAA_27_PAS0	0.46065	-0.45479	0.48	0.34	0.00097	0	composite	enhanced
19	+	chr19:36850360-36913028	ENSG00000251247	ZNF345	protein_coding	3	36866046		intron	765	36879573		utr3	4241	CATAAA_26_PAS5	ATTAAA_27_PAS1	0.65488	-0.2018	0.59	0.45	0.00097	0.00708	composite	enhanced
22	-	chr22:50309029-50327059	ENSG00000205593	DENND6B	protein_coding	2	50311963		utr3	2499	50309030		utr3	1988	AGTAAA_23_PAS3	ATTAAA_23_PAS1	0.33422	-0.36588	0.5	0.37	0.00098	0.001	same	enhanced
1	+	chr1:39081315-39487176	ENSG00000127603	MACF1	protein_coding	3	39429260		exon	39812	39486981		utr3	500430	AATGAA_13_PAS8	ATTAAA_20_PAS1	0.81273	-0.30295	0.5	0.29	0.00098	0	skipped	enhanced
1	+	chr1:161663146-161678653	ENSG00000072694	FCGR2B	protein_coding	2	161677973		utr3	22631	161678651		utr3	7446	ATTAAA_25_PAS1	AATAAA_22_PAS0	0.14534	-0.17836	0.62	0.58	0.00099	0.00101	same	enhanced
8	+	chr8:144148015-144261939	ENSG00000179832	MROH1	protein_coding	4	144213462		utr3	7633	144261924		utr3	3690	AATAAA_17_PAS0	AATAAA_18_PAS0	0.23665	-0.61175	0.68	0.53	0.00099	3e-05	skipped	enhanced
8	-	chr8:132120857-132481018	ENSG00000184156	KCNQ3	protein_coding	5	132367270		intron	1313	132120859		utr3	11603	AACAAA_27_PAS13	AATAAA_21_PAS0	0.72135	-0.3744	0.71	0.56	0.00099	0.01476	composite	enhanced
5	-	chr5:38937918-39074407	ENSG00000164327	RICTOR	protein_coding	4	39046461		intron	52652	38937922		utr3	56531	AATAAA_21_PAS0	AATAAA_22_PAS0	0.30885	-0.24574	0.56	0.46	0.00099	0.00137	composite	enhanced
5	-	chr5:127940425-128083171	ENSG00000245937	LINC01184	lincRNA	4	128015035		intron	3273	127965883		intron	3372	AATAAA_19_PAS0	AATAAA_23_PAS0	-0.46904	0.55557	0.37	0.55	0.00099	0.0014	composite	repressed
6	+	chr6:122471916-122726372	ENSG00000135549	PKIB	protein_coding	2	122725889		utr3	16640	122726371		utr3	1188	ATTAAA_25_PAS1	ATTAAA_19_PAS1	0.30891	-0.55706	0.82	0.71	0.00101	0.00115	same	enhanced
18	-	chr18:23598925-23662884	ENSG00000154065	ANKRD29	protein_coding	6	23648411		utr3	1805	23598926		utr3	10194	AATAAA_18_PAS0	AATAAA_21_PAS0	0.67497	-0.38809	0.29	0.17	0.00102	0	skipped	enhanced
17	+	chr17:37406873-37479729	ENSG00000276234	TADA2A	protein_coding	7	37465348		intron	1364	37479723		utr3	2396	AATAAT_21_PAS12	AATAAA_21_PAS0	0.73659	-0.69611	0.64	0.4	0.00102	0.00023	composite	enhanced
6	+	chr6:36127808-36144523	ENSG00000156711	MAPK13	protein_coding	2	36140049		utr3	91087	36144518		utr3	37180	AATAAA_20_PAS0	AATAAA_20_PAS0	0.26475	-0.26881	0.61	0.52	0.00103	0.00103	same	enhanced
21	-	chr21:32628758-32728047	ENSG00000159082	SYNJ1	protein_coding	2	32708781		intron	3535	32628764		utr3	19401	AATAAA_13_PAS0	AATAAA_18_PAS0	0.37416	-0.33347	0.52	0.4	0.00104	0.00102	composite	enhanced
7	-	chr7:66526087-66592396	ENSG00000229180	AC006001.3	transcribed_unprocessed_pseudogene	9	66577353		intron	4386	66526088		exon	7253	ATTAAA_19_PAS1	AATAAA_19_PAS0	0.59334	-0.33494	0.6	0.43	0.00104	0.00102	composite	enhanced
1	-	chr1:1292375-1309608	ENSG00000131584	ACAP3	protein_coding	2	1292870		utr3	3400	1292391		utr3	1513	CATAAA_23_PAS5	AATAAA_17_PAS0	-0.26997	0.37979	0.52	0.62	0.00105	0.00111	same	repressed
7	-	chr7:139043519-139109718	ENSG00000105939	ZC3HAV1	protein_coding	2	139060341		utr3	69675	139043521		utr3	49344	AGTAAA_21_PAS3	AATAAA_16_PAS0	0.27777	-0.27919	0.52	0.43	0.00105	0.00105	skipped	enhanced
7	-	chr7:128862450-128910718	ENSG00000135253	KCP	protein_coding	2	128889584		intron	2001	128868940		intron	1211	ATTAAA_19_PAS1	ATTAAA_19_PAS1	-0.44002	0.49767	0.51	0.69	0.00105	0.00107	composite	repressed
1	-	chr1:235547686-235650753	ENSG00000168243	GNG4	protein_coding	2	235550832		utr3	6929	235547686		utr3	4258	AATAAA_17_PAS0	AATAAA_26_PAS0	0.17506	-0.18947	0.89	0.88	0.00107	0.00109	same	enhanced
8	-	chr8:144449581-144465676	ENSG00000187954	CYHR1	protein_coding	4	144463829		utr3	61599	144449587		utr3	4373	AATAAA_20_PAS0	ATTAAA_30_PAS1	-0.19117	0.15511	0.51	0.56	0.00107	0.03325	skipped	repressed
11	-	chr11:104901548-104919072	ENSG00000235505	AP002004.1	transcribed_unprocessed_pseudogene	2	104908285		exon	19900	104901550		exon	22752	AAGAAA_8_PAS9	AATAAA_19_PAS0	0.23322	-0.23386	0.36	0.28	0.00107	0.00107	skipped	enhanced
12	+	chr12:48350944-48442410	ENSG00000257735	AC090115.1	antisense_RNA	2	48361378		intron	511	48371286		intron	1684	AATAAA_23_PAS0	AATATA_18_PAS6	0.70563	-0.49907	0.48	0.31	0.00107	0.00095	skipped	enhanced
6	+	chr6:2987986-3028868	ENSG00000124588	NQO2	protein_coding	4	2994400		intron	1877	3019753		utr3	15886	AATAAA_24_PAS0	AATAAA_19_PAS0	-0.55446	0.2314	0.4	0.53	0.00107	0.03437	composite	repressed
12	+	chr12:29149102-29340979	ENSG00000064763	FAR2	protein_coding	7	29218452		intron	1289	29335614		utr3	7281	AATAGA_19_PAS11	AATAAA_21_PAS0	0.62125	-0.53918	0.51	0.32	0.00107	0.00151	composite	enhanced
16	-	chr16:4882506-4960740	ENSG00000118898	PPL	protein_coding	2	4911516		intron	2732	4882523		utr3	51852	AATGAA_30_PAS8	AATAAA_17_PAS0	0.3897	-0.33754	0.59	0.47	0.00107	0.00103	composite	enhanced
13	+	chr13:27620741-27744236	ENSG00000186184	POLR1D	protein_coding	5	27666325		utr3	15937	27667409		utr3	53592	AATAAA_20_PAS0	AATAAA_18_PAS0	0.2846	-0.18382	0.56	0.47	0.00108	0.01299	same	enhanced
12	+	chr12:133130574-133159464	ENSG00000256223	ZNF10	protein_coding	5	133156987		utr3	2710	133159287		utr3	5513	AATAAA_21_PAS0	AATAAA_19_PAS0	0.38834	-0.14236	0.44	0.36	0.00108	0.00206	same	enhanced
1	-	chr1:31906420-31944855	ENSG00000184007	PTP4A2	protein_coding	2	31910043		utr3	17805	31906422		utr3	329281	AATGAA_29_PAS8	AATAAA_20_PAS0	0.49826	-0.49319	0.64	0.47	0.00108	0.00108	skipped	enhanced
19	+	chr19:23762943-23833313	ENSG00000233836	AC139769.1	transcribed_unprocessed_pseudogene	5	23790367		intron	4218	23828866		intron	20229	CATAAA_30_PAS5	ATTAAA_21_PAS1	0.48314	-0.57124	0.59	0.42	0.00108	7e-05	composite	enhanced
8	-	chr8:89609408-89757726	ENSG00000251136	AF117829.1	lincRNA	14	89756673		intron	630	89703014		intron	5984	AATAAA_17_PAS0	ACTAAA_14_PAS10	1.10335	-0.7381	0.7	0.42	0.00108	0	composite	enhanced
9	+	chr9:114611205-114646421	ENSG00000157693	TMEM268	protein_coding	2	114645417		utr3	2643	114645677		utr3	4316	AATAAA_22_PAS0	AATAAA_16_PAS0	0.30631	-0.27254	0.58	0.49	0.00109	0.00107	same	enhanced
22	-	chr22:19130278-19144683	ENSG00000100056	ESS2	protein_coding	2	19133938		utr3	4810	19130279		utr3	1485	ATTAAA_19_PAS1	GATAAA_19_PAS7	0.26258	-0.36868	0.54	0.43	0.00109	0.00116	same	enhanced
3	-	chr3:160494994-160565587	ENSG00000186432	KPNA4	protein_coding	7	160501995		utr3	2191	160495007		utr3	20330	TATAAA_20_PAS2	AATAAA_19_PAS0	0.99935	-0.31624	0.68	0.45	0.00109	0.00391	same	enhanced
13	+	chr13:108218378-108234254	ENSG00000139826	ABHD13	protein_coding	4	108230296		utr3	1351	108231987		utr3	2996	GATAAA_18_PAS7	ATTAAA_22_PAS1	0.62617	-0.34353	0.56	0.39	0.00109	0.00018	same	enhanced
5	+	chr5:134648788-134727822	ENSG00000113615	SEC24A	protein_coding	4	134724581		intron	1809	134725263		utr3	2266	AGTAAA_9_PAS3	AATAAA_23_PAS0	-1.07894	0.26201	0.47	0.68	0.00109	0.00158	composite	repressed
3	-	chr3:65353524-66038833	ENSG00000151276	MAGI1	protein_coding	14	65945724		intron	2810	65927185		intron	4591	AATAAA_10_PAS0	AGTAAA_21_PAS3	-0.51149	0.51491	0.34	0.5	0.00109	0.0099	composite	repressed
9	-	chr9:26840684-26892803	ENSG00000120159	CAAP1	protein_coding	6	26861078		utr3	6656	26840686		utr3	3060	AATAAG_20_PAS17	ATTAAA_20_PAS1	0.39844	-0.62522	0.56	0.39	0.0011	0	skipped	enhanced
2	+	chr2:101696849-101894688	ENSG00000071054	MAP4K4	protein_coding	4	101882684		exon	4671	101894688		utr3	23924	TATAAA_9_PAS2	AATAAA_20_PAS0	1.11351	-0.17275	0.71	0.5	0.0011	0.038	skipped	enhanced
12	+	chr12:2794952-2805422	ENSG00000004478	FKBP4	protein_coding	2	2803955		utr3	3153	2805418		utr3	1129	AATAAA_20_PAS0	ATTAAA_29_PAS1	0.41084	-0.52892	0.7	0.55	0.00111	0.0012	same	enhanced
1	+	chr1:224896261-225399291	ENSG00000185842	DNAH14	protein_coding	14	224967812		utr3	3097	225041431		intron	1911	AATAAA_19_PAS0	AATAAA_20_PAS0	0.81469	-0.8465	0.78	0.58	0.00111	0.001	skipped	enhanced
17	+	chr17:82519712-82644661	ENSG00000141568	FOXK2	protein_coding	4	82572687		intron	5066	82604599		utr3	73127	ATTAAA_23_PAS1	AATAAA_22_PAS0	0.36776	-0.40225	0.61	0.49	0.00111	0.00016	composite	enhanced
22	+	chr22:46541494-46548195	ENSG00000234869	AL021392.1	antisense_RNA	2	46542064		exon	652	46548195		exon	2318	AAGAAA_23_PAS9	AATAAA_18_PAS0	-0.7521	0.50509	0.44	0.65	0.00112	0.00096	skipped	repressed
15	+	chr15:40405794-40435946	ENSG00000128928	IVD	protein_coding	4	40420443		utr3	4223	40421311		intron	38295	ATTAAA_18_PAS1	ATTAAA_29_PAS1	0.17229	-0.26463	0.48	0.4	0.00112	0.00951	skipped	enhanced
X	+	chrX:155881292-155943768	ENSG00000124333	VAMP7	protein_coding	2	155942988		utr3	2052	155943763		utr3	26958	AATAAA_17_PAS0	AATAAA_20_PAS0	0.38902	-0.26432	0.6	0.47	0.00113	0.00106	same	enhanced
4	+	chr4:139453231-139476608	ENSG00000172007	RAB33B	protein_coding	2	139475204		utr3	4451	139475708		utr3	977	AATAAA_22_PAS0	AATAAA_18_PAS0	0.25029	-0.41535	0.45	0.35	0.00113	0.00121	same	enhanced
5	-	chr5:53095678-53110062	ENSG00000164172	MOCS2	protein_coding	2	53098067		utr3	49021	53095683		utr3	3357	AATAAA_29_PAS0	AATAAA_22_PAS0	0.18093	-0.25465	0.42	0.36	0.00114	0.00117	same	enhanced
11	-	chr11:134150118-134225453	ENSG00000151503	NCAPD3	protein_coding	2	134223098		utr3	697	134152445		utr3	8403	AATAAA_28_PAS0	AATAAA_21_PAS0	0.70188	-0.36295	0.79	0.64	0.00114	0.00102	skipped	enhanced
9	-	chr9:121338987-121370303	ENSG00000148175	STOM	protein_coding	2	121340074		utr3	118824	121339078		utr3	325622	AATAAA_21_PAS0	AATAAA_22_PAS0	0.18864	-0.18628	0.36	0.3	0.00115	0.00115	same	enhanced
6	-	chr6:149658152-149718255	ENSG00000131023	LATS1	protein_coding	2	149682920		utr3	7280	149658154		utr3	66777	AATAAA_20_PAS0	AATAAA_22_PAS0	0.35598	-0.31799	0.57	0.44	0.00115	0.00113	skipped	enhanced
19	+	chr19:48170691-48197619	ENSG00000185453	C19orf68	protein_coding	2	48190986		intron	642	48197619		utr3	5837	AACAAG_18_PAS16	AATAAA_20_PAS0	0.58774	-0.34627	0.66	0.5	0.00115	0.001	composite	enhanced
8	+	chr8:103140709-103230304	ENSG00000164929	BAALC	protein_coding	3	103228345		utr3	4561	103230303		utr3	5858	AATAAA_22_PAS0	AATAAA_23_PAS0	0.449	-0.14156	0.35	0.26	0.00116	0.03857	same	enhanced
3	+	chr3:133038390-133397791	ENSG00000144868	TMEM108	protein_coding	6	133135705		intron	3899	133397768		utr3	4883	ACTAAA_23_PAS10	AATAAA_20_PAS0	0.57479	-0.7194	0.45	0.26	0.00116	0.00827	composite	enhanced
11	+	chr11:62337447-62393411	ENSG00000162174	ASRGL1	protein_coding	3	62357200		utr3	9830	62383246		utr3	2512	ATTAAA_20_PAS1	AATAAA_25_PAS0	0.3473	-0.35467	0.51	0.37	0.00118	0.02919	skipped	enhanced
4	+	chr4:147480916-147544953	ENSG00000151617	EDNRA	protein_coding	3	147524148		intron	7437	147544952		utr3	44218	ATTAAA_10_PAS1	AATAAA_21_PAS0	0.27314	-0.28117	0.41	0.33	0.00118	0.00076	composite	enhanced
9	+	chr9:122264602-122331342	ENSG00000148187	MRRF	protein_coding	4	122323064		utr3	980	122328819		utr3	2846	AATAAA_24_PAS0	AATAAA_18_PAS0	0.64984	-0.63058	0.54	0.32	0.00119	0	same	enhanced
4	-	chr4:158709133-158723395	ENSG00000171497	PPID	protein_coding	2	158709558		utr3	3465	158709135		utr3	52178	AATAAA_21_PAS0	AATAAA_18_PAS0	0.41232	-0.30539	0.66	0.55	0.0012	0.00116	same	enhanced
18	-	chr18:26852037-26865817	ENSG00000171885	AQP4	protein_coding	3	26856047		utr3	36211	26852332		utr3	4146	AATAAA_25_PAS0	AATAAA_17_PAS0	0.20472	-0.41363	0.28	0.18	0.00121	0.0008	same	enhanced
12	-	chr12:62643981-62935036	ENSG00000111110	PPM1H	protein_coding	2	62647289		utr3	1492	62644003		utr3	10260	AATAAA_20_PAS0	AATAAA_20_PAS0	0.60257	-0.46786	0.75	0.59	0.00121	0.00114	same	enhanced
16	+	chr16:24537692-24572862	ENSG00000122257	RBBP6	protein_coding	8	24554937		exon	9246	24559787		utr3	9858	AATAAA_17_PAS0	AATAAA_23_PAS0	-0.404	0.40315	0.38	0.52	0.00121	0.01075	skipped	repressed
2	-	chr2:55634264-55693909	ENSG00000138035	PNPT1	protein_coding	2	55636107		utr3	4059	55635097		utr3	746	TATAAA_26_PAS2	AGTAAA_20_PAS3	0.38297	-0.60353	0.7	0.53	0.00122	0.0014	same	enhanced
11	-	chr11:75264181-75351704	ENSG00000137486	ARRB1	protein_coding	2	75265727		utr3	2993	75264380		utr3	14019	AACAAA_17_PAS13	AATATA_17_PAS6	0.29443	-0.25355	0.36	0.27	0.00122	0.00119	same	enhanced
15	-	chr15:52192321-52295797	ENSG00000128833	MYO5C	protein_coding	2	52250992		utr3	3706	52192324		utr3	31806	ATTACA_25_PAS14	AATAAA_15_PAS0	0.32954	-0.26904	0.5	0.39	0.00122	0.00118	skipped	enhanced
5	+	chr5:61162069-61232039	ENSG00000251279	SMIM15-AS1	antisense_RNA	2	61163311		intron	2708	61186555		intron	931	AATAAA_19_PAS0	ATTAAA_26_PAS1	0.37432	-0.5058	0.58	0.45	0.00122	0.00132	composite	enhanced
19	-	chr19:43460786-43465659	ENSG00000124466	LYPD3	protein_coding	2	43461166		utr3	2874	43460792		utr3	38614	AATAAA_19_PAS0	AATAAA_21_PAS0	0.45312	-0.28432	0.89	0.82	0.00123	0.00117	same	enhanced
13	+	chr13:77697853-77764241	ENSG00000139737	SLAIN1	protein_coding	2	77711333		intron	3015	77764226		utr3	5461	AATAGA_23_PAS11	AATAAA_19_PAS0	0.29594	-0.2686	0.54	0.44	0.00123	0.00121	composite	enhanced
3	-	chr3:123282295-123449757	ENSG00000173175	ADCY5	protein_coding	2	123283931		utr3	1153	123282297		utr3	9309	AATAAA_24_PAS0	ATTAAA_18_PAS1	0.57368	-0.33007	0.51	0.36	0.00124	0.00109	same	enhanced
5	+	chr5:157266078-157395594	ENSG00000055163	CYFIP2	protein_coding	2	157364822		intron	3152	157395586		utr3	31331	AATGAA_16_PAS8	ATTAAA_22_PAS1	0.49166	-0.4272	0.56	0.4	0.00124	0.00121	composite	enhanced
12	-	chr12:3606632-3764818	ENSG00000130038	CRACR2A	protein_coding	2	3687210		intron	4272	3640425		utr3	658	AACAAA_27_PAS13	AATAAA_21_PAS0	-0.25011	0.45661	0.49	0.62	0.00125	0.00141	composite	repressed
2	+	chr2:39436636-39664980	ENSG00000231312	AC007388.1	antisense_RNA	12	39456331		intron	790	39482011		intron	1902	AATAAA_23_PAS0	ATTAAA_20_PAS1	0.86544	-0.59468	0.52	0.3	0.00125	0.00024	composite	enhanced
16	-	chr16:75293697-75412682	ENSG00000153774	CFDP1	protein_coding	2	75372201		intron	3432	75293710		utr3	62740	ATTAAA_23_PAS1	AATGAA_9_PAS8	0.27928	-0.20668	0.55	0.47	0.00125	0.0012	composite	enhanced
3	-	chr3:182938073-182985952	ENSG00000043093	DCUN1D1	protein_coding	10	182945028		utr3	1268	182938159		utr3	2007	AATAAA_27_PAS0	AATAAA_17_PAS0	0.61956	-0.62989	0.63	0.42	0.00126	7e-05	same	enhanced
13	+	chr13:42272152-42323266	ENSG00000023516	AKAP11	protein_coding	2	42320063		utr3	4564	42323259		utr3	60924	AATAAA_19_PAS0	AATAAA_15_PAS0	0.36146	-0.2975	0.52	0.42	0.00127	0.00124	same	enhanced
4	+	chr4:105145874-105279815	ENSG00000168769	TET2	protein_coding	3	105241203		utr3	2908	105279795		utr3	51353	AATAGA_24_PAS11	AATAAA_24_PAS0	0.64723	-0.2312	0.59	0.42	0.00127	0.00126	skipped	enhanced
9	-	chr9:129887186-130043193	ENSG00000187239	FNBP1	protein_coding	4	129969584		intron	8261	129895267		utr3	8964	AATAAT_28_PAS12	AGTAAA_23_PAS3	0.16874	-0.104	0.52	0.48	0.00127	0.04762	composite	enhanced
14	+	chr14:74763365-74859434	ENSG00000119596	YLPM1	protein_coding	8	74822112		utr3	3531	74852416		intron	697	ATTAAA_22_PAS1	AATGAA_21_PAS8	0.68878	-1.15133	0.6	0.29	0.00128	0	skipped	enhanced
18	-	chr18:61905254-62187117	ENSG00000197563	PIGN	protein_coding	5	62045345		utr3	6666	62044623		utr3	5867	AATAAA_17_PAS0	AATAAA_18_PAS0	0.30104	-0.26479	0.58	0.49	0.00129	0.00572	same	enhanced
1	+	chr1:24502350-24541039	ENSG00000117602	RCAN3	protein_coding	3	24537013		utr3	4156	24541038		utr3	35638	AATAAA_22_PAS0	AATAAA_26_PAS0	0.27668	-0.2302	0.58	0.51	0.00129	0.00215	same	enhanced
7	+	chr7:87152360-87196336	ENSG00000135164	DMTF1	protein_coding	2	87180360		intron	3705	87196322		utr3	44764	ATTAAA_23_PAS1	AATAAA_19_PAS0	0.45358	-0.44328	0.6	0.45	0.00129	0.0015	composite	enhanced
3	+	chr3:132417525-132539031	ENSG00000138246	DNAJC13	protein_coding	2	132455065		intron	4042	132539030		utr3	60187	ATTAAA_23_PAS1	AATAAA_30_PAS0	0.40311	-0.38033	0.61	0.47	0.00129	0.00127	composite	enhanced
16	+	chr16:21597217-21657472	ENSG00000197006	METTL9	protein_coding	2	21655934		utr3	57028	21657469		utr3	18643	AATAAA_19_PAS0	AATAAA_22_PAS0	0.17488	-0.18546	0.55	0.47	0.0013	0.00131	same	enhanced
1	+	chr1:28505942-28539299	ENSG00000180198	RCC1	protein_coding	2	28509632		intron	78506	28538982		utr3	77266	AATAAA_14_PAS0	AATAAA_18_PAS0	-0.24428	0.24451	0.61	0.69	0.0013	0.0013	composite	repressed
6	-	chr6:84124240-84227634	ENSG00000135315	CEP162	protein_coding	6	84184221		intron	1986	84124252		utr3	3801	AAGAAA_10_PAS9	AATAAA_18_PAS0	0.2767	-0.53084	0.57	0.42	0.0013	0.01018	composite	enhanced
1	+	chr1:179882041-179924999	ENSG00000143337	TOR1AIP1	protein_coding	4	179919706		utr3	12286	179920069		utr3	53247	ATTAAA_27_PAS1	AATAAA_23_PAS0	0.17362	-0.19862	0.47	0.41	0.00132	0.00122	same	enhanced
2	-	chr2:203394344-203535409	ENSG00000173166	RAPH1	protein_coding	2	203435918		utr3	5225	203433817		utr3	86604	AATAAA_23_PAS0	AATAAA_26_PAS0	0.2152	-0.16519	0.44	0.37	0.00133	0.0013	same	enhanced
8	+	chr8:78516138-78605266	ENSG00000171033	PKIA	protein_coding	4	78603211		utr3	13590	78605265		utr3	9045	AATAAA_17_PAS0	ATTAAA_28_PAS1	0.15463	-0.38625	0.39	0.31	0.00133	0.00037	same	enhanced
12	+	chr12:19129751-19376399	ENSG00000052126	PLEKHA5	protein_coding	8	19235818		intron	4740	19376396		utr3	55494	ATTAAA_24_PAS1	AATAAA_18_PAS0	0.54528	-0.43645	0.66	0.51	0.00133	0.00358	composite	enhanced
1	+	chr1:10032831-10181238	ENSG00000130939	UBE4B	protein_coding	5	10180601		utr3	10681	10181235		utr3	20066	AATAAA_24_PAS0	AATAAA_25_PAS0	0.33145	-0.5303	0.64	0.5	0.00134	0	same	enhanced
2	+	chr2:30146940-30160532	ENSG00000119801	YPEL5	protein_coding	3	30159549		utr3	52443	30160083		utr3	10645	AATAAA_16_PAS0	ATTAAA_25_PAS1	0.35626	-0.28029	0.46	0.37	0.00134	0.00272	same	enhanced
14	+	chr14:69259276-69357032	ENSG00000100626	GALNT16	protein_coding	3	69354465		utr3	3691	69357031		utr3	1557	AATAAA_22_PAS0	AATAAA_24_PAS0	0.34711	-0.48719	0.39	0.27	0.00134	0.00021	same	enhanced
15	+	chr15:83654085-84039841	ENSG00000156218	ADAMTSL3	protein_coding	2	84029048		intron	1227	84039820		utr3	22976	ATTAAA_24_PAS1	AATAAA_17_PAS0	0.40897	-0.2654	0.27	0.19	0.00134	0.00121	composite	enhanced
4	-	chr4:75479036-75514763	ENSG00000163743	RCHY1	protein_coding	4	75482004		utr3	28649	75479038		utr3	2871	AATAAA_21_PAS0	AGTAAA_22_PAS3	0.29659	-0.28618	0.49	0.39	0.00135	0.00438	same	enhanced
19	-	chr19:36334452-36379198	ENSG00000142065	ZFP14	protein_coding	3	36360138		utr3	4067	36334453		utr3	10058	AATAAA_26_PAS0	AATAAA_23_PAS0	0.51992	-0.27337	0.57	0.44	0.00135	0.00424	skipped	enhanced
1	+	chr1:179293713-179358679	ENSG00000057252	SOAT1	protein_coding	7	179353998		utr3	3107	179358254		utr3	2862	AATAAA_23_PAS0	ATTAAA_23_PAS1	0.27643	-0.54454	0.55	0.41	0.00136	0.00014	same	enhanced
1	+	chr1:246566443-246668583	ENSG00000162852	CNST	protein_coding	7	246648226		utr3	3617	246664099		intron	4916	AATAAA_21_PAS0	AATAAA_22_PAS0	0.33305	-0.40304	0.53	0.4	0.00136	0.0117	skipped	enhanced
19	+	chr19:57867884-57868833	ENSG00000270804	AC010326.4	transcribed_processed_pseudogene	2	57867924		exon	3816	57868608		exon	5533	AATAAA_30_PAS0	AATAAA_18_PAS0	-0.3112	0.28671	0.46	0.56	0.00137	0.00136	same	repressed
13	-	chr13:95578201-95644702	ENSG00000134874	DZIP1	protein_coding	6	95584692		exon	697	95581418		utr3	1284	AATACA_23_PAS4	AATAAA_18_PAS0	0.71939	-0.43362	0.59	0.4	0.00138	0.0147	skipped	enhanced
18	+	chr18:10454627-10489947	ENSG00000154856	APCDD1	protein_coding	2	10488694		utr3	44671	10489947		utr3	4580	ATTAAA_20_PAS1	AATAAA_22_PAS0	0.16664	-0.23056	0.52	0.44	0.00139	0.00143	same	enhanced
2	-	chr2:85837119-85905198	ENSG00000115525	ST3GAL5	protein_coding	3	85861068		exon	3238	85839150		utr3	43824	AATAAA_16_PAS0	AATAAA_16_PAS0	-0.42622	0.15671	0.29	0.39	0.00139	0.00927	skipped	repressed
4	-	chr4:140283723-140373380	ENSG00000196951	SCOC-AS1	antisense_RNA	2	140360818		exon	4585	140283725		exon	880	ATTAAA_17_PAS1	ATTAAA_18_PAS1	0.32279	-0.50564	0.49	0.34	0.00139	0.00153	skipped	enhanced
9	-	chr9:127690347-127724872	ENSG00000187024	PTRH1	protein_coding	2	127713948		utr3	5421	127713807		utr3	555	ATTAAA_20_PAS1	ATTAAA_18_PAS1	0.17082	-0.44793	0.56	0.44	0.0014	0.00165	same	enhanced
3	+	chr3:139935184-140577396	ENSG00000158258	CLSTN2	protein_coding	2	140568074		utr3	2019	140577393		utr3	4357	AGTAAA_22_PAS3	AATAAA_27_PAS0	0.34729	-0.29029	0.6	0.48	0.0014	0.00134	same	enhanced
16	-	chr16:84122145-84145191	ENSG00000103160	HSDL1	protein_coding	4	84130970		exon	2059	84122282		utr3	22116	AATAAA_24_PAS0	AATAAA_27_PAS0	0.44784	-0.236	0.61	0.5	0.00142	0.00171	skipped	enhanced
3	+	chr3:113211002-113287458	ENSG00000144857	BOC	protein_coding	2	113251590		utr3	1286	113287455		utr3	13786	ATTAAA_28_PAS1	AATAAA_29_PAS0	0.47341	-0.30559	0.59	0.48	0.00143	0.00134	skipped	enhanced
14	+	chr14:44962207-45074430	ENSG00000198718	TOGARAM1	protein_coding	5	44978302		intron	1845	45074429		utr3	13874	ATTACA_22_PAS14	AATAAA_20_PAS0	0.46638	-0.28311	0.59	0.46	0.00143	0.00161	composite	enhanced
9	+	chr9:113876281-114056590	ENSG00000157657	ZNF618	protein_coding	6	113893426		intron	1728	114056590		utr3	13369	ATTATA_6_PAS15	AATAAA_17_PAS0	0.49329	-0.40141	0.59	0.45	0.00143	1e-05	composite	enhanced
2	-	chr2:167954019-168248140	ENSG00000198648	STK39	protein_coding	3	167955315		utr3	2780	167954022		utr3	53650	GATAAA_25_PAS7	AATAAA_21_PAS0	0.41756	-0.312	0.71	0.6	0.00144	0.00025	same	enhanced
10	-	chr10:29457337-29736780	ENSG00000197321	SVIL	protein_coding	6	29705499		intron	20588	29555063		utr5	60797	AATAAA_30_PAS0	AAGAAA_12_PAS9	-0.32315	0.27579	0.39	0.52	0.00144	0.0002	composite	repressed
14	-	chr14:50237562-50312547	ENSG00000087299	L2HGDH	protein_coding	4	50294405		intron	553	50242435		utr3	936	AAGAAA_11_PAS9	ATTAAA_18_PAS1	0.73104	-0.83059	0.75	0.53	0.00144	0.00199	composite	enhanced
18	+	chr18:62187257-62307828	ENSG00000134444	KIAA1468	protein_coding	2	62223105		intron	2329	62307111		utr3	41606	AAGAAA_28_PAS9	AATAAA_17_PAS0	0.35581	-0.27953	0.57	0.46	0.00144	0.00139	composite	enhanced
10	-	chr10:11920021-12043169	ENSG00000151461	UPF2	protein_coding	3	12019057		intron	2126	11920022		utr3	28192	ATTAAA_22_PAS1	AATAAA_17_PAS0	0.2362	-0.30895	0.6	0.5	0.00145	0.00217	composite	enhanced
5	-	chr5:88189632-88269475	ENSG00000164180	TMEM161B	protein_coding	4	88198931		utr3	21395	88195206		utr3	15491	AATGAA_21_PAS8	ATTAAA_22_PAS1	0.22794	-0.23332	0.54	0.46	0.00147	0.00852	skipped	enhanced
4	-	chr4:82909972-83012925	ENSG00000189308	LIN54	protein_coding	3	82927781		utr3	665	82924965		utr3	8143	TATAAA_19_PAS2	AATAAA_23_PAS0	0.59163	-0.18111	0.65	0.51	0.00148	0.03077	same	enhanced
14	-	chr14:90847861-91060635	ENSG00000100784	RPS6KA5	protein_coding	7	90946466		intron	2948	90866849		utr3	1522	AATAAA_12_PAS0	AATAAA_16_PAS0	0.63111	-0.39841	0.57	0.39	0.00148	0.03105	composite	enhanced
9	+	chr9:77177352-77421540	ENSG00000197969	VPS13A	protein_coding	8	77330774		intron	1884	77421536		utr3	16646	AATATA_25_PAS6	AATAAA_19_PAS0	0.64583	-0.38697	0.58	0.4	0.00148	0.00015	composite	enhanced
2	-	chr2:197568223-197676044	ENSG00000162944	RFTN2	protein_coding	4	197630423		intron	907	197568226		utr3	5653	AATAAA_26_PAS0	AATAAA_26_PAS0	0.54775	-0.61809	0.45	0.28	0.00148	0	composite	enhanced
1	-	chr1:85249952-85259671	ENSG00000162642	C1orf52	protein_coding	3	85252194		utr3	26039	85249955		exon	15308	AATAAA_22_PAS0	ATTAAA_17_PAS1	0.2068	-0.26723	0.48	0.4	0.00149	0.00103	same	enhanced
1	-	chr1:226989864-227318473	ENSG00000143776	CDC42BPA	protein_coding	3	226992723		utr3	13415	226989865		utr3	81008	AATAAA_20_PAS0	AATAAA_18_PAS0	0.22995	-0.20275	0.51	0.44	0.00149	5e-05	same	enhanced
8	-	chr8:124306188-124372691	ENSG00000164983	TMEM65	protein_coding	5	124313458		utr3	7166	124306189		utr3	7259	AGTAAA_26_PAS3	AATAAA_23_PAS0	0.42824	-0.32611	0.64	0.5	0.00149	0.01044	same	enhanced
X	+	chrX:102720687-102753539	ENSG00000198908	BHLHB9	protein_coding	4	102752439		utr3	6536	102753538		utr3	2248	AATAAA_21_PAS0	AATAAA_19_PAS0	0.28934	-0.55873	0.48	0.33	0.0015	0	same	enhanced
17	+	chr17:76557765-76565347	ENSG00000163597	SNHG16	processed_transcript	3	76563581		exon	32034	76565346		exon	75465	GATAAA_9_PAS7	AATAAA_22_PAS0	0.0974	-0.10232	0.56	0.5	0.0015	0.00206	same	enhanced
1	+	chr1:196651877-196747503	ENSG00000000971	CFH	protein_coding	4	196701562		utr3	64332	196747373		utr3	6237	ATTAAA_20_PAS1	ATTAAA_20_PAS1	-0.43029	0.29544	0.39	0.51	0.00151	9e-05	skipped	repressed
20	-	chr20:58228939-58309438	ENSG00000124224	PPP4R1L	transcribed_unprocessed_pseudogene	5	58239507		exon	470	58228942		exon	3363	AATAAA_18_PAS0	AATAAA_23_PAS0	0.6634	-0.37619	0.58	0.41	0.00151	0.00576	skipped	enhanced
2	+	chr2:204545792-205620161	ENSG00000116117	PARD3B	protein_coding	5	205062670		intron	3412	205620159		utr3	35354	CATAAA_18_PAS5	AATAAA_21_PAS0	0.19446	-0.4471	0.43	0.32	0.00151	0.00754	composite	enhanced
18	-	chr18:23197143-23437960	ENSG00000134490	TMEM241	protein_coding	5	23349849		intron	793	23225272		intron	909	TATAAA_11_PAS2	AATAAA_21_PAS0	0.64859	-0.5056	0.69	0.49	0.00152	0.00239	composite	enhanced
8	-	chr8:91954966-92103285	ENSG00000079102	RUNX1T1	protein_coding	10	92028219		intron	4424	91954973		utr3	1952	ATTAAA_12_PAS1	AATAAA_22_PAS0	0.26547	-0.66897	0.4	0.25	0.00152	0.00043	composite	enhanced
5	-	chr5:79976730-79991261	ENSG00000177034	MTX3	protein_coding	2	79979962		utr3	956	79976730		utr3	15728	AATAAA_19_PAS0	AATAAA_18_PAS0	0.43456	-0.21813	0.59	0.48	0.00153	0.00137	same	enhanced
12	-	chr12:8637345-8662887	ENSG00000197614	MFAP5	protein_coding	2	8647877		utr3	11015	8645943		intron	5083	AATACA_21_PAS4	AATAAA_22_PAS0	0.47166	-0.50202	0.62	0.47	0.00153	0.00155	skipped	enhanced
10	-	chr10:17142253-17202053	ENSG00000107614	TRDMT1	protein_coding	4	17150722		intron	1128	17142983		utr3	1148	AATAAA_21_PAS0	AATAAA_22_PAS0	0.37975	-0.4757	0.46	0.32	0.00153	0.00889	composite	enhanced
22	+	chr22:41091785-41180078	ENSG00000100393	EP300	protein_coding	2	41107415		intron	9789	41180075		utr3	54078	AATAAT_16_PAS12	AATAAA_20_PAS0	0.4117	-0.39746	0.57	0.44	0.00153	0.00152	composite	enhanced
6	-	chr6:11183297-11382347	ENSG00000111859	NEDD9	protein_coding	5	11184826		utr3	67945	11183298		utr3	329418	ATTAAA_24_PAS1	ATTAAA_26_PAS1	0.16673	-0.40045	0.34	0.26	0.00154	0.0004	same	enhanced
7	-	chr7:28953357-28958291	ENSG00000255690	TRIL	protein_coding	3	28954306		utr3	7998	28953359		utr3	7663	ATTAAA_20_PAS1	AATAAA_20_PAS0	-0.17262	0.27976	0.4	0.48	0.00155	3e-05	same	repressed
17	+	chr17:77086715-77217100	ENSG00000129657	SEC14L1	protein_coding	5	77094988		intron	8013	77152847		intron	6790	AATAAA_23_PAS0	AATAAA_22_PAS0	0.5124	-0.66232	0.55	0.33	0.00155	1e-05	composite	enhanced
17	-	chr17:81878424-81881105	ENSG00000263731	AC145207.5	lincRNA	2	81878785		exon	4315	81878429		exon	6140	AATAAA_23_PAS0	AATAAA_19_PAS0	0.22077	-0.19624	0.49	0.42	0.00155	0.00153	same	enhanced
20	-	chr20:4852355-5010292	ENSG00000089057	SLC23A2	protein_coding	2	4872017		intron	7826	4852358		utr3	43725	AACAAG_8_PAS16	AATAAA_20_PAS0	0.48315	-0.46878	0.58	0.41	0.00156	0.00155	composite	enhanced
1	+	chr1:120913274-121009290	ENSG00000226067	LINC00623	lincRNA	2	120942844		intron	3408	120953455		exon	38286	AATAAA_14_PAS0	AATAAA_28_PAS0	-0.38872	0.32524	0.39	0.52	0.00157	0.00153	skipped	repressed
2	+	chr2:208266266-208358750	ENSG00000115020	PIKFYVE	protein_coding	3	208303491		intron	1899	208358744		utr3	18116	AATAAA_8_PAS0	AATAAA_19_PAS0	0.52374	-0.35479	0.58	0.43	0.00158	0	composite	enhanced
1	-	chr1:155335267-155562806	ENSG00000116539	ASH1L	protein_coding	4	155492764		intron	4123	155335269		utr3	64175	AATAAA_22_PAS0	ATTAAA_22_PAS1	0.42638	-0.37957	0.59	0.47	0.00158	0	composite	enhanced
6	+	chr6:89146049-89165564	ENSG00000146281	PM20D2	protein_coding	3	89164702		utr3	10612	89165563		utr3	20196	ATTAAA_28_PAS1	AATAAA_19_PAS0	0.31177	-0.21319	0.62	0.53	0.00161	0.01192	same	enhanced
2	-	chr2:189746659-189763226	ENSG00000128694	OSGEPL1	protein_coding	2	189746947		utr3	854	189746659		utr3	7848	AATAAA_21_PAS0	AATAAA_22_PAS0	0.47736	-0.26038	0.64	0.52	0.00161	0.00147	same	enhanced
7	+	chr7:99472840-99503649	ENSG00000198556	ZNF789	protein_coding	5	99481178		utr3	1245	99487593		utr3	5817	AGTAAA_17_PAS3	AATAAA_19_PAS0	0.67616	-0.26672	0.66	0.5	0.00161	0.00654	skipped	enhanced
21	+	chr21:42653635-42775508	ENSG00000160191	PDE9A	protein_coding	2	42701191		intron	963	42775505		utr3	15576	AATAAA_18_PAS0	AATATA_16_PAS6	0.57667	-0.309	0.6	0.46	0.00161	0.00144	composite	enhanced
11	+	chr11:74493850-74669116	ENSG00000077514	POLD3	protein_coding	9	74596606		intron	624	74623675		intron	1318	AATAAA_24_PAS0	AATAAA_20_PAS0	1.01318	-0.85575	0.69	0.38	0.00162	0.00131	composite	enhanced
17	-	chr17:42313323-42388567	ENSG00000168610	STAT3	protein_coding	6	42315560		utr3	9810	42313323		utr3	10822	AATAGA_15_PAS11	AATAAA_23_PAS0	0.36519	-0.45431	0.58	0.44	0.00163	0.03115	same	enhanced
13	+	chr13:97953657-98024296	ENSG00000065150	IPO5	protein_coding	5	98021880		utr3	11353	98024294		utr3	5919	AATAAA_22_PAS0	AATAAA_17_PAS0	0.33244	-0.54858	0.57	0.42	0.00163	0	same	enhanced
9	+	chr9:128322535-128334071	ENSG00000167113	COQ4	protein_coding	2	128323581		utr3	7365	128334069		utr3	28074	AATAAA_27_PAS0	AATAAA_20_PAS0	0.33494	-0.30142	0.6	0.5	0.00163	0.00161	skipped	enhanced
10	-	chr10:27195213-27242129	ENSG00000107897	ACBD5	protein_coding	5	27219722		utr3	1259	27195219		utr3	16561	AACAAA_14_PAS13	AATAAA_16_PAS0	0.65724	-0.44877	0.67	0.48	0.00163	0	skipped	enhanced
3	+	chr3:129315391-129326224	ENSG00000206417	H1FX-AS1	antisense_RNA	2	129318669		intron	3866	129324568		exon	543	ATTAAA_24_PAS1	AATAAA_19_PAS0	0.33377	-0.64005	0.48	0.33	0.00163	0.00192	composite	enhanced
10	-	chr10:117277273-117375466	ENSG00000165650	PDZD8	protein_coding	4	117282637		utr3	16343	117277462		utr3	8496	AGTAAA_21_PAS3	AATAAA_24_PAS0	0.32112	-0.47975	0.58	0.45	0.00164	0.00035	same	enhanced
2	+	chr2:88765806-88806611	ENSG00000230006	ANKRD36BP2	transcribed_unprocessed_pseudogene	7	88767120		intron	3541	88806610		exon	17896	AATAAA_19_PAS0	ATTAAA_20_PAS1	0.29713	-0.41181	0.86	0.78	0.00164	0.03622	composite	enhanced
12	-	chr12:29337351-29381188	ENSG00000087502	ERGIC2	protein_coding	6	29340716		utr3	47218	29337354		utr3	2622	AATAAA_18_PAS0	AATAAA_17_PAS0	0.21213	-0.37226	0.59	0.47	0.00165	0.00129	same	enhanced
2	+	chr2:39664981-39717962	ENSG00000152154	TMEM178A	protein_coding	2	39706030		intron	533	39717960		utr3	9457	AATAGA_13_PAS11	ATTAAA_21_PAS1	0.41178	-0.18727	0.4	0.3	0.00165	0.00144	composite	enhanced
9	+	chr9:130053425-130140168	ENSG00000148358	GPR107	protein_coding	3	130090795		intron	11104	130140159		utr3	136871	AGTAAA_11_PAS3	AATAAA_16_PAS0	0.4107	-0.28047	0.55	0.43	0.00165	0.00568	composite	enhanced
10	+	chr10:86756600-86932837	ENSG00000107779	BMPR1A	protein_coding	6	86802799		intron	1872	86927965		utr3	22302	AATAAT_15_PAS12	AGTAAA_20_PAS3	0.31217	-0.3514	0.49	0.37	0.00165	0.00018	composite	enhanced
1	+	chr1:89524835-89597863	ENSG00000197147	LRRC8B	protein_coding	3	89594690		utr3	1630	89597858		utr3	6322	AATACA_21_PAS4	AATAAA_20_PAS0	0.63581	-0.36358	0.66	0.5	0.00167	0.00117	same	enhanced
10	-	chr10:124007665-124093606	ENSG00000182022	CHST15	protein_coding	2	124008164		utr3	5198	124007703		utr3	45937	ATTACA_25_PAS14	ATTAAA_23_PAS1	0.22195	-0.1518	0.62	0.55	0.00168	0.00164	same	enhanced
8	-	chr8:73064539-73124087	ENSG00000164764	SBSPON	protein_coding	5	73067019		utr3	2153	73065216		utr3	2400	AGTAAA_18_PAS3	AATAAA_24_PAS0	0.37613	-0.40928	0.38	0.26	0.00168	0.00354	same	enhanced
1	+	chr1:174159409-174995307	ENSG00000152061	RABGAP1L	protein_coding	7	174465625		intron	3681	174995306		utr3	59767	GATAAA_27_PAS7	AATAAA_22_PAS0	1.05863	-0.53315	0.66	0.4	0.00168	0	skipped	enhanced
1	+	chr1:96721664-96823737	ENSG00000117569	PTBP2	protein_coding	6	96804065		intron	3246	96822583		utr3	1018	AATAAG_10_PAS17	ATTAAA_22_PAS1	0.67758	-0.89795	0.62	0.34	0.00168	0	composite	enhanced
15	+	chr15:82262809-82284929	ENSG00000188659	SAXO2	protein_coding	4	82265824		intron	784	82284923		utr3	5656	AATAAA_20_PAS0	AATAAA_22_PAS0	0.50492	-0.43447	0.45	0.27	0.00169	0.0064	composite	enhanced
4	-	chr4:168356734-168537785	ENSG00000181381	DDX60L	protein_coding	5	168470332		exon	3818	168356735		utr3	19891	AATAAA_27_PAS0	AATAAA_18_PAS0	0.38712	-0.44415	0.52	0.4	0.00171	0.00678	skipped	enhanced
9	-	chr9:20341664-20622542	ENSG00000171843	MLLT3	protein_coding	9	20346292		utr3	694	20345289		utr3	2800	AATAAA_20_PAS0	ATTAAA_19_PAS1	0.80742	-0.40192	0.6	0.4	0.00172	0.00674	same	enhanced
11	-	chr11:16777316-17014442	ENSG00000166689	PLEKHA7	protein_coding	3	16974652		intron	28446	16787664		utr3	10966	AATAAA_16_PAS0	AATAAA_18_PAS0	0.17357	-0.37529	0.56	0.46	0.00172	0.00021	composite	enhanced
12	-	chr12:48042897-48106307	ENSG00000079387	SENP1	protein_coding	4	48043769		utr3	4510	48043192		utr3	6345	AAGAAA_21_PAS9	AATATA_28_PAS6	0.21283	-0.4047	0.59	0.48	0.00173	0.00036	same	enhanced
3	+	chr3:15601340-15645821	ENSG00000169814	BTD	protein_coding	2	15642235		intron	4301	15645816		utr3	13224	ATTAAA_19_PAS1	AATAAA_29_PAS0	0.38411	-0.33019	0.5	0.39	0.00173	0.00169	composite	enhanced
[truncated: 5,911 more rows]

## Sheet: Supp Data 5
Supplementary Data 5
[truncated: 3,532 more rows]
[truncated: 49 more columns]

## Sheet: Supp Data 6
Supplementary Data 6
Adenocarcinoma
[truncated: 14,705 more rows]

## Sheet: Supp Data 7
Supplementary Data 7
Pathways associated with shortened 3'UTR transcripts
[truncated: 212 more rows]

## Sheet: Supp Data 8
Supplementary Data 8
[truncated: 48 more rows]

[truncated: 12 more sheets: Supp Data 9, Supp Data 10, Supp Data 11, Supp Data 12, Supp Data 13, Supp Data 14, Supp Data 15, Supp Data 16, Supp Data 17,  Supp Data 18, Supp Data 19, Supp Data 20]
