# Supplementary material for: A comprehensive map of alternative polyadenylation in African American and European American lung cancer patients
Source: Nat Commun. 2021 Sep 23;12:5605. doi: 10.1038/s41467-021-25763-5 (PMC8460807; doi:10.1038/s41467-021-25763-5)
Supplement: Supplementary file 7 — Source Data [file 41467_2021_25763_MOESM7_ESM.zip]

Archive with 3 entries (2 files):
- Data Source file.xlsb
- __MACOSX/
- __MACOSX/._Data Source file.xlsb
